# Supplementary material for: Comparative Proteomic Analysis of Cultured Suspension Cells of the Halophyte Halogeton glomeratus by iTRAQ Provides Insights into Response Mechanisms to Salt Stress
Source: Front Plant Sci. 2016 Feb 9;7:110. doi: 10.3389/fpls.2016.00110 (PMC4746295; doi:10.3389/fpls.2016.00110)
Supplement: Supplementary file 7 [file DataSheet4.xlsx]

## Sheet: Sheet1
Supplementary File 4: Detail information of biological processes for differentially expressed proteins under 200 mM NaCl conditions.
Gene Ontology term	Cluster frequency	Protein frequency of use	P-value
microtubule-based process	26 out of 371 proteins, 7.0%	113 out of 4306 proteins, 2.6%	2.06926e-06
DNA replication initiation	10 out of 371 proteins, 2.7%	21 out of 4306 proteins, 0.5%	2.97298e-06
microtubule cytoskeleton organization	21 out of 371 proteins, 5.7%	89 out of 4306 proteins, 2.1%	1.34462e-05
methylation	41 out of 371 proteins, 11.1%	250 out of 4306 proteins, 5.8%	2.87868e-05
microtubule nucleation	11 out of 371 proteins, 3.0%	32 out of 4306 proteins, 0.7%	4.10728e-05
cell proliferation	11 out of 371 proteins, 3.0%	33 out of 4306 proteins, 0.8%	5.69196e-05
DNA conformation change	11 out of 371 proteins, 3.0%	35 out of 4306 proteins, 0.8%	0.000104752
plant-type cell wall biogenesis	14 out of 371 proteins, 3.8%	55 out of 4306 proteins, 1.3%	0.00015918
ribosome biogenesis	26 out of 371 proteins, 7.0%	143 out of 4306 proteins, 3.3%	0.000165609
ribonucleoprotein complex biogenesis	26 out of 371 proteins, 7.0%	144 out of 4306 proteins, 3.3%	0.000186325
plant-type cell wall organization or biogenesis	21 out of 371 proteins, 5.7%	106 out of 4306 proteins, 2.5%	0.00020721
plant-type cell wall organization	16 out of 371 proteins, 4.3%	71 out of 4306 proteins, 1.6%	0.000257143
anaphase	10 out of 371 proteins, 2.7%	34 out of 4306 proteins, 0.8%	0.000397384
cell wall biogenesis	19 out of 371 proteins, 5.1%	97 out of 4306 proteins, 2.3%	0.000481216
metabolic process	321 out of 371 proteins, 86.5%	3453 out of 4306 proteins, 80.2%	0.000571787
aminoglycan catabolic process	4 out of 371 proteins, 1.1%	6 out of 4306 proteins, 0.1%	0.000707201
chitin metabolic process	4 out of 371 proteins, 1.1%	6 out of 4306 proteins, 0.1%	0.000707201
chitin catabolic process	4 out of 371 proteins, 1.1%	6 out of 4306 proteins, 0.1%	0.000707201
amino sugar catabolic process	4 out of 371 proteins, 1.1%	6 out of 4306 proteins, 0.1%	0.000707201
glucosamine-containing compound catabolic process	4 out of 371 proteins, 1.1%	6 out of 4306 proteins, 0.1%	0.000707201
gene expression	78 out of 371 proteins, 21.0%	648 out of 4306 proteins, 15.0%	0.000763234
cellular component biogenesis	62 out of 371 proteins, 16.7%	489 out of 4306 proteins, 11.4%	0.000776934
nucleic acid metabolic process	82 out of 371 proteins, 22.1%	689 out of 4306 proteins, 16.0%	0.000777682
cell wall organization or biogenesis	32 out of 371 proteins, 8.6%	212 out of 4306 proteins, 4.9%	0.0010232
response to karrikin	10 out of 371 proteins, 2.7%	39 out of 4306 proteins, 0.9%	0.00130325
chromatin assembly or disassembly	8 out of 371 proteins, 2.2%	27 out of 4306 proteins, 0.6%	0.00144545
DNA unwinding involved in replication	4 out of 371 proteins, 1.1%	7 out of 4306 proteins, 0.2%	0.00153817
glucosamine-containing compound metabolic process	4 out of 371 proteins, 1.1%	7 out of 4306 proteins, 0.2%	0.00153817
regulation of meristem growth	10 out of 371 proteins, 2.7%	40 out of 4306 proteins, 0.9%	0.00160729
cytoskeleton organization	29 out of 371 proteins, 7.8%	193 out of 4306 proteins, 4.5%	0.00188408
DNA-dependent DNA replication	13 out of 371 proteins, 3.5%	62 out of 4306 proteins, 1.4%	0.001957
rRNA processing	19 out of 371 proteins, 5.1%	110 out of 4306 proteins, 2.6%	0.00233503
DNA packaging	7 out of 371 proteins, 1.9%	23 out of 4306 proteins, 0.5%	0.00242035
rRNA metabolic process	19 out of 371 proteins, 5.1%	111 out of 4306 proteins, 2.6%	0.00259956
aminoglycan metabolic process	4 out of 371 proteins, 1.1%	8 out of 4306 proteins, 0.2%	0.00286822
DNA replication	15 out of 371 proteins, 4.0%	80 out of 4306 proteins, 1.9%	0.00292827
cell cycle cytokinesis	15 out of 371 proteins, 4.0%	80 out of 4306 proteins, 1.9%	0.00292827
nucleosome assembly	5 out of 371 proteins, 1.3%	13 out of 4306 proteins, 0.3%	0.00332421
nucleosome organization	5 out of 371 proteins, 1.3%	13 out of 4306 proteins, 0.3%	0.00332421
protein-DNA complex assembly	5 out of 371 proteins, 1.3%	13 out of 4306 proteins, 0.3%	0.00332421
protein-DNA complex subunit organization	5 out of 371 proteins, 1.3%	13 out of 4306 proteins, 0.3%	0.00332421
RNA processing	43 out of 371 proteins, 11.6%	334 out of 4306 proteins, 7.8%	0.00396851
nitrogen compound metabolic process	148 out of 371 proteins, 39.9%	1443 out of 4306 proteins, 33.5%	0.00416631
organic cyclic compound metabolic process	140 out of 371 proteins, 37.7%	1365 out of 4306 proteins, 31.7%	0.00575882
ncRNA processing	20 out of 371 proteins, 5.4%	128 out of 4306 proteins, 3.0%	0.00598537
cytokinesis by cell plate formation	14 out of 371 proteins, 3.8%	78 out of 4306 proteins, 1.8%	0.00600382
external encapsulating structure organization	21 out of 371 proteins, 5.7%	137 out of 4306 proteins, 3.2%	0.00615476
cytokinesis	16 out of 371 proteins, 4.3%	95 out of 4306 proteins, 2.2%	0.00649968
nucleobase-containing compound metabolic process	112 out of 371 proteins, 30.2%	1062 out of 4306 proteins, 24.7%	0.00660833
chromatin assembly	5 out of 371 proteins, 1.3%	15 out of 4306 proteins, 0.3%	0.00671384
primary cell wall biogenesis	2 out of 371 proteins, 0.5%	2 out of 4306 proteins, 0.0%	0.00740506
negative regulation of translation in response to stress	2 out of 371 proteins, 0.5%	2 out of 4306 proteins, 0.0%	0.00740506
regulation of translation in response to stress	2 out of 371 proteins, 0.5%	2 out of 4306 proteins, 0.0%	0.00740506
medium-chain fatty acid metabolic process	2 out of 371 proteins, 0.5%	2 out of 4306 proteins, 0.0%	0.00740506
sucrose induced translational repression	2 out of 371 proteins, 0.5%	2 out of 4306 proteins, 0.0%	0.00740506
DNA geometric change	4 out of 371 proteins, 1.1%	10 out of 4306 proteins, 0.2%	0.00748478
DNA duplex unwinding	4 out of 371 proteins, 1.1%	10 out of 4306 proteins, 0.2%	0.00748478
meristem maintenance	14 out of 371 proteins, 3.8%	80 out of 4306 proteins, 1.9%	0.007551
polysaccharide catabolic process	7 out of 371 proteins, 1.9%	28 out of 4306 proteins, 0.7%	0.00802636
steroid metabolic process	12 out of 371 proteins, 3.2%	65 out of 4306 proteins, 1.5%	0.00848102
regulation of meristem development	10 out of 371 proteins, 2.7%	50 out of 4306 proteins, 1.2%	0.00896265
macromolecule methylation	25 out of 371 proteins, 6.7%	179 out of 4306 proteins, 4.2%	0.00985748
cellular aromatic compound metabolic process	131 out of 371 proteins, 35.3%	1286 out of 4306 proteins, 29.9%	0.0104056
nucleolus organization	3 out of 371 proteins, 0.8%	6 out of 4306 proteins, 0.1%	0.0104169
amino sugar metabolic process	4 out of 371 proteins, 1.1%	11 out of 4306 proteins, 0.3%	0.0109735
cell wall organization	19 out of 371 proteins, 5.1%	127 out of 4306 proteins, 2.9%	0.0115584
secondary metabolic process	27 out of 371 proteins, 7.3%	200 out of 4306 proteins, 4.6%	0.011608
phytosteroid metabolic process	7 out of 371 proteins, 1.9%	30 out of 4306 proteins, 0.7%	0.0118831
phytosteroid biosynthetic process	7 out of 371 proteins, 1.9%	30 out of 4306 proteins, 0.7%	0.0118831
brassinosteroid metabolic process	7 out of 371 proteins, 1.9%	30 out of 4306 proteins, 0.7%	0.0118831
brassinosteroid biosynthetic process	7 out of 371 proteins, 1.9%	30 out of 4306 proteins, 0.7%	0.0118831
serine family amino acid metabolic process	17 out of 371 proteins, 4.6%	110 out of 4306 proteins, 2.6%	0.0120864
steroid biosynthetic process	11 out of 371 proteins, 3.0%	60 out of 4306 proteins, 1.4%	0.0121216
chromatin organization	23 out of 371 proteins, 6.2%	166 out of 4306 proteins, 3.9%	0.0142824
DNA metabolic process	29 out of 371 proteins, 7.8%	225 out of 4306 proteins, 5.2%	0.0167036
sterol biosynthetic process	9 out of 371 proteins, 2.4%	47 out of 4306 proteins, 1.1%	0.0170298
phenylpropanoid metabolic process	10 out of 371 proteins, 2.7%	55 out of 4306 proteins, 1.3%	0.0173592
sulfur amino acid metabolic process	20 out of 371 proteins, 5.4%	142 out of 4306 proteins, 3.3%	0.0182652
protein polymerization	5 out of 371 proteins, 1.3%	19 out of 4306 proteins, 0.4%	0.0195191
fatty acid biosynthetic process	12 out of 371 proteins, 3.2%	73 out of 4306 proteins, 1.7%	0.0207379
L-phenylalanine catabolic process	2 out of 371 proteins, 0.5%	3 out of 4306 proteins, 0.1%	0.0209454
deoxyribonucleoside triphosphate metabolic process	2 out of 371 proteins, 0.5%	3 out of 4306 proteins, 0.1%	0.0209454
DNA methylation on cytosine	2 out of 371 proteins, 0.5%	3 out of 4306 proteins, 0.1%	0.0209454
very long-chain fatty acid biosynthetic process	2 out of 371 proteins, 0.5%	3 out of 4306 proteins, 0.1%	0.0209454
regulation of developmental growth	11 out of 371 proteins, 3.0%	66 out of 4306 proteins, 1.5%	0.023875
cysteine biosynthetic process	13 out of 371 proteins, 3.5%	83 out of 4306 proteins, 1.9%	0.0238837
galacturonan metabolic process	5 out of 371 proteins, 1.3%	20 out of 4306 proteins, 0.5%	0.0242374
pectin metabolic process	5 out of 371 proteins, 1.3%	20 out of 4306 proteins, 0.5%	0.0242374
acetyl-CoA metabolic process	6 out of 371 proteins, 1.6%	27 out of 4306 proteins, 0.6%	0.0245186
sterol metabolic process	9 out of 371 proteins, 2.4%	50 out of 4306 proteins, 1.2%	0.0249225
serine family amino acid biosynthetic process	14 out of 371 proteins, 3.8%	93 out of 4306 proteins, 2.2%	0.0266916
photosynthesis	23 out of 371 proteins, 6.2%	176 out of 4306 proteins, 4.1%	0.0269993
sulfur compound biosynthetic process	25 out of 371 proteins, 6.7%	196 out of 4306 proteins, 4.6%	0.0283653
organelle organization	79 out of 371 proteins, 21.3%	755 out of 4306 proteins, 17.5%	0.0293759
cysteine metabolic process	13 out of 371 proteins, 3.5%	86 out of 4306 proteins, 2.0%	0.0311006
cell wall modification	9 out of 371 proteins, 2.4%	52 out of 4306 proteins, 1.2%	0.031447
negative regulation of gene expression, epigenetic	11 out of 371 proteins, 3.0%	69 out of 4306 proteins, 1.6%	0.0321702
cellular component organization or biogenesis	121 out of 371 proteins, 32.6%	1223 out of 4306 proteins, 28.4%	0.0354038
DNA modification	8 out of 371 proteins, 2.2%	45 out of 4306 proteins, 1.0%	0.0358959
DNA alkylation	8 out of 371 proteins, 2.2%	45 out of 4306 proteins, 1.0%	0.0358959
DNA methylation	8 out of 371 proteins, 2.2%	45 out of 4306 proteins, 1.0%	0.0358959
DNA methylation or demethylation	8 out of 371 proteins, 2.2%	45 out of 4306 proteins, 1.0%	0.0358959
organelle fission	8 out of 371 proteins, 2.2%	45 out of 4306 proteins, 1.0%	0.0358959
plant-type hypersensitive response	3 out of 371 proteins, 0.8%	9 out of 4306 proteins, 0.2%	0.0359935
plant-type cell wall modification	3 out of 371 proteins, 0.8%	9 out of 4306 proteins, 0.2%	0.0359935
host programmed cell death induced by symbiont	3 out of 371 proteins, 0.8%	9 out of 4306 proteins, 0.2%	0.0359935
regulation of gene expression, epigenetic	17 out of 371 proteins, 4.6%	125 out of 4306 proteins, 2.9%	0.0380786
sulfur compound metabolic process	28 out of 371 proteins, 7.5%	231 out of 4306 proteins, 5.4%	0.0381119
regulation of root meristem growth	2 out of 371 proteins, 0.5%	4 out of 4306 proteins, 0.1%	0.0395143
suberin biosynthetic process	2 out of 371 proteins, 0.5%	4 out of 4306 proteins, 0.1%	0.0395143
homogalacturonan metabolic process	2 out of 371 proteins, 0.5%	4 out of 4306 proteins, 0.1%	0.0395143
cell wall modification involved in multidimensional cell growth	2 out of 371 proteins, 0.5%	4 out of 4306 proteins, 0.1%	0.0395143
xylan catabolic process	2 out of 371 proteins, 0.5%	4 out of 4306 proteins, 0.1%	0.0395143
acyl-CoA metabolic process	6 out of 371 proteins, 1.6%	30 out of 4306 proteins, 0.7%	0.0395604
thioester metabolic process	6 out of 371 proteins, 1.6%	30 out of 4306 proteins, 0.7%	0.0395604
negative regulation of macromolecule biosynthetic process	14 out of 371 proteins, 3.8%	98 out of 4306 proteins, 2.3%	0.0397083
negative regulation of cellular macromolecule biosynthetic process	14 out of 371 proteins, 3.8%	98 out of 4306 proteins, 2.3%	0.0397083
RNA metabolic process	56 out of 371 proteins, 15.1%	520 out of 4306 proteins, 12.1%	0.0401198
cellular nitrogen compound metabolic process	122 out of 371 proteins, 32.9%	1240 out of 4306 proteins, 28.8%	0.0404738
secondary metabolite biosynthetic process	15 out of 371 proteins, 4.0%	108 out of 4306 proteins, 2.5%	0.0422605
oxidation-reduction process	74 out of 371 proteins, 19.9%	717 out of 4306 proteins, 16.7%	0.0459068
negative regulation of biosynthetic process	14 out of 371 proteins, 3.8%	100 out of 4306 proteins, 2.3%	0.046008
negative regulation of cellular biosynthetic process	14 out of 371 proteins, 3.8%	100 out of 4306 proteins, 2.3%	0.046008
regulation of growth	11 out of 371 proteins, 3.0%	73 out of 4306 proteins, 1.7%	0.0461655
sulfur amino acid biosynthetic process	17 out of 371 proteins, 4.6%	128 out of 4306 proteins, 3.0%	0.0462491
negative regulation of macromolecule metabolic process	20 out of 371 proteins, 5.4%	157 out of 4306 proteins, 3.6%	0.0473463
negative regulation of gene expression	18 out of 371 proteins, 4.9%	138 out of 4306 proteins, 3.2%	0.0477739
pyrimidine nucleoside monophosphate metabolic process	3 out of 371 proteins, 0.8%	10 out of 4306 proteins, 0.2%	0.0482115
heterocycle metabolic process	121 out of 371 proteins, 32.6%	1237 out of 4306 proteins, 28.7%	0.0485241
unsaturated fatty acid biosynthetic process	5 out of 371 proteins, 1.3%	24 out of 4306 proteins, 0.6%	0.0500795
unsaturated fatty acid metabolic process	5 out of 371 proteins, 1.3%	24 out of 4306 proteins, 0.6%	0.0500795
nuclear division	6 out of 371 proteins, 1.6%	32 out of 4306 proteins, 0.7%	0.0522614
programmed cell death	4 out of 371 proteins, 1.1%	17 out of 4306 proteins, 0.4%	0.0524564
organic substance biosynthetic process	156 out of 371 proteins, 42.0%	1637 out of 4306 proteins, 38.0%	0.0534611
translation	31 out of 371 proteins, 8.4%	269 out of 4306 proteins, 6.2%	0.0543163
RNA methylation	11 out of 371 proteins, 3.0%	75 out of 4306 proteins, 1.7%	0.054525
alcohol biosynthetic process	13 out of 371 proteins, 3.5%	94 out of 4306 proteins, 2.2%	0.0578385
organic hydroxy compound biosynthetic process	13 out of 371 proteins, 3.5%	94 out of 4306 proteins, 2.2%	0.0578385
stomatal complex morphogenesis	7 out of 371 proteins, 1.9%	41 out of 4306 proteins, 1.0%	0.0581805
chromosome organization	25 out of 371 proteins, 6.7%	211 out of 4306 proteins, 4.9%	0.0605226
L-phenylalanine metabolic process	2 out of 371 proteins, 0.5%	5 out of 4306 proteins, 0.1%	0.0621491
organic cation transport	2 out of 371 proteins, 0.5%	5 out of 4306 proteins, 0.1%	0.0621491
negative regulation of metabolic process	21 out of 371 proteins, 5.7%	172 out of 4306 proteins, 4.0%	0.0626422
gene silencing	15 out of 371 proteins, 4.0%	114 out of 4306 proteins, 2.6%	0.0629194
response to cytokinin stimulus	4 out of 371 proteins, 1.1%	18 out of 4306 proteins, 0.4%	0.0630307
photosynthesis, light harvesting	4 out of 371 proteins, 1.1%	18 out of 4306 proteins, 0.4%	0.0630307
cell wall pectin metabolic process	4 out of 371 proteins, 1.1%	18 out of 4306 proteins, 0.4%	0.0630307
chromatin silencing	10 out of 371 proteins, 2.7%	68 out of 4306 proteins, 1.6%	0.0640018
cell wall macromolecule metabolic process	10 out of 371 proteins, 2.7%	68 out of 4306 proteins, 1.6%	0.0640018
post-embryonic morphogenesis	15 out of 371 proteins, 4.0%	115 out of 4306 proteins, 2.7%	0.0669293
photosystem II assembly	10 out of 371 proteins, 2.7%	69 out of 4306 proteins, 1.6%	0.069397
GTP metabolic process	10 out of 371 proteins, 2.7%	69 out of 4306 proteins, 1.6%	0.069397
chlorophyll biosynthetic process	9 out of 371 proteins, 2.4%	61 out of 4306 proteins, 1.4%	0.075298
pattern specification process	12 out of 371 proteins, 3.2%	89 out of 4306 proteins, 2.1%	0.0778586
negative regulation of transcription, DNA-dependent	12 out of 371 proteins, 3.2%	90 out of 4306 proteins, 2.1%	0.0832179
negative regulation of RNA metabolic process	12 out of 371 proteins, 3.2%	90 out of 4306 proteins, 2.1%	0.0832179
jasmonic acid metabolic process	6 out of 371 proteins, 1.6%	36 out of 4306 proteins, 0.8%	0.0843411
jasmonic acid biosynthetic process	6 out of 371 proteins, 1.6%	36 out of 4306 proteins, 0.8%	0.0843411
pyridine nucleotide metabolic process	15 out of 371 proteins, 4.0%	119 out of 4306 proteins, 2.8%	0.0846652
oxidoreduction coenzyme metabolic process	17 out of 371 proteins, 4.6%	139 out of 4306 proteins, 3.2%	0.0867528
cell division	17 out of 371 proteins, 4.6%	139 out of 4306 proteins, 3.2%	0.0867528
para-aminobenzoic acid metabolic process	4 out of 371 proteins, 1.1%	20 out of 4306 proteins, 0.5%	0.0872329
S-glycoside metabolic process	10 out of 371 proteins, 2.7%	72 out of 4306 proteins, 1.7%	0.0872725
glycosinolate metabolic process	10 out of 371 proteins, 2.7%	72 out of 4306 proteins, 1.7%	0.0872725
glucosinolate metabolic process	10 out of 371 proteins, 2.7%	72 out of 4306 proteins, 1.7%	0.0872725
phenylpropanoid biosynthetic process	7 out of 371 proteins, 1.9%	45 out of 4306 proteins, 1.0%	0.0877376
cellular zinc ion homeostasis	2 out of 371 proteins, 0.5%	6 out of 4306 proteins, 0.1%	0.0880153
pyrimidine nucleoside triphosphate metabolic process	2 out of 371 proteins, 0.5%	6 out of 4306 proteins, 0.1%	0.0880153
cytokinin mediated signaling pathway	2 out of 371 proteins, 0.5%	6 out of 4306 proteins, 0.1%	0.0880153
wax biosynthetic process	2 out of 371 proteins, 0.5%	6 out of 4306 proteins, 0.1%	0.0880153
cell wall macromolecule catabolic process	2 out of 371 proteins, 0.5%	6 out of 4306 proteins, 0.1%	0.0880153
negative regulation of translation	2 out of 371 proteins, 0.5%	6 out of 4306 proteins, 0.1%	0.0880153
zinc ion homeostasis	2 out of 371 proteins, 0.5%	6 out of 4306 proteins, 0.1%	0.0880153
cellular response to cytokinin stimulus	2 out of 371 proteins, 0.5%	6 out of 4306 proteins, 0.1%	0.0880153
guanosine-containing compound metabolic process	10 out of 371 proteins, 2.7%	73 out of 4306 proteins, 1.7%	0.0937974
very long-chain fatty acid metabolic process	3 out of 371 proteins, 0.8%	13 out of 4306 proteins, 0.3%	0.094902
regulation of cell cycle phase transition	3 out of 371 proteins, 0.8%	13 out of 4306 proteins, 0.3%	0.094902
regulation of mitotic cell cycle phase transition	3 out of 371 proteins, 0.8%	13 out of 4306 proteins, 0.3%	0.094902
negative regulation of nucleobase-containing compound metabolic process	12 out of 371 proteins, 3.2%	93 out of 4306 proteins, 2.2%	0.100655
negative regulation of nitrogen compound metabolic process	12 out of 371 proteins, 3.2%	93 out of 4306 proteins, 2.2%	0.100655
photosynthetic electron transport in photosystem I	4 out of 371 proteins, 1.1%	21 out of 4306 proteins, 0.5%	0.100786
NADP metabolic process	14 out of 371 proteins, 3.8%	113 out of 4306 proteins, 2.6%	0.104223
stomatal complex development	7 out of 371 proteins, 1.9%	47 out of 4306 proteins, 1.1%	0.105198
photosynthesis, light reaction	16 out of 371 proteins, 4.3%	133 out of 4306 proteins, 3.1%	0.105702
negative regulation of cellular metabolic process	15 out of 371 proteins, 4.0%	124 out of 4306 proteins, 2.9%	0.110734
GTP catabolic process	9 out of 371 proteins, 2.4%	66 out of 4306 proteins, 1.5%	0.110756
guanosine-containing compound catabolic process	9 out of 371 proteins, 2.4%	66 out of 4306 proteins, 1.5%	0.110756
nucleotide-sugar biosynthetic process	3 out of 371 proteins, 0.8%	14 out of 4306 proteins, 0.3%	0.113402
biosynthetic process	162 out of 371 proteins, 43.7%	1748 out of 4306 proteins, 40.6%	0.114357
nucleoside phosphate metabolic process	47 out of 371 proteins, 12.7%	460 out of 4306 proteins, 10.7%	0.115095
cleavage involved in rRNA processing	2 out of 371 proteins, 0.5%	7 out of 4306 proteins, 0.2%	0.116391
endonucleolytic cleavage involved in rRNA processing	2 out of 371 proteins, 0.5%	7 out of 4306 proteins, 0.2%	0.116391
pyrimidine ribonucleoside monophosphate metabolic process	2 out of 371 proteins, 0.5%	7 out of 4306 proteins, 0.2%	0.116391
protein secretion	2 out of 371 proteins, 0.5%	7 out of 4306 proteins, 0.2%	0.116391
wax metabolic process	2 out of 371 proteins, 0.5%	7 out of 4306 proteins, 0.2%	0.116391
RNA phosphodiester bond hydrolysis	2 out of 371 proteins, 0.5%	7 out of 4306 proteins, 0.2%	0.116391
RNA phosphodiester bond hydrolysis, endonucleolytic	2 out of 371 proteins, 0.5%	7 out of 4306 proteins, 0.2%	0.116391
regulation of root development	2 out of 371 proteins, 0.5%	7 out of 4306 proteins, 0.2%	0.116391
single-organism biosynthetic process	58 out of 371 proteins, 15.6%	581 out of 4306 proteins, 13.5%	0.119514
isopentenyl diphosphate biosynthetic process	14 out of 371 proteins, 3.8%	116 out of 4306 proteins, 2.7%	0.122134
isopentenyl diphosphate biosynthetic process, mevalonate-independent pathway	14 out of 371 proteins, 3.8%	116 out of 4306 proteins, 2.7%	0.122134
glyceraldehyde-3-phosphate metabolic process	14 out of 371 proteins, 3.8%	116 out of 4306 proteins, 2.7%	0.122134
isopentenyl diphosphate metabolic process	14 out of 371 proteins, 3.8%	116 out of 4306 proteins, 2.7%	0.122134
pyridine-containing compound metabolic process	15 out of 371 proteins, 4.0%	126 out of 4306 proteins, 2.9%	0.122381
pentose-phosphate shunt	13 out of 371 proteins, 3.5%	107 out of 4306 proteins, 2.5%	0.128053
microtubule-based movement	4 out of 371 proteins, 1.1%	23 out of 4306 proteins, 0.5%	0.130551
growth	22 out of 371 proteins, 5.9%	199 out of 4306 proteins, 4.6%	0.13131
regulation of multicellular organismal development	22 out of 371 proteins, 5.9%	199 out of 4306 proteins, 4.6%	0.13131
M phase	12 out of 371 proteins, 3.2%	98 out of 4306 proteins, 2.3%	0.134224
polysaccharide metabolic process	29 out of 371 proteins, 7.8%	273 out of 4306 proteins, 6.3%	0.134565
histone H3-K9 methylation	7 out of 371 proteins, 1.9%	50 out of 4306 proteins, 1.2%	0.134608
alcohol metabolic process	15 out of 371 proteins, 4.0%	128 out of 4306 proteins, 3.0%	0.134718
organic hydroxy compound metabolic process	15 out of 371 proteins, 4.0%	128 out of 4306 proteins, 3.0%	0.134718
NADPH regeneration	13 out of 371 proteins, 3.5%	108 out of 4306 proteins, 2.5%	0.134882
nicotinamide nucleotide metabolic process	14 out of 371 proteins, 3.8%	118 out of 4306 proteins, 2.7%	0.135009
regulation of multicellular organismal process	22 out of 371 proteins, 5.9%	200 out of 4306 proteins, 4.6%	0.136344
nucleotide metabolic process	46 out of 371 proteins, 12.4%	457 out of 4306 proteins, 10.6%	0.140589
cell wall polysaccharide metabolic process	8 out of 371 proteins, 2.2%	60 out of 4306 proteins, 1.4%	0.140796
monocarboxylic acid biosynthetic process	20 out of 371 proteins, 5.4%	181 out of 4306 proteins, 4.2%	0.145689
chromosome condensation	2 out of 371 proteins, 0.5%	8 out of 4306 proteins, 0.2%	0.146654
cortical cytoskeleton organization	2 out of 371 proteins, 0.5%	8 out of 4306 proteins, 0.2%	0.146654
cytoplasmic microtubule organization	2 out of 371 proteins, 0.5%	8 out of 4306 proteins, 0.2%	0.146654
cortical microtubule organization	2 out of 371 proteins, 0.5%	8 out of 4306 proteins, 0.2%	0.146654
nucleotide phosphorylation	2 out of 371 proteins, 0.5%	8 out of 4306 proteins, 0.2%	0.146654
cell wall pectin biosynthetic process	2 out of 371 proteins, 0.5%	8 out of 4306 proteins, 0.2%	0.146654
pyruvate metabolic process	14 out of 371 proteins, 3.8%	120 out of 4306 proteins, 2.8%	0.148614
cellular amide metabolic process	5 out of 371 proteins, 1.3%	33 out of 4306 proteins, 0.8%	0.149821
S-glycoside biosynthetic process	8 out of 371 proteins, 2.2%	61 out of 4306 proteins, 1.4%	0.150682
glycosinolate biosynthetic process	8 out of 371 proteins, 2.2%	61 out of 4306 proteins, 1.4%	0.150682
glucosinolate biosynthetic process	8 out of 371 proteins, 2.2%	61 out of 4306 proteins, 1.4%	0.150682
regulation of cell size	3 out of 371 proteins, 0.8%	16 out of 4306 proteins, 0.4%	0.15395
fatty acid metabolic process	20 out of 371 proteins, 5.4%	183 out of 4306 proteins, 4.2%	0.157111
ncRNA metabolic process	20 out of 371 proteins, 5.4%	184 out of 4306 proteins, 4.3%	0.163003
translational elongation	4 out of 371 proteins, 1.1%	25 out of 4306 proteins, 0.6%	0.163462
specification of symmetry	4 out of 371 proteins, 1.1%	25 out of 4306 proteins, 0.6%	0.163462
determination of bilateral symmetry	4 out of 371 proteins, 1.1%	25 out of 4306 proteins, 0.6%	0.163462
vegetative phase change	4 out of 371 proteins, 1.1%	25 out of 4306 proteins, 0.6%	0.163462
response to cyclopentenone	4 out of 371 proteins, 1.1%	25 out of 4306 proteins, 0.6%	0.163462
hormone metabolic process	10 out of 371 proteins, 2.7%	82 out of 4306 proteins, 1.9%	0.16493
cellular biosynthetic process	148 out of 371 proteins, 39.9%	1613 out of 4306 proteins, 37.5%	0.169289
leaf senescence	3 out of 371 proteins, 0.8%	17 out of 4306 proteins, 0.4%	0.175698
regulation of lipid metabolic process	3 out of 371 proteins, 0.8%	17 out of 4306 proteins, 0.4%	0.175698
response to arsenic-containing substance	3 out of 371 proteins, 0.8%	17 out of 4306 proteins, 0.4%	0.175698
organic cyclic compound biosynthetic process	59 out of 371 proteins, 15.9%	610 out of 4306 proteins, 14.2%	0.176688
pyrimidine nucleoside monophosphate biosynthetic process	2 out of 371 proteins, 0.5%	9 out of 4306 proteins, 0.2%	0.178272
genetic transfer	2 out of 371 proteins, 0.5%	9 out of 4306 proteins, 0.2%	0.178272
DNA mediated transformation	2 out of 371 proteins, 0.5%	9 out of 4306 proteins, 0.2%	0.178272
pollen exine formation	2 out of 371 proteins, 0.5%	9 out of 4306 proteins, 0.2%	0.178272
oxylipin biosynthetic process	2 out of 371 proteins, 0.5%	9 out of 4306 proteins, 0.2%	0.178272
pectin biosynthetic process	2 out of 371 proteins, 0.5%	9 out of 4306 proteins, 0.2%	0.178272
sphingoid metabolic process	2 out of 371 proteins, 0.5%	9 out of 4306 proteins, 0.2%	0.178272
sphingoid biosynthetic process	2 out of 371 proteins, 0.5%	9 out of 4306 proteins, 0.2%	0.178272
phospholipid metabolic process	18 out of 371 proteins, 4.9%	166 out of 4306 proteins, 3.9%	0.181434
RNA splicing	12 out of 371 proteins, 3.2%	104 out of 4306 proteins, 2.4%	0.181602
chromatin modification	15 out of 371 proteins, 4.0%	135 out of 4306 proteins, 3.1%	0.18313
root morphogenesis	14 out of 371 proteins, 3.8%	125 out of 4306 proteins, 2.9%	0.185692
cellular cation homeostasis	6 out of 371 proteins, 1.6%	45 out of 4306 proteins, 1.0%	0.187084
RNA modification	12 out of 371 proteins, 3.2%	105 out of 4306 proteins, 2.4%	0.190196
nucleobase-containing small molecule metabolic process	47 out of 371 proteins, 12.7%	481 out of 4306 proteins, 11.2%	0.19034
divalent metal ion transport	7 out of 371 proteins, 1.9%	55 out of 4306 proteins, 1.3%	0.191413
divalent inorganic cation transport	7 out of 371 proteins, 1.9%	55 out of 4306 proteins, 1.3%	0.191413
lipid biosynthetic process	35 out of 371 proteins, 9.4%	350 out of 4306 proteins, 8.1%	0.192254
cellulose metabolic process	10 out of 371 proteins, 2.7%	85 out of 4306 proteins, 2.0%	0.193243
porphyrin-containing compound biosynthetic process	9 out of 371 proteins, 2.4%	75 out of 4306 proteins, 1.7%	0.193818
cell growth	19 out of 371 proteins, 5.1%	179 out of 4306 proteins, 4.2%	0.198113
flavonoid biosynthetic process	3 out of 371 proteins, 0.8%	18 out of 4306 proteins, 0.4%	0.198232
response to UV-B	3 out of 371 proteins, 0.8%	18 out of 4306 proteins, 0.4%	0.198232
nucleoside monophosphate metabolic process	4 out of 371 proteins, 1.1%	27 out of 4306 proteins, 0.6%	0.198991
photosynthetic electron transport chain	4 out of 371 proteins, 1.1%	27 out of 4306 proteins, 0.6%	0.198991
cellular polysaccharide metabolic process	26 out of 371 proteins, 7.0%	254 out of 4306 proteins, 5.9%	0.19976
single-organism metabolic process	162 out of 371 proteins, 43.7%	1786 out of 4306 proteins, 41.5%	0.20025
cellular ion homeostasis	6 out of 371 proteins, 1.6%	46 out of 4306 proteins, 1.1%	0.200709
protein methylation	11 out of 371 proteins, 3.0%	96 out of 4306 proteins, 2.2%	0.201264
protein alkylation	11 out of 371 proteins, 3.0%	96 out of 4306 proteins, 2.2%	0.201264
phospholipid biosynthetic process	16 out of 371 proteins, 4.3%	148 out of 4306 proteins, 3.4%	0.20249
tetrapyrrole biosynthetic process	9 out of 371 proteins, 2.4%	76 out of 4306 proteins, 1.8%	0.204397
benzene-containing compound metabolic process	8 out of 371 proteins, 2.2%	66 out of 4306 proteins, 1.5%	0.20477
nucleoside phosphate biosynthetic process	22 out of 371 proteins, 5.9%	212 out of 4306 proteins, 4.9%	0.20525
negative regulation of biological process	29 out of 371 proteins, 7.8%	288 out of 4306 proteins, 6.7%	0.208694
response to xenobiotic stimulus	2 out of 371 proteins, 0.5%	10 out of 4306 proteins, 0.2%	0.210787
pollen wall assembly	2 out of 371 proteins, 0.5%	10 out of 4306 proteins, 0.2%	0.210787
cellular component assembly involved in morphogenesis	2 out of 371 proteins, 0.5%	10 out of 4306 proteins, 0.2%	0.210787
oxylipin metabolic process	2 out of 371 proteins, 0.5%	10 out of 4306 proteins, 0.2%	0.210787
pyrimidine ribonucleoside biosynthetic process	2 out of 371 proteins, 0.5%	10 out of 4306 proteins, 0.2%	0.210787
pyrimidine nucleoside biosynthetic process	2 out of 371 proteins, 0.5%	10 out of 4306 proteins, 0.2%	0.210787
phosphatidylcholine metabolic process	2 out of 371 proteins, 0.5%	10 out of 4306 proteins, 0.2%	0.210787
histone lysine methylation	9 out of 371 proteins, 2.4%	77 out of 4306 proteins, 1.8%	0.215208
auxin polar transport	4 out of 371 proteins, 1.1%	28 out of 4306 proteins, 0.7%	0.217563
cellular component organization	103 out of 371 proteins, 27.8%	1117 out of 4306 proteins, 25.9%	0.217996
organonitrogen compound metabolic process	85 out of 371 proteins, 22.9%	914 out of 4306 proteins, 21.2%	0.221191
glycine catabolic process	3 out of 371 proteins, 0.8%	19 out of 4306 proteins, 0.4%	0.221406
heat acclimation	3 out of 371 proteins, 0.8%	19 out of 4306 proteins, 0.4%	0.221406
PSII associated light-harvesting complex II catabolic process	3 out of 371 proteins, 0.8%	19 out of 4306 proteins, 0.4%	0.221406
cellular glucan metabolic process	21 out of 371 proteins, 5.7%	204 out of 4306 proteins, 4.7%	0.223096
glucan metabolic process	21 out of 371 proteins, 5.7%	204 out of 4306 proteins, 4.7%	0.223096
beta-glucan metabolic process	10 out of 371 proteins, 2.7%	88 out of 4306 proteins, 2.0%	0.223536
coenzyme metabolic process	22 out of 371 proteins, 5.9%	216 out of 4306 proteins, 5.0%	0.231453
covalent chromatin modification	14 out of 371 proteins, 3.8%	131 out of 4306 proteins, 3.0%	0.235432
multidimensional cell growth	4 out of 371 proteins, 1.1%	29 out of 4306 proteins, 0.7%	0.236579
meristem development	15 out of 371 proteins, 4.0%	142 out of 4306 proteins, 3.3%	0.238914
regulation of hormone levels	13 out of 371 proteins, 3.5%	121 out of 4306 proteins, 2.8%	0.240399
hormone biosynthetic process	8 out of 371 proteins, 2.2%	69 out of 4306 proteins, 1.6%	0.240459
response to sucrose stimulus	7 out of 371 proteins, 1.9%	59 out of 4306 proteins, 1.4%	0.242665
response to disaccharide stimulus	7 out of 371 proteins, 1.9%	59 out of 4306 proteins, 1.4%	0.242665
spindle organization	2 out of 371 proteins, 0.5%	11 out of 4306 proteins, 0.3%	0.243812
aspartate family amino acid catabolic process	2 out of 371 proteins, 0.5%	11 out of 4306 proteins, 0.3%	0.243812
regulation of G2/M transition of mitotic cell cycle	2 out of 371 proteins, 0.5%	11 out of 4306 proteins, 0.3%	0.243812
sphingolipid biosynthetic process	2 out of 371 proteins, 0.5%	11 out of 4306 proteins, 0.3%	0.243812
spindle assembly	2 out of 371 proteins, 0.5%	11 out of 4306 proteins, 0.3%	0.243812
sphingolipid metabolic process	3 out of 371 proteins, 0.8%	20 out of 4306 proteins, 0.5%	0.245084
serine family amino acid catabolic process	3 out of 371 proteins, 0.8%	20 out of 4306 proteins, 0.5%	0.245084
cell cycle	26 out of 371 proteins, 7.0%	262 out of 4306 proteins, 6.1%	0.248179
organic acid biosynthetic process	40 out of 371 proteins, 10.8%	417 out of 4306 proteins, 9.7%	0.252221
carboxylic acid biosynthetic process	40 out of 371 proteins, 10.8%	417 out of 4306 proteins, 9.7%	0.252221
alpha-amino acid catabolic process	8 out of 371 proteins, 2.2%	70 out of 4306 proteins, 1.6%	0.252803
regulation of DNA replication	4 out of 371 proteins, 1.1%	30 out of 4306 proteins, 0.7%	0.25597
hormone transport	4 out of 371 proteins, 1.1%	30 out of 4306 proteins, 0.7%	0.25597
post-embryonic root development	4 out of 371 proteins, 1.1%	30 out of 4306 proteins, 0.7%	0.25597
auxin transport	4 out of 371 proteins, 1.1%	30 out of 4306 proteins, 0.7%	0.25597
nucleotide biosynthetic process	21 out of 371 proteins, 5.7%	209 out of 4306 proteins, 4.9%	0.258182
production of miRNAs involved in gene silencing by miRNA	6 out of 371 proteins, 1.6%	50 out of 4306 proteins, 1.2%	0.258442
cellular chemical homeostasis	6 out of 371 proteins, 1.6%	50 out of 4306 proteins, 1.2%	0.258442
primary metabolic process	246 out of 371 proteins, 66.3%	2783 out of 4306 proteins, 64.6%	0.258815
carbohydrate metabolic process	72 out of 371 proteins, 19.4%	778 out of 4306 proteins, 18.1%	0.261684
organophosphate biosynthetic process	37 out of 371 proteins, 10.0%	386 out of 4306 proteins, 9.0%	0.264427
unidimensional cell growth	10 out of 371 proteins, 2.7%	92 out of 4306 proteins, 2.1%	0.266554
carbohydrate derivative catabolic process	16 out of 371 proteins, 4.3%	156 out of 4306 proteins, 3.6%	0.266862
nucleotide-sugar metabolic process	3 out of 371 proteins, 0.8%	21 out of 4306 proteins, 0.5%	0.269134
flavonoid metabolic process	3 out of 371 proteins, 0.8%	21 out of 4306 proteins, 0.5%	0.269134
defense response to bacterium	14 out of 371 proteins, 3.8%	135 out of 4306 proteins, 3.1%	0.271294
gene silencing by miRNA	6 out of 371 proteins, 1.6%	51 out of 4306 proteins, 1.2%	0.273537
carbohydrate catabolic process	28 out of 371 proteins, 7.5%	288 out of 4306 proteins, 6.7%	0.273919
cytokinetic process	2 out of 371 proteins, 0.5%	12 out of 4306 proteins, 0.3%	0.277018
cuticle development	2 out of 371 proteins, 0.5%	12 out of 4306 proteins, 0.3%	0.277018
cellular divalent inorganic cation homeostasis	2 out of 371 proteins, 0.5%	12 out of 4306 proteins, 0.3%	0.277018
cellular amino acid catabolic process	8 out of 371 proteins, 2.2%	72 out of 4306 proteins, 1.7%	0.278063
RNA interference	8 out of 371 proteins, 2.2%	72 out of 4306 proteins, 1.7%	0.278063
small molecule biosynthetic process	50 out of 371 proteins, 13.5%	535 out of 4306 proteins, 12.4%	0.283585
glycosyl compound biosynthetic process	13 out of 371 proteins, 3.5%	126 out of 4306 proteins, 2.9%	0.287838
membrane lipid metabolic process	6 out of 371 proteins, 1.6%	52 out of 4306 proteins, 1.2%	0.288838
response to UV	6 out of 371 proteins, 1.6%	52 out of 4306 proteins, 1.2%	0.288838
xylan metabolic process	5 out of 371 proteins, 1.3%	42 out of 4306 proteins, 1.0%	0.293167
membrane lipid biosynthetic process	5 out of 371 proteins, 1.3%	42 out of 4306 proteins, 1.0%	0.293167
secretion by cell	3 out of 371 proteins, 0.8%	22 out of 4306 proteins, 0.5%	0.293432
secretion	3 out of 371 proteins, 0.8%	22 out of 4306 proteins, 0.5%	0.293432
macromolecule biosynthetic process	72 out of 371 proteins, 19.4%	786 out of 4306 proteins, 18.3%	0.294572
lipid metabolic process	48 out of 371 proteins, 12.9%	515 out of 4306 proteins, 12.0%	0.29591
histone methylation	10 out of 371 proteins, 2.7%	95 out of 4306 proteins, 2.2%	0.300412
posttranscriptional gene silencing by RNA	8 out of 371 proteins, 2.2%	74 out of 4306 proteins, 1.7%	0.30397
cation homeostasis	6 out of 371 proteins, 1.6%	53 out of 4306 proteins, 1.2%	0.304313
cellular macromolecule biosynthetic process	69 out of 371 proteins, 18.6%	755 out of 4306 proteins, 17.5%	0.307712
lipoate metabolic process	2 out of 371 proteins, 0.5%	13 out of 4306 proteins, 0.3%	0.31013
coumarin metabolic process	2 out of 371 proteins, 0.5%	13 out of 4306 proteins, 0.3%	0.31013
coumarin biosynthetic process	2 out of 371 proteins, 0.5%	13 out of 4306 proteins, 0.3%	0.31013
ethanolamine-containing compound metabolic process	2 out of 371 proteins, 0.5%	13 out of 4306 proteins, 0.3%	0.31013
cellular response to nitrogen compound	7 out of 371 proteins, 1.9%	64 out of 4306 proteins, 1.5%	0.311849
organophosphate metabolic process	56 out of 371 proteins, 15.1%	609 out of 4306 proteins, 14.1%	0.314194
response to carbohydrate stimulus	12 out of 371 proteins, 3.2%	118 out of 4306 proteins, 2.7%	0.316275
histone modification	12 out of 371 proteins, 3.2%	118 out of 4306 proteins, 2.7%	0.316275
glycine metabolic process	3 out of 371 proteins, 0.8%	23 out of 4306 proteins, 0.5%	0.317864
regulation of mitotic cell cycle	3 out of 371 proteins, 0.8%	23 out of 4306 proteins, 0.5%	0.317864
lateral root development	3 out of 371 proteins, 0.8%	23 out of 4306 proteins, 0.5%	0.317864
organic substance metabolic process	259 out of 371 proteins, 69.8%	2953 out of 4306 proteins, 68.6%	0.318539
anatomical structure morphogenesis	41 out of 371 proteins, 11.1%	441 out of 4306 proteins, 10.2%	0.321293
cellulose biosynthetic process	7 out of 371 proteins, 1.9%	65 out of 4306 proteins, 1.5%	0.326147
floral organ formation	5 out of 371 proteins, 1.3%	44 out of 4306 proteins, 1.0%	0.328086
regulation of DNA metabolic process	5 out of 371 proteins, 1.3%	44 out of 4306 proteins, 1.0%	0.328086
root system development	17 out of 371 proteins, 4.6%	174 out of 4306 proteins, 4.0%	0.328264
root development	17 out of 371 proteins, 4.6%	174 out of 4306 proteins, 4.0%	0.328264
organonitrogen compound biosynthetic process	50 out of 371 proteins, 13.5%	544 out of 4306 proteins, 12.6%	0.328707
plastid membrane organization	10 out of 371 proteins, 2.7%	98 out of 4306 proteins, 2.3%	0.335292
thylakoid membrane organization	10 out of 371 proteins, 2.7%	98 out of 4306 proteins, 2.3%	0.335292
organ formation	6 out of 371 proteins, 1.6%	55 out of 4306 proteins, 1.3%	0.335672
cell death	4 out of 371 proteins, 1.1%	34 out of 4306 proteins, 0.8%	0.335925
death	4 out of 371 proteins, 1.1%	34 out of 4306 proteins, 0.8%	0.335925
macromolecular complex assembly	25 out of 371 proteins, 6.7%	264 out of 4306 proteins, 6.1%	0.337243
ribonucleoside monophosphate metabolic process	3 out of 371 proteins, 0.8%	24 out of 4306 proteins, 0.6%	0.342324
divalent inorganic cation homeostasis	2 out of 371 proteins, 0.5%	14 out of 4306 proteins, 0.3%	0.342918
posttranscriptional gene silencing	8 out of 371 proteins, 2.2%	77 out of 4306 proteins, 1.8%	0.343738
regulation of gene expression	30 out of 371 proteins, 8.1%	321 out of 4306 proteins, 7.5%	0.343965
hemicellulose metabolic process	5 out of 371 proteins, 1.3%	45 out of 4306 proteins, 1.0%	0.345711
cell wall polysaccharide biosynthetic process	5 out of 371 proteins, 1.3%	45 out of 4306 proteins, 1.0%	0.345711
chlorophyll metabolic process	9 out of 371 proteins, 2.4%	88 out of 4306 proteins, 2.0%	0.345806
nucleoside triphosphate metabolic process	17 out of 371 proteins, 4.6%	176 out of 4306 proteins, 4.1%	0.345925
regulation of developmental process	23 out of 371 proteins, 6.2%	243 out of 4306 proteins, 5.6%	0.347278
posttranscriptional regulation of gene expression	11 out of 371 proteins, 3.0%	110 out of 4306 proteins, 2.6%	0.347809
aromatic compound biosynthetic process	48 out of 371 proteins, 12.9%	525 out of 4306 proteins, 12.2%	0.347909
cellular macromolecule metabolic process	156 out of 371 proteins, 42.0%	1765 out of 4306 proteins, 41.0%	0.351595
organonitrogen compound catabolic process	24 out of 371 proteins, 6.5%	255 out of 4306 proteins, 5.9%	0.353358
cellular macromolecular complex assembly	23 out of 371 proteins, 6.2%	244 out of 4306 proteins, 5.7%	0.354906
methylation-dependent chromatin silencing	4 out of 371 proteins, 1.1%	35 out of 4306 proteins, 0.8%	0.356195
nucleus organization	4 out of 371 proteins, 1.1%	35 out of 4306 proteins, 0.8%	0.356195
response to far red light	4 out of 371 proteins, 1.1%	35 out of 4306 proteins, 0.8%	0.356195
floral organ morphogenesis	5 out of 371 proteins, 1.3%	46 out of 4306 proteins, 1.1%	0.363394
post-embryonic organ morphogenesis	5 out of 371 proteins, 1.3%	46 out of 4306 proteins, 1.1%	0.363394
aromatic amino acid family catabolic process	3 out of 371 proteins, 0.8%	25 out of 4306 proteins, 0.6%	0.366715
response to nitrate	3 out of 371 proteins, 0.8%	25 out of 4306 proteins, 0.6%	0.366715
beta-glucan biosynthetic process	7 out of 371 proteins, 1.9%	68 out of 4306 proteins, 1.6%	0.369568
regulation of flower development	11 out of 371 proteins, 3.0%	112 out of 4306 proteins, 2.6%	0.370386
response to salt stress	26 out of 371 proteins, 7.0%	280 out of 4306 proteins, 6.5%	0.371895
nucleobase-containing compound biosynthetic process	28 out of 371 proteins, 7.5%	303 out of 4306 proteins, 7.0%	0.374934
pyrimidine nucleoside metabolic process	2 out of 371 proteins, 0.5%	15 out of 4306 proteins, 0.3%	0.375193
response to symbiotic fungus	2 out of 371 proteins, 0.5%	15 out of 4306 proteins, 0.3%	0.375193
histone phosphorylation	2 out of 371 proteins, 0.5%	15 out of 4306 proteins, 0.3%	0.375193
pyrimidine ribonucleoside metabolic process	2 out of 371 proteins, 0.5%	15 out of 4306 proteins, 0.3%	0.375193
anther development	2 out of 371 proteins, 0.5%	15 out of 4306 proteins, 0.3%	0.375193
cell wall thickening	2 out of 371 proteins, 0.5%	15 out of 4306 proteins, 0.3%	0.375193
callose deposition in cell wall	2 out of 371 proteins, 0.5%	15 out of 4306 proteins, 0.3%	0.375193
RNA splicing, via transesterification reactions	4 out of 371 proteins, 1.1%	36 out of 4306 proteins, 0.8%	0.37646
RNA splicing, via transesterification reactions with bulged adenosine as nucleophile	4 out of 371 proteins, 1.1%	36 out of 4306 proteins, 0.8%	0.37646
virus induced gene silencing	4 out of 371 proteins, 1.1%	36 out of 4306 proteins, 0.8%	0.37646
modulation by symbiont of RNA levels in host	4 out of 371 proteins, 1.1%	36 out of 4306 proteins, 0.8%	0.37646
modulation of RNA levels in other organism involved in symbiotic interaction	4 out of 371 proteins, 1.1%	36 out of 4306 proteins, 0.8%	0.37646
macromolecular complex subunit organization	30 out of 371 proteins, 8.1%	326 out of 4306 proteins, 7.6%	0.377586
regulation of transcription, DNA-dependent	22 out of 371 proteins, 5.9%	236 out of 4306 proteins, 5.5%	0.380087
regulation of RNA biosynthetic process	22 out of 371 proteins, 5.9%	236 out of 4306 proteins, 5.5%	0.380087
cell wall macromolecule biosynthetic process	5 out of 371 proteins, 1.3%	47 out of 4306 proteins, 1.1%	0.381098
cellular component macromolecule biosynthetic process	5 out of 371 proteins, 1.3%	47 out of 4306 proteins, 1.1%	0.381098
production of siRNA involved in RNA interference	6 out of 371 proteins, 1.6%	58 out of 4306 proteins, 1.3%	0.383296
cellular nitrogen compound biosynthetic process	46 out of 371 proteins, 12.4%	509 out of 4306 proteins, 11.8%	0.384755
alpha-amino acid metabolic process	26 out of 371 proteins, 7.0%	282 out of 4306 proteins, 6.5%	0.386479
organ morphogenesis	13 out of 371 proteins, 3.5%	136 out of 4306 proteins, 3.2%	0.389493
mitosis	3 out of 371 proteins, 0.8%	26 out of 4306 proteins, 0.6%	0.390947
circadian rhythm	3 out of 371 proteins, 0.8%	26 out of 4306 proteins, 0.6%	0.390947
nucleoside monophosphate biosynthetic process	3 out of 371 proteins, 0.8%	26 out of 4306 proteins, 0.6%	0.390947
regulation of cell proliferation	3 out of 371 proteins, 0.8%	26 out of 4306 proteins, 0.6%	0.390947
rhythmic process	3 out of 371 proteins, 0.8%	26 out of 4306 proteins, 0.6%	0.390947
developmental growth involved in morphogenesis	12 out of 371 proteins, 3.2%	125 out of 4306 proteins, 2.9%	0.391345
macromolecule metabolic process	168 out of 371 proteins, 45.3%	1915 out of 4306 proteins, 44.5%	0.391523
calcium ion transport	4 out of 371 proteins, 1.1%	37 out of 4306 proteins, 0.9%	0.396668
dsRNA fragmentation	6 out of 371 proteins, 1.6%	59 out of 4306 proteins, 1.4%	0.399216
ion transmembrane transport	6 out of 371 proteins, 1.6%	59 out of 4306 proteins, 1.4%	0.399216
response to dsRNA	6 out of 371 proteins, 1.6%	59 out of 4306 proteins, 1.4%	0.399216
production of small RNA involved in gene silencing by RNA	6 out of 371 proteins, 1.6%	59 out of 4306 proteins, 1.4%	0.399216
cellular response to dsRNA	6 out of 371 proteins, 1.6%	59 out of 4306 proteins, 1.4%	0.399216
plastid organization	16 out of 371 proteins, 4.3%	171 out of 4306 proteins, 4.0%	0.402488
regulation of RNA metabolic process	22 out of 371 proteins, 5.9%	239 out of 4306 proteins, 5.6%	0.403985
isoprenoid biosynthetic process	18 out of 371 proteins, 4.9%	194 out of 4306 proteins, 4.5%	0.406328
response to symbiont	2 out of 371 proteins, 0.5%	16 out of 4306 proteins, 0.4%	0.406799
adaxial/abaxial pattern specification	2 out of 371 proteins, 0.5%	16 out of 4306 proteins, 0.4%	0.406799
amide biosynthetic process	2 out of 371 proteins, 0.5%	16 out of 4306 proteins, 0.4%	0.406799
multi-organism cellular process	2 out of 371 proteins, 0.5%	16 out of 4306 proteins, 0.4%	0.406799
cell cycle phase	14 out of 371 proteins, 3.8%	149 out of 4306 proteins, 3.5%	0.407701
response to jasmonic acid stimulus	8 out of 371 proteins, 2.2%	82 out of 4306 proteins, 1.9%	0.411285
heterocycle biosynthetic process	44 out of 371 proteins, 11.9%	491 out of 4306 proteins, 11.4%	0.41226
Golgi organization	7 out of 371 proteins, 1.9%	71 out of 4306 proteins, 1.6%	0.413329
electron transport chain	7 out of 371 proteins, 1.9%	71 out of 4306 proteins, 1.6%	0.413329
M phase of mitotic cell cycle	3 out of 371 proteins, 0.8%	27 out of 4306 proteins, 0.6%	0.414942
regulation of proton transport	3 out of 371 proteins, 0.8%	27 out of 4306 proteins, 0.6%	0.414942
organ senescence	3 out of 371 proteins, 0.8%	27 out of 4306 proteins, 0.6%	0.414942
regulation of cellular component size	6 out of 371 proteins, 1.6%	60 out of 4306 proteins, 1.4%	0.415116
ion homeostasis	6 out of 371 proteins, 1.6%	60 out of 4306 proteins, 1.4%	0.415116
regulation of anatomical structure size	6 out of 371 proteins, 1.6%	60 out of 4306 proteins, 1.4%	0.415116
nucleoside triphosphate biosynthetic process	5 out of 371 proteins, 1.3%	49 out of 4306 proteins, 1.1%	0.416422
response to hexose stimulus	5 out of 371 proteins, 1.3%	49 out of 4306 proteins, 1.1%	0.416422
response to monosaccharide stimulus	5 out of 371 proteins, 1.3%	49 out of 4306 proteins, 1.1%	0.416422
modification of morphology or physiology of other organism	4 out of 371 proteins, 1.1%	38 out of 4306 proteins, 0.9%	0.416768
modification by symbiont of host morphology or physiology	4 out of 371 proteins, 1.1%	38 out of 4306 proteins, 0.9%	0.416768
modification of morphology or physiology of other organism involved in symbiotic interaction	4 out of 371 proteins, 1.1%	38 out of 4306 proteins, 0.9%	0.416768
alpha-amino acid biosynthetic process	19 out of 371 proteins, 5.1%	207 out of 4306 proteins, 4.8%	0.420899
gene silencing by RNA	9 out of 371 proteins, 2.4%	94 out of 4306 proteins, 2.2%	0.421818
cell cycle process	23 out of 371 proteins, 6.2%	254 out of 4306 proteins, 5.9%	0.432743
aromatic amino acid family metabolic process	9 out of 371 proteins, 2.4%	95 out of 4306 proteins, 2.2%	0.434523
cellular component movement	4 out of 371 proteins, 1.1%	39 out of 4306 proteins, 0.9%	0.436714
carbon fixation	2 out of 371 proteins, 0.5%	17 out of 4306 proteins, 0.4%	0.437612
negative regulation of cellular protein metabolic process	2 out of 371 proteins, 0.5%	17 out of 4306 proteins, 0.4%	0.437612
negative regulation of protein metabolic process	2 out of 371 proteins, 0.5%	17 out of 4306 proteins, 0.4%	0.437612
organelle assembly	2 out of 371 proteins, 0.5%	17 out of 4306 proteins, 0.4%	0.437612
regulation of response to biotic stimulus	3 out of 371 proteins, 0.8%	28 out of 4306 proteins, 0.7%	0.438627
stamen development	3 out of 371 proteins, 0.8%	28 out of 4306 proteins, 0.7%	0.438627
androecium development	3 out of 371 proteins, 0.8%	28 out of 4306 proteins, 0.7%	0.438627
generation of precursor metabolites and energy	30 out of 371 proteins, 8.1%	335 out of 4306 proteins, 7.8%	0.439464
immune effector process	6 out of 371 proteins, 1.6%	62 out of 4306 proteins, 1.4%	0.446754
shoot system morphogenesis	11 out of 371 proteins, 3.0%	119 out of 4306 proteins, 2.8%	0.450239
regulation of reproductive process	11 out of 371 proteins, 3.0%	119 out of 4306 proteins, 2.8%	0.450239
salicylic acid metabolic process	5 out of 371 proteins, 1.3%	51 out of 4306 proteins, 1.2%	0.451414
defense response to virus	5 out of 371 proteins, 1.3%	51 out of 4306 proteins, 1.2%	0.451414
response to bacterium	15 out of 371 proteins, 4.0%	165 out of 4306 proteins, 3.8%	0.453723
starch metabolic process	10 out of 371 proteins, 2.7%	108 out of 4306 proteins, 2.5%	0.454865
regulation of cell cycle process	4 out of 371 proteins, 1.1%	40 out of 4306 proteins, 0.9%	0.456464
hyperosmotic salinity response	3 out of 371 proteins, 0.8%	29 out of 4306 proteins, 0.7%	0.46194
peptide metabolic process	2 out of 371 proteins, 0.5%	18 out of 4306 proteins, 0.4%	0.467535
second-messenger-mediated signaling	2 out of 371 proteins, 0.5%	18 out of 4306 proteins, 0.4%	0.467535
cellular response to auxin stimulus	2 out of 371 proteins, 0.5%	18 out of 4306 proteins, 0.4%	0.467535
isoprenoid metabolic process	18 out of 371 proteins, 4.9%	201 out of 4306 proteins, 4.7%	0.468449
methionine biosynthetic process	5 out of 371 proteins, 1.3%	52 out of 4306 proteins, 1.2%	0.46871
shoot system development	17 out of 371 proteins, 4.6%	190 out of 4306 proteins, 4.4%	0.47299
organic acid catabolic process	15 out of 371 proteins, 4.0%	167 out of 4306 proteins, 3.9%	0.473142
carboxylic acid catabolic process	15 out of 371 proteins, 4.0%	167 out of 4306 proteins, 3.9%	0.473142
response to red light	4 out of 371 proteins, 1.1%	41 out of 4306 proteins, 1.0%	0.475979
pyrimidine nucleotide metabolic process	8 out of 371 proteins, 2.2%	87 out of 4306 proteins, 2.0%	0.478641
pyrimidine nucleotide biosynthetic process	8 out of 371 proteins, 2.2%	87 out of 4306 proteins, 2.0%	0.478641
cellular homeostasis	9 out of 371 proteins, 2.4%	99 out of 4306 proteins, 2.3%	0.484979
carbohydrate derivative metabolic process	55 out of 371 proteins, 14.8%	631 out of 4306 proteins, 14.7%	0.485824
regulation of biological quality	30 out of 371 proteins, 8.1%	343 out of 4306 proteins, 8.0%	0.494875
response to blue light	4 out of 371 proteins, 1.1%	42 out of 4306 proteins, 1.0%	0.495222
response to fructose stimulus	4 out of 371 proteins, 1.1%	42 out of 4306 proteins, 1.0%	0.495222
positive regulation of flavonoid biosynthetic process	2 out of 371 proteins, 0.5%	19 out of 4306 proteins, 0.4%	0.496491
energy coupled proton transmembrane transport, against electrochemical gradient	2 out of 371 proteins, 0.5%	19 out of 4306 proteins, 0.4%	0.496491
ATP hydrolysis coupled proton transport	2 out of 371 proteins, 0.5%	19 out of 4306 proteins, 0.4%	0.496491
D-xylose metabolic process	2 out of 371 proteins, 0.5%	19 out of 4306 proteins, 0.4%	0.496491
post-translational protein modification	2 out of 371 proteins, 0.5%	19 out of 4306 proteins, 0.4%	0.496491
cellular lipid metabolic process	39 out of 371 proteins, 10.5%	448 out of 4306 proteins, 10.4%	0.499254
aspartate family amino acid metabolic process	7 out of 371 proteins, 1.9%	77 out of 4306 proteins, 1.8%	0.499749
pyrimidine ribonucleotide metabolic process	7 out of 371 proteins, 1.9%	77 out of 4306 proteins, 1.8%	0.499749
pyrimidine ribonucleotide biosynthetic process	7 out of 371 proteins, 1.9%	77 out of 4306 proteins, 1.8%	0.499749
negative regulation of cellular process	17 out of 371 proteins, 4.6%	193 out of 4306 proteins, 4.5%	0.50021
cellular aldehyde metabolic process	15 out of 371 proteins, 4.0%	170 out of 4306 proteins, 3.9%	0.502085
response to nitrogen compound	13 out of 371 proteins, 3.5%	147 out of 4306 proteins, 3.4%	0.504229
glycolipid biosynthetic process	3 out of 371 proteins, 0.8%	31 out of 4306 proteins, 0.7%	0.507236
chromatin silencing by small RNA	3 out of 371 proteins, 0.8%	31 out of 4306 proteins, 0.7%	0.507236
single-organism developmental process	63 out of 371 proteins, 17.0%	728 out of 4306 proteins, 16.9%	0.507637
production of ta-siRNAs involved in RNA interference	4 out of 371 proteins, 1.1%	43 out of 4306 proteins, 1.0%	0.514162
positive regulation of protein complex assembly	4 out of 371 proteins, 1.1%	43 out of 4306 proteins, 1.0%	0.514162
positive regulation of protein polymerization	4 out of 371 proteins, 1.1%	43 out of 4306 proteins, 1.0%	0.514162
positive regulation of cytoskeleton organization	4 out of 371 proteins, 1.1%	43 out of 4306 proteins, 1.0%	0.514162
cellular component morphogenesis	16 out of 371 proteins, 4.3%	183 out of 4306 proteins, 4.2%	0.51503
methionine metabolic process	5 out of 371 proteins, 1.3%	55 out of 4306 proteins, 1.3%	0.519472
root hair elongation	5 out of 371 proteins, 1.3%	55 out of 4306 proteins, 1.3%	0.519472
purine nucleoside triphosphate metabolic process	15 out of 371 proteins, 4.0%	172 out of 4306 proteins, 4.0%	0.521195
purine ribonucleoside triphosphate metabolic process	15 out of 371 proteins, 4.0%	172 out of 4306 proteins, 4.0%	0.521195
one-carbon metabolic process	2 out of 371 proteins, 0.5%	20 out of 4306 proteins, 0.5%	0.524425
cellular response to radiation	2 out of 371 proteins, 0.5%	20 out of 4306 proteins, 0.5%	0.524425
cellular response to light stimulus	2 out of 371 proteins, 0.5%	20 out of 4306 proteins, 0.5%	0.524425
response to osmotic stress	26 out of 371 proteins, 7.0%	301 out of 4306 proteins, 7.0%	0.526754
cellular carbohydrate metabolic process	26 out of 371 proteins, 7.0%	301 out of 4306 proteins, 7.0%	0.526754
pollen development	7 out of 371 proteins, 1.9%	79 out of 4306 proteins, 1.8%	0.527725
response to wounding	7 out of 371 proteins, 1.9%	79 out of 4306 proteins, 1.8%	0.527725
regulation of multi-organism process	3 out of 371 proteins, 0.8%	32 out of 4306 proteins, 0.7%	0.529129
cofactor metabolic process	24 out of 371 proteins, 6.5%	278 out of 4306 proteins, 6.5%	0.529247
ribonucleoside triphosphate metabolic process	15 out of 371 proteins, 4.0%	173 out of 4306 proteins, 4.0%	0.530679
developmental growth	12 out of 371 proteins, 3.2%	138 out of 4306 proteins, 3.2%	0.53199
cellular amino acid biosynthetic process	22 out of 371 proteins, 5.9%	255 out of 4306 proteins, 5.9%	0.532001
monocarboxylic acid metabolic process	38 out of 371 proteins, 10.2%	442 out of 4306 proteins, 10.3%	0.533724
porphyrin-containing compound metabolic process	9 out of 371 proteins, 2.4%	103 out of 4306 proteins, 2.4%	0.5343
tetrapyrrole metabolic process	9 out of 371 proteins, 2.4%	103 out of 4306 proteins, 2.4%	0.5343
glycosyl compound metabolic process	24 out of 371 proteins, 6.5%	279 out of 4306 proteins, 6.5%	0.536797
regulation of cell cycle	6 out of 371 proteins, 1.6%	68 out of 4306 proteins, 1.6%	0.538819
small molecule metabolic process	111 out of 371 proteins, 29.9%	1293 out of 4306 proteins, 30.0%	0.540044
small molecule catabolic process	15 out of 371 proteins, 4.0%	174 out of 4306 proteins, 4.0%	0.540108
single-organism catabolic process	15 out of 371 proteins, 4.0%	174 out of 4306 proteins, 4.0%	0.540108
developmental maturation	8 out of 371 proteins, 2.2%	92 out of 4306 proteins, 2.1%	0.543998
pyrimidine-containing compound biosynthetic process	8 out of 371 proteins, 2.2%	92 out of 4306 proteins, 2.1%	0.543998
nucleocytoplasmic transport	9 out of 371 proteins, 2.4%	104 out of 4306 proteins, 2.4%	0.546375
nuclear transport	9 out of 371 proteins, 2.4%	104 out of 4306 proteins, 2.4%	0.546375
anatomical structure formation involved in morphogenesis	10 out of 371 proteins, 2.7%	116 out of 4306 proteins, 2.7%	0.548643
regulation of macromolecule metabolic process	33 out of 371 proteins, 8.9%	386 out of 4306 proteins, 9.0%	0.548825
protein peptidyl-prolyl isomerization	3 out of 371 proteins, 0.8%	33 out of 4306 proteins, 0.8%	0.550472
interaction with host	4 out of 371 proteins, 1.1%	45 out of 4306 proteins, 1.0%	0.55102
regulation of flavonoid biosynthetic process	2 out of 371 proteins, 0.5%	21 out of 4306 proteins, 0.5%	0.551298
regulation of stomatal movement	2 out of 371 proteins, 0.5%	21 out of 4306 proteins, 0.5%	0.551298
regulation of ketone biosynthetic process	2 out of 371 proteins, 0.5%	21 out of 4306 proteins, 0.5%	0.551298
negative regulation of catalytic activity	2 out of 371 proteins, 0.5%	21 out of 4306 proteins, 0.5%	0.551298
negative regulation of molecular function	2 out of 371 proteins, 0.5%	21 out of 4306 proteins, 0.5%	0.551298
positive regulation of secondary metabolite biosynthetic process	2 out of 371 proteins, 0.5%	21 out of 4306 proteins, 0.5%	0.551298
cellular component assembly	27 out of 371 proteins, 7.3%	317 out of 4306 proteins, 7.4%	0.557601
hexose biosynthetic process	9 out of 371 proteins, 2.4%	105 out of 4306 proteins, 2.4%	0.55833
glucose metabolic process	26 out of 371 proteins, 7.0%	306 out of 4306 proteins, 7.1%	0.562877
organophosphate catabolic process	12 out of 371 proteins, 3.2%	141 out of 4306 proteins, 3.3%	0.563243
positive regulation of catalytic activity	6 out of 371 proteins, 1.6%	70 out of 4306 proteins, 1.6%	0.568063
positive regulation of molecular function	6 out of 371 proteins, 1.6%	70 out of 4306 proteins, 1.6%	0.568063
purine nucleoside triphosphate biosynthetic process	4 out of 371 proteins, 1.1%	46 out of 4306 proteins, 1.1%	0.568889
purine ribonucleoside triphosphate biosynthetic process	4 out of 371 proteins, 1.1%	46 out of 4306 proteins, 1.1%	0.568889
lipid catabolic process	9 out of 371 proteins, 2.4%	106 out of 4306 proteins, 2.5%	0.570155
nitrate transport	2 out of 371 proteins, 0.5%	22 out of 4306 proteins, 0.5%	0.577085
polysaccharide localization	2 out of 371 proteins, 0.5%	22 out of 4306 proteins, 0.5%	0.577085
pigmentation	2 out of 371 proteins, 0.5%	22 out of 4306 proteins, 0.5%	0.577085
pigment accumulation	2 out of 371 proteins, 0.5%	22 out of 4306 proteins, 0.5%	0.577085
pigment accumulation in response to UV light	2 out of 371 proteins, 0.5%	22 out of 4306 proteins, 0.5%	0.577085
pigment accumulation in tissues in response to UV light	2 out of 371 proteins, 0.5%	22 out of 4306 proteins, 0.5%	0.577085
pigment accumulation in tissues	2 out of 371 proteins, 0.5%	22 out of 4306 proteins, 0.5%	0.577085
anthocyanin accumulation in tissues in response to UV light	2 out of 371 proteins, 0.5%	22 out of 4306 proteins, 0.5%	0.577085
callose localization	2 out of 371 proteins, 0.5%	22 out of 4306 proteins, 0.5%	0.577085
chemical homeostasis	6 out of 371 proteins, 1.6%	71 out of 4306 proteins, 1.6%	0.582347
RNA splicing, via endonucleolytic cleavage and ligation	5 out of 371 proteins, 1.3%	59 out of 4306 proteins, 1.4%	0.583712
ribonucleotide metabolic process	22 out of 371 proteins, 5.9%	262 out of 4306 proteins, 6.1%	0.586126
ribose phosphate metabolic process	22 out of 371 proteins, 5.9%	262 out of 4306 proteins, 6.1%	0.586126
ribonucleoside triphosphate biosynthetic process	4 out of 371 proteins, 1.1%	47 out of 4306 proteins, 1.1%	0.586358
regulation of protein polymerization	4 out of 371 proteins, 1.1%	47 out of 4306 proteins, 1.1%	0.586358
regulation of protein complex assembly	4 out of 371 proteins, 1.1%	47 out of 4306 proteins, 1.1%	0.586358
symbiosis, encompassing mutualism through parasitism	4 out of 371 proteins, 1.1%	47 out of 4306 proteins, 1.1%	0.586358
regulation of cytoskeleton organization	4 out of 371 proteins, 1.1%	47 out of 4306 proteins, 1.1%	0.586358
mRNA splicing, via spliceosome	3 out of 371 proteins, 0.8%	35 out of 4306 proteins, 0.8%	0.591394
protein import into nucleus	7 out of 371 proteins, 1.9%	84 out of 4306 proteins, 2.0%	0.594778
protein localization to nucleus	7 out of 371 proteins, 1.9%	84 out of 4306 proteins, 2.0%	0.594778
protein targeting to nucleus	7 out of 371 proteins, 1.9%	84 out of 4306 proteins, 2.0%	0.594778
nuclear import	7 out of 371 proteins, 1.9%	84 out of 4306 proteins, 2.0%	0.594778
positive regulation of organelle organization	5 out of 371 proteins, 1.3%	60 out of 4306 proteins, 1.4%	0.599039
hexose metabolic process	27 out of 371 proteins, 7.3%	323 out of 4306 proteins, 7.5%	0.599232
ribonucleoside monophosphate biosynthetic process	2 out of 371 proteins, 0.5%	23 out of 4306 proteins, 0.5%	0.601772
regulation of macromolecule biosynthetic process	23 out of 371 proteins, 6.2%	276 out of 4306 proteins, 6.4%	0.602117
regulation of cellular macromolecule biosynthetic process	23 out of 371 proteins, 6.2%	276 out of 4306 proteins, 6.4%	0.602117
regulation of cellular component biogenesis	4 out of 371 proteins, 1.1%	48 out of 4306 proteins, 1.1%	0.60341
interspecies interaction between organisms	4 out of 371 proteins, 1.1%	48 out of 4306 proteins, 1.1%	0.60341
pigment biosynthetic process	10 out of 371 proteins, 2.7%	121 out of 4306 proteins, 2.8%	0.604093
purine ribonucleotide metabolic process	16 out of 371 proteins, 4.3%	193 out of 4306 proteins, 4.5%	0.60468
cellular metabolic process	250 out of 371 proteins, 67.4%	2922 out of 4306 proteins, 67.9%	0.605518
anatomical structure development	71 out of 371 proteins, 19.1%	842 out of 4306 proteins, 19.6%	0.606194
regulation of nucleobase-containing compound metabolic process	23 out of 371 proteins, 6.2%	277 out of 4306 proteins, 6.4%	0.609402
glycolipid metabolic process	3 out of 371 proteins, 0.8%	36 out of 4306 proteins, 0.8%	0.610933
amine metabolic process	12 out of 371 proteins, 3.2%	146 out of 4306 proteins, 3.4%	0.613431
purine nucleotide catabolic process	11 out of 371 proteins, 3.0%	134 out of 4306 proteins, 3.1%	0.61396
nucleoside triphosphate catabolic process	11 out of 371 proteins, 3.0%	134 out of 4306 proteins, 3.1%	0.61396
purine nucleoside triphosphate catabolic process	11 out of 371 proteins, 3.0%	134 out of 4306 proteins, 3.1%	0.61396
purine ribonucleotide catabolic process	11 out of 371 proteins, 3.0%	134 out of 4306 proteins, 3.1%	0.61396
nucleotide catabolic process	11 out of 371 proteins, 3.0%	134 out of 4306 proteins, 3.1%	0.61396
ribonucleoside triphosphate catabolic process	11 out of 371 proteins, 3.0%	134 out of 4306 proteins, 3.1%	0.61396
purine ribonucleoside triphosphate catabolic process	11 out of 371 proteins, 3.0%	134 out of 4306 proteins, 3.1%	0.61396
ribonucleotide catabolic process	11 out of 371 proteins, 3.0%	134 out of 4306 proteins, 3.1%	0.61396
nucleoside phosphate catabolic process	11 out of 371 proteins, 3.0%	134 out of 4306 proteins, 3.1%	0.61396
cell tip growth	5 out of 371 proteins, 1.3%	61 out of 4306 proteins, 1.4%	0.614045
response to organic nitrogen	5 out of 371 proteins, 1.3%	61 out of 4306 proteins, 1.4%	0.614045
metal ion transport	9 out of 371 proteins, 2.4%	110 out of 4306 proteins, 2.6%	0.616012
terpenoid biosynthetic process	8 out of 371 proteins, 2.2%	98 out of 4306 proteins, 2.3%	0.617756
salicylic acid biosynthetic process	4 out of 371 proteins, 1.1%	49 out of 4306 proteins, 1.1%	0.620031
tube development	4 out of 371 proteins, 1.1%	49 out of 4306 proteins, 1.1%	0.620031
pollen tube development	4 out of 371 proteins, 1.1%	49 out of 4306 proteins, 1.1%	0.620031
response to auxin stimulus	6 out of 371 proteins, 1.6%	74 out of 4306 proteins, 1.7%	0.623701
ribonucleotide biosynthetic process	11 out of 371 proteins, 3.0%	135 out of 4306 proteins, 3.1%	0.624062
ribose phosphate biosynthetic process	11 out of 371 proteins, 3.0%	135 out of 4306 proteins, 3.1%	0.624062
leaf development	9 out of 371 proteins, 2.4%	111 out of 4306 proteins, 2.6%	0.627082
monocarboxylic acid catabolic process	8 out of 371 proteins, 2.2%	99 out of 4306 proteins, 2.3%	0.629429
transition metal ion transport	3 out of 371 proteins, 0.8%	37 out of 4306 proteins, 0.9%	0.629839
glucuronoxylan metabolic process	3 out of 371 proteins, 0.8%	37 out of 4306 proteins, 0.9%	0.629839
xylan biosynthetic process	3 out of 371 proteins, 0.8%	37 out of 4306 proteins, 0.9%	0.629839
regulation of organelle organization	7 out of 371 proteins, 1.9%	87 out of 4306 proteins, 2.0%	0.632605
cell maturation	7 out of 371 proteins, 1.9%	87 out of 4306 proteins, 2.0%	0.632605
trichoblast maturation	7 out of 371 proteins, 1.9%	87 out of 4306 proteins, 2.0%	0.632605
root hair cell differentiation	7 out of 371 proteins, 1.9%	87 out of 4306 proteins, 2.0%	0.632605
carbohydrate biosynthetic process	29 out of 371 proteins, 7.8%	352 out of 4306 proteins, 8.2%	0.633866
purine ribonucleoside catabolic process	11 out of 371 proteins, 3.0%	136 out of 4306 proteins, 3.2%	0.634031
regulation of post-embryonic development	11 out of 371 proteins, 3.0%	136 out of 4306 proteins, 3.2%	0.634031
water transport	4 out of 371 proteins, 1.1%	50 out of 4306 proteins, 1.2%	0.636209
fluid transport	4 out of 371 proteins, 1.1%	50 out of 4306 proteins, 1.2%	0.636209
glucose catabolic process	21 out of 371 proteins, 5.7%	257 out of 4306 proteins, 6.0%	0.637652
hexose catabolic process	21 out of 371 proteins, 5.7%	257 out of 4306 proteins, 6.0%	0.637652
monosaccharide catabolic process	21 out of 371 proteins, 5.7%	257 out of 4306 proteins, 6.0%	0.637652
cell morphogenesis	14 out of 371 proteins, 3.8%	173 out of 4306 proteins, 4.0%	0.639849
pyrimidine-containing compound metabolic process	8 out of 371 proteins, 2.2%	100 out of 4306 proteins, 2.3%	0.640906
aspartate family amino acid biosynthetic process	5 out of 371 proteins, 1.3%	63 out of 4306 proteins, 1.5%	0.643054
response to virus	5 out of 371 proteins, 1.3%	63 out of 4306 proteins, 1.5%	0.643054
positive regulation of cellular component organization	5 out of 371 proteins, 1.3%	63 out of 4306 proteins, 1.5%	0.643054
purine nucleoside catabolic process	11 out of 371 proteins, 3.0%	137 out of 4306 proteins, 3.2%	0.643863
protein complex assembly	20 out of 371 proteins, 5.4%	246 out of 4306 proteins, 5.7%	0.645052
defense response	26 out of 371 proteins, 7.0%	318 out of 4306 proteins, 7.4%	0.645507
phyllome development	10 out of 371 proteins, 2.7%	125 out of 4306 proteins, 2.9%	0.645994
indole-containing compound catabolic process	2 out of 371 proteins, 0.5%	25 out of 4306 proteins, 0.6%	0.647849
regulation of secondary metabolite biosynthetic process	2 out of 371 proteins, 0.5%	25 out of 4306 proteins, 0.6%	0.647849
peptidyl-proline modification	3 out of 371 proteins, 0.8%	38 out of 4306 proteins, 0.9%	0.648102
cellular lipid catabolic process	8 out of 371 proteins, 2.2%	101 out of 4306 proteins, 2.3%	0.652182
protein complex biogenesis	20 out of 371 proteins, 5.4%	247 out of 4306 proteins, 5.7%	0.652423
nucleoside catabolic process	11 out of 371 proteins, 3.0%	138 out of 4306 proteins, 3.2%	0.653553
ribonucleoside catabolic process	11 out of 371 proteins, 3.0%	138 out of 4306 proteins, 3.2%	0.653553
purine-containing compound catabolic process	11 out of 371 proteins, 3.0%	138 out of 4306 proteins, 3.2%	0.653553
cellular amino acid metabolic process	33 out of 371 proteins, 8.9%	403 out of 4306 proteins, 9.4%	0.654205
developmental cell growth	7 out of 371 proteins, 1.9%	89 out of 4306 proteins, 2.1%	0.656684
purine ribonucleotide biosynthetic process	5 out of 371 proteins, 1.3%	64 out of 4306 proteins, 1.5%	0.657039
tetraterpenoid biosynthetic process	5 out of 371 proteins, 1.3%	64 out of 4306 proteins, 1.5%	0.657039
carotenoid biosynthetic process	5 out of 371 proteins, 1.3%	64 out of 4306 proteins, 1.5%	0.657039
protein complex subunit organization	25 out of 371 proteins, 6.7%	308 out of 4306 proteins, 7.2%	0.658552
monosaccharide metabolic process	29 out of 371 proteins, 7.8%	356 out of 4306 proteins, 8.3%	0.65893
regulation of metabolic process	44 out of 371 proteins, 11.9%	535 out of 4306 proteins, 12.4%	0.660222
gluconeogenesis	8 out of 371 proteins, 2.2%	102 out of 4306 proteins, 2.4%	0.663251
aging	3 out of 371 proteins, 0.8%	39 out of 4306 proteins, 0.9%	0.665718
regulation of cellular ketone metabolic process	3 out of 371 proteins, 0.8%	39 out of 4306 proteins, 0.9%	0.665718
regulation of protein dephosphorylation	3 out of 371 proteins, 0.8%	39 out of 4306 proteins, 0.9%	0.665718
indole-containing compound metabolic process	4 out of 371 proteins, 1.1%	52 out of 4306 proteins, 1.2%	0.667206
synapsis	2 out of 371 proteins, 0.5%	26 out of 4306 proteins, 0.6%	0.669257
regulation of phosphorylation	2 out of 371 proteins, 0.5%	26 out of 4306 proteins, 0.6%	0.669257
chromosome organization involved in meiosis	2 out of 371 proteins, 0.5%	26 out of 4306 proteins, 0.6%	0.669257
regulation of phenylpropanoid metabolic process	2 out of 371 proteins, 0.5%	26 out of 4306 proteins, 0.6%	0.669257
toxin metabolic process	5 out of 371 proteins, 1.3%	65 out of 4306 proteins, 1.5%	0.67067
toxin catabolic process	5 out of 371 proteins, 1.3%	65 out of 4306 proteins, 1.5%	0.67067
regulation of nitrogen compound metabolic process	23 out of 371 proteins, 6.2%	286 out of 4306 proteins, 6.6%	0.672266
glycolysis	10 out of 371 proteins, 2.7%	128 out of 4306 proteins, 3.0%	0.675775
polysaccharide biosynthetic process	18 out of 371 proteins, 4.9%	226 out of 4306 proteins, 5.2%	0.675979
cellular protein complex assembly	18 out of 371 proteins, 4.9%	226 out of 4306 proteins, 5.2%	0.675979
purine nucleotide metabolic process	17 out of 371 proteins, 4.6%	214 out of 4306 proteins, 5.0%	0.677205
trichoblast differentiation	7 out of 371 proteins, 1.9%	91 out of 4306 proteins, 2.1%	0.679797
hydrogen transport	3 out of 371 proteins, 0.8%	40 out of 4306 proteins, 0.9%	0.682685
proton transport	3 out of 371 proteins, 0.8%	40 out of 4306 proteins, 0.9%	0.682685
regulation of dephosphorylation	3 out of 371 proteins, 0.8%	40 out of 4306 proteins, 0.9%	0.682685
ketone biosynthetic process	3 out of 371 proteins, 0.8%	40 out of 4306 proteins, 0.9%	0.682685
nucleoside biosynthetic process	5 out of 371 proteins, 1.3%	66 out of 4306 proteins, 1.5%	0.683941
tetraterpenoid metabolic process	5 out of 371 proteins, 1.3%	66 out of 4306 proteins, 1.5%	0.683941
carotenoid metabolic process	5 out of 371 proteins, 1.3%	66 out of 4306 proteins, 1.5%	0.683941
ribonucleoside biosynthetic process	5 out of 371 proteins, 1.3%	66 out of 4306 proteins, 1.5%	0.683941
tissue development	22 out of 371 proteins, 5.9%	276 out of 4306 proteins, 6.4%	0.686236
response to abiotic stimulus	74 out of 371 proteins, 19.9%	896 out of 4306 proteins, 20.8%	0.686703
system development	60 out of 371 proteins, 16.2%	731 out of 4306 proteins, 17.0%	0.689253
regulation of translation	2 out of 371 proteins, 0.5%	27 out of 4306 proteins, 0.6%	0.689603
response to nematode	2 out of 371 proteins, 0.5%	27 out of 4306 proteins, 0.6%	0.689603
response to glucose stimulus	2 out of 371 proteins, 0.5%	27 out of 4306 proteins, 0.6%	0.689603
energy coupled proton transport, down electrochemical gradient	2 out of 371 proteins, 0.5%	27 out of 4306 proteins, 0.6%	0.689603
ATP synthesis coupled proton transport	2 out of 371 proteins, 0.5%	27 out of 4306 proteins, 0.6%	0.689603
monosaccharide biosynthetic process	9 out of 371 proteins, 2.4%	117 out of 4306 proteins, 2.7%	0.689776
lipid oxidation	7 out of 371 proteins, 1.9%	92 out of 4306 proteins, 2.1%	0.690981
post-embryonic organ development	13 out of 371 proteins, 3.5%	167 out of 4306 proteins, 3.9%	0.693107
ribonucleoside metabolic process	16 out of 371 proteins, 4.3%	204 out of 4306 proteins, 4.7%	0.694006
terpenoid metabolic process	8 out of 371 proteins, 2.2%	105 out of 4306 proteins, 2.4%	0.695182
purine ribonucleoside metabolic process	15 out of 371 proteins, 4.0%	192 out of 4306 proteins, 4.5%	0.696104
mitochondrion organization	5 out of 371 proteins, 1.3%	67 out of 4306 proteins, 1.6%	0.696849
vacuole organization	3 out of 371 proteins, 0.8%	41 out of 4306 proteins, 1.0%	0.699003
cofactor biosynthetic process	11 out of 371 proteins, 3.0%	143 out of 4306 proteins, 3.3%	0.69976
purine nucleoside metabolic process	15 out of 371 proteins, 4.0%	193 out of 4306 proteins, 4.5%	0.703808
response to organic cyclic compound	14 out of 371 proteins, 3.8%	181 out of 4306 proteins, 4.2%	0.706441
galactolipid metabolic process	2 out of 371 proteins, 0.5%	28 out of 4306 proteins, 0.7%	0.708909
galactolipid biosynthetic process	2 out of 371 proteins, 0.5%	28 out of 4306 proteins, 0.7%	0.708909
negative regulation of defense response	4 out of 371 proteins, 1.1%	55 out of 4306 proteins, 1.3%	0.710224
positive regulation of gene expression	6 out of 371 proteins, 1.6%	81 out of 4306 proteins, 1.9%	0.710449
response to cadmium ion	28 out of 371 proteins, 7.5%	353 out of 4306 proteins, 8.2%	0.712723
RNA localization	3 out of 371 proteins, 0.8%	42 out of 4306 proteins, 1.0%	0.714679
RNA export from nucleus	3 out of 371 proteins, 0.8%	42 out of 4306 proteins, 1.0%	0.714679
cellular response to phosphate starvation	3 out of 371 proteins, 0.8%	42 out of 4306 proteins, 1.0%	0.714679
positive regulation of actin filament polymerization	3 out of 371 proteins, 0.8%	42 out of 4306 proteins, 1.0%	0.714679
actin nucleation	3 out of 371 proteins, 0.8%	42 out of 4306 proteins, 1.0%	0.714679
glycerophospholipid biosynthetic process	3 out of 371 proteins, 0.8%	42 out of 4306 proteins, 1.0%	0.714679
nucleic acid transport	3 out of 371 proteins, 0.8%	42 out of 4306 proteins, 1.0%	0.714679
RNA transport	3 out of 371 proteins, 0.8%	42 out of 4306 proteins, 1.0%	0.714679
establishment of RNA localization	3 out of 371 proteins, 0.8%	42 out of 4306 proteins, 1.0%	0.714679
glycosyl compound catabolic process	11 out of 371 proteins, 3.0%	145 out of 4306 proteins, 3.4%	0.717148
purine nucleotide biosynthetic process	6 out of 371 proteins, 1.6%	82 out of 4306 proteins, 1.9%	0.721654
regionalization	4 out of 371 proteins, 1.1%	56 out of 4306 proteins, 1.3%	0.723631
mRNA processing	4 out of 371 proteins, 1.1%	56 out of 4306 proteins, 1.3%	0.723631
leaf morphogenesis	4 out of 371 proteins, 1.1%	56 out of 4306 proteins, 1.3%	0.723631
embryo development	18 out of 371 proteins, 4.9%	233 out of 4306 proteins, 5.4%	0.725567
gametophyte development	12 out of 371 proteins, 3.2%	159 out of 4306 proteins, 3.7%	0.72929
ATP biosynthetic process	3 out of 371 proteins, 0.8%	43 out of 4306 proteins, 1.0%	0.729718
cellular response to oxidative stress	3 out of 371 proteins, 0.8%	43 out of 4306 proteins, 1.0%	0.729718
cellular ketone metabolic process	3 out of 371 proteins, 0.8%	43 out of 4306 proteins, 1.0%	0.729718
fatty acid catabolic process	7 out of 371 proteins, 1.9%	96 out of 4306 proteins, 2.2%	0.733161
mitochondrial transport	5 out of 371 proteins, 1.3%	70 out of 4306 proteins, 1.6%	0.733374
multicellular organismal development	78 out of 371 proteins, 21.0%	956 out of 4306 proteins, 22.2%	0.735668
protein targeting to mitochondrion	4 out of 371 proteins, 1.1%	57 out of 4306 proteins, 1.3%	0.736573
seed germination	4 out of 371 proteins, 1.1%	57 out of 4306 proteins, 1.3%	0.736573
protein localization to mitochondrion	4 out of 371 proteins, 1.1%	57 out of 4306 proteins, 1.3%	0.736573
establishment of protein localization to mitochondrion	4 out of 371 proteins, 1.1%	57 out of 4306 proteins, 1.3%	0.736573
oxoacid metabolic process	64 out of 371 proteins, 17.3%	790 out of 4306 proteins, 18.3%	0.736724
cellular polysaccharide biosynthetic process	16 out of 371 proteins, 4.3%	210 out of 4306 proteins, 4.9%	0.737458
homeostatic process	10 out of 371 proteins, 2.7%	135 out of 4306 proteins, 3.1%	0.739247
regulation of cellular biosynthetic process	24 out of 371 proteins, 6.5%	309 out of 4306 proteins, 7.2%	0.739823
organic acid metabolic process	64 out of 371 proteins, 17.3%	791 out of 4306 proteins, 18.4%	0.740616
root epidermal cell differentiation	7 out of 371 proteins, 1.9%	97 out of 4306 proteins, 2.3%	0.743059
glycerolipid biosynthetic process	3 out of 371 proteins, 0.8%	44 out of 4306 proteins, 1.0%	0.744128
nuclear export	3 out of 371 proteins, 0.8%	44 out of 4306 proteins, 1.0%	0.744128
nucleoside metabolic process	16 out of 371 proteins, 4.3%	211 out of 4306 proteins, 4.9%	0.744306
tricarboxylic acid cycle	2 out of 371 proteins, 0.5%	30 out of 4306 proteins, 0.7%	0.744515
response to zinc ion	2 out of 371 proteins, 0.5%	30 out of 4306 proteins, 0.7%	0.744515
amine biosynthetic process	5 out of 371 proteins, 1.3%	71 out of 4306 proteins, 1.6%	0.744815
regulation of biosynthetic process	24 out of 371 proteins, 6.5%	310 out of 4306 proteins, 7.2%	0.745549
glycerophospholipid metabolic process	4 out of 371 proteins, 1.1%	58 out of 4306 proteins, 1.3%	0.749054
chromosome segregation	4 out of 371 proteins, 1.1%	58 out of 4306 proteins, 1.3%	0.749054
response to other organism	31 out of 371 proteins, 8.4%	397 out of 4306 proteins, 9.2%	0.753164
cellular response to organic cyclic compound	10 out of 371 proteins, 2.7%	137 out of 4306 proteins, 3.2%	0.755765
single-organism carbohydrate catabolic process	21 out of 371 proteins, 5.7%	275 out of 4306 proteins, 6.4%	0.756754
purine nucleoside biosynthetic process	4 out of 371 proteins, 1.1%	59 out of 4306 proteins, 1.4%	0.761079
purine ribonucleoside biosynthetic process	4 out of 371 proteins, 1.1%	59 out of 4306 proteins, 1.4%	0.761079
macromolecule catabolic process	23 out of 371 proteins, 6.2%	302 out of 4306 proteins, 7.0%	0.769565
regulation of actin polymerization or depolymerization	3 out of 371 proteins, 0.8%	46 out of 4306 proteins, 1.1%	0.77111
regulation of actin filament length	3 out of 371 proteins, 0.8%	46 out of 4306 proteins, 1.1%	0.77111
regulation of actin filament polymerization	3 out of 371 proteins, 0.8%	46 out of 4306 proteins, 1.1%	0.77111
regulation of actin cytoskeleton organization	3 out of 371 proteins, 0.8%	46 out of 4306 proteins, 1.1%	0.77111
regulation of actin filament-based process	3 out of 371 proteins, 0.8%	46 out of 4306 proteins, 1.1%	0.77111
cation transport	14 out of 371 proteins, 3.8%	190 out of 4306 proteins, 4.4%	0.771806
response to biotic stimulus	31 out of 371 proteins, 8.4%	401 out of 4306 proteins, 9.3%	0.772711
mitotic cell cycle	6 out of 371 proteins, 1.6%	87 out of 4306 proteins, 2.0%	0.773134
purine-containing compound biosynthetic process	6 out of 371 proteins, 1.6%	87 out of 4306 proteins, 2.0%	0.773134
organ development	38 out of 371 proteins, 10.2%	487 out of 4306 proteins, 11.3%	0.77549
hydrogen peroxide catabolic process	2 out of 371 proteins, 0.5%	32 out of 4306 proteins, 0.7%	0.776329
regulation of secondary metabolic process	2 out of 371 proteins, 0.5%	32 out of 4306 proteins, 0.7%	0.776329
positive regulation of metabolic process	9 out of 371 proteins, 2.4%	127 out of 4306 proteins, 2.9%	0.778712
epidermis development	10 out of 371 proteins, 2.7%	140 out of 4306 proteins, 3.3%	0.779173
epidermal cell differentiation	10 out of 371 proteins, 2.7%	140 out of 4306 proteins, 3.3%	0.779173
purine-containing compound metabolic process	17 out of 371 proteins, 4.6%	229 out of 4306 proteins, 5.3%	0.779425
multi-organism process	37 out of 371 proteins, 10.0%	476 out of 4306 proteins, 11.1%	0.78058
developmental process	82 out of 371 proteins, 22.1%	1017 out of 4306 proteins, 23.6%	0.782114
auxin metabolic process	3 out of 371 proteins, 0.8%	47 out of 4306 proteins, 1.1%	0.783707
indole-containing compound biosynthetic process	3 out of 371 proteins, 0.8%	47 out of 4306 proteins, 1.1%	0.783707
actin cytoskeleton organization	4 out of 371 proteins, 1.1%	61 out of 4306 proteins, 1.4%	0.783784
glycerolipid metabolic process	4 out of 371 proteins, 1.1%	61 out of 4306 proteins, 1.4%	0.783784
regulation of catalytic activity	8 out of 371 proteins, 2.2%	115 out of 4306 proteins, 2.7%	0.787094
pentose metabolic process	2 out of 371 proteins, 0.5%	33 out of 4306 proteins, 0.8%	0.790901
cellular response to hydrogen peroxide	2 out of 371 proteins, 0.5%	33 out of 4306 proteins, 0.8%	0.790901
pigment metabolic process	10 out of 371 proteins, 2.7%	142 out of 4306 proteins, 3.3%	0.793867
regulation of primary metabolic process	29 out of 371 proteins, 7.8%	381 out of 4306 proteins, 8.8%	0.794075
cell redox homeostasis	3 out of 371 proteins, 0.8%	48 out of 4306 proteins, 1.1%	0.795727
positive regulation of macromolecule metabolic process	7 out of 371 proteins, 1.9%	103 out of 4306 proteins, 2.4%	0.797021
transcription, DNA-dependent	6 out of 371 proteins, 1.6%	90 out of 4306 proteins, 2.1%	0.800428
fatty acid beta-oxidation	6 out of 371 proteins, 1.6%	90 out of 4306 proteins, 2.1%	0.800428
fatty acid oxidation	6 out of 371 proteins, 1.6%	90 out of 4306 proteins, 2.1%	0.800428
cellular carbohydrate biosynthetic process	16 out of 371 proteins, 4.3%	220 out of 4306 proteins, 5.1%	0.800712
seedling development	4 out of 371 proteins, 1.1%	63 out of 4306 proteins, 1.5%	0.804744
RNA biosynthetic process	6 out of 371 proteins, 1.6%	91 out of 4306 proteins, 2.1%	0.808943
carboxylic acid metabolic process	62 out of 371 proteins, 16.7%	787 out of 4306 proteins, 18.3%	0.811576
lipid modification	7 out of 371 proteins, 1.9%	105 out of 4306 proteins, 2.4%	0.812975
pollen tube growth	2 out of 371 proteins, 0.5%	35 out of 4306 proteins, 0.8%	0.817553
endoplasmic reticulum unfolded protein response	2 out of 371 proteins, 0.5%	35 out of 4306 proteins, 0.8%	0.817553
meristem initiation	3 out of 371 proteins, 0.8%	50 out of 4306 proteins, 1.2%	0.818099
glucan biosynthetic process	11 out of 371 proteins, 3.0%	160 out of 4306 proteins, 3.7%	0.826546
positive regulation of biosynthetic process	7 out of 371 proteins, 1.9%	107 out of 4306 proteins, 2.5%	0.827947
proteasomal protein catabolic process	7 out of 371 proteins, 1.9%	107 out of 4306 proteins, 2.5%	0.827947
positive regulation of cellular biosynthetic process	7 out of 371 proteins, 1.9%	107 out of 4306 proteins, 2.5%	0.827947
sister chromatid cohesion	3 out of 371 proteins, 0.8%	51 out of 4306 proteins, 1.2%	0.828484
aerobic respiration	3 out of 371 proteins, 0.8%	51 out of 4306 proteins, 1.2%	0.828484
single-multicellular organism process	80 out of 371 proteins, 21.6%	1009 out of 4306 proteins, 23.4%	0.829558
response to unfolded protein	2 out of 371 proteins, 0.5%	36 out of 4306 proteins, 0.8%	0.829707
polyol metabolic process	2 out of 371 proteins, 0.5%	36 out of 4306 proteins, 0.8%	0.829707
regulation of anatomical structure morphogenesis	2 out of 371 proteins, 0.5%	36 out of 4306 proteins, 0.8%	0.829707
cellular response to unfolded protein	2 out of 371 proteins, 0.5%	36 out of 4306 proteins, 0.8%	0.829707
cellular response to topologically incorrect protein	2 out of 371 proteins, 0.5%	36 out of 4306 proteins, 0.8%	0.829707
positive regulation of transcription, DNA-dependent	5 out of 371 proteins, 1.3%	80 out of 4306 proteins, 1.9%	0.831819
response to metal ion	29 out of 371 proteins, 7.8%	390 out of 4306 proteins, 9.1%	0.832611
regulation of cellular protein metabolic process	6 out of 371 proteins, 1.6%	94 out of 4306 proteins, 2.2%	0.832795
hyperosmotic response	4 out of 371 proteins, 1.1%	66 out of 4306 proteins, 1.5%	0.833066
nucleobase-containing compound transport	4 out of 371 proteins, 1.1%	66 out of 4306 proteins, 1.5%	0.833066
peptidyl-amino acid modification	4 out of 371 proteins, 1.1%	66 out of 4306 proteins, 1.5%	0.833066
catabolic process	70 out of 371 proteins, 18.9%	891 out of 4306 proteins, 20.7%	0.83495
response to cold	16 out of 371 proteins, 4.3%	227 out of 4306 proteins, 5.3%	0.838083
actin filament organization	3 out of 371 proteins, 0.8%	52 out of 4306 proteins, 1.2%	0.838358
response to red or far red light	10 out of 371 proteins, 2.7%	149 out of 4306 proteins, 3.5%	0.839677
regulation of phosphate metabolic process	5 out of 371 proteins, 1.3%	81 out of 4306 proteins, 1.9%	0.839804
regulation of phosphorus metabolic process	5 out of 371 proteins, 1.3%	81 out of 4306 proteins, 1.9%	0.839804
positive regulation of RNA metabolic process	5 out of 371 proteins, 1.3%	81 out of 4306 proteins, 1.9%	0.839804
organic substance catabolic process	64 out of 371 proteins, 17.3%	821 out of 4306 proteins, 19.1%	0.841508
meiotic cell cycle	4 out of 371 proteins, 1.1%	67 out of 4306 proteins, 1.6%	0.841715
meristem structural organization	5 out of 371 proteins, 1.3%	82 out of 4306 proteins, 1.9%	0.847476
positive regulation of nucleobase-containing compound metabolic process	5 out of 371 proteins, 1.3%	82 out of 4306 proteins, 1.9%	0.847476
anatomical structure arrangement	5 out of 371 proteins, 1.3%	82 out of 4306 proteins, 1.9%	0.847476
chloroplast relocation	3 out of 371 proteins, 0.8%	53 out of 4306 proteins, 1.2%	0.847739
plastid localization	3 out of 371 proteins, 0.8%	53 out of 4306 proteins, 1.2%	0.847739
establishment of plastid localization	3 out of 371 proteins, 0.8%	53 out of 4306 proteins, 1.2%	0.847739
multicellular organismal process	80 out of 371 proteins, 21.6%	1016 out of 4306 proteins, 23.6%	0.848202
immune response	12 out of 371 proteins, 3.2%	177 out of 4306 proteins, 4.1%	0.848423
pollination	4 out of 371 proteins, 1.1%	68 out of 4306 proteins, 1.6%	0.849985
regulation of protein modification process	4 out of 371 proteins, 1.1%	68 out of 4306 proteins, 1.6%	0.849985
multi-multicellular organism process	4 out of 371 proteins, 1.1%	68 out of 4306 proteins, 1.6%	0.849985
response to fungus	8 out of 371 proteins, 2.2%	124 out of 4306 proteins, 2.9%	0.850816
regulation of molecular function	8 out of 371 proteins, 2.2%	124 out of 4306 proteins, 2.9%	0.850816
mRNA export from nucleus	2 out of 371 proteins, 0.5%	38 out of 4306 proteins, 0.9%	0.851852
response to freezing	2 out of 371 proteins, 0.5%	38 out of 4306 proteins, 0.9%	0.851852
mRNA transport	2 out of 371 proteins, 0.5%	38 out of 4306 proteins, 0.9%	0.851852
flower development	11 out of 371 proteins, 3.0%	165 out of 4306 proteins, 3.8%	0.854901
response to chitin	3 out of 371 proteins, 0.8%	54 out of 4306 proteins, 1.3%	0.856644
protein maturation	3 out of 371 proteins, 0.8%	54 out of 4306 proteins, 1.3%	0.856644
establishment of organelle localization	3 out of 371 proteins, 0.8%	54 out of 4306 proteins, 1.3%	0.856644
trichome morphogenesis	4 out of 371 proteins, 1.1%	69 out of 4306 proteins, 1.6%	0.857888
protein import	9 out of 371 proteins, 2.4%	139 out of 4306 proteins, 3.2%	0.859267
regulation of protein metabolic process	6 out of 371 proteins, 1.6%	98 out of 4306 proteins, 2.3%	0.860828
post-embryonic development	44 out of 371 proteins, 11.9%	584 out of 4306 proteins, 13.6%	0.86094
positive regulation of nitrogen compound metabolic process	5 out of 371 proteins, 1.3%	84 out of 4306 proteins, 2.0%	0.861912
lipid storage	2 out of 371 proteins, 0.5%	39 out of 4306 proteins, 0.9%	0.861913
negative regulation of developmental process	2 out of 371 proteins, 0.5%	39 out of 4306 proteins, 0.9%	0.861913
positive regulation of cellular metabolic process	8 out of 371 proteins, 2.2%	126 out of 4306 proteins, 2.9%	0.862692
cell development	12 out of 371 proteins, 3.2%	180 out of 4306 proteins, 4.2%	0.863637
organelle localization	4 out of 371 proteins, 1.1%	70 out of 4306 proteins, 1.6%	0.865434
response to light stimulus	24 out of 371 proteins, 6.5%	336 out of 4306 proteins, 7.8%	0.866483
photorespiration	6 out of 371 proteins, 1.6%	99 out of 4306 proteins, 2.3%	0.867199
carbohydrate derivative biosynthetic process	26 out of 371 proteins, 7.0%	362 out of 4306 proteins, 8.4%	0.868695
cellular response to reactive oxygen species	2 out of 371 proteins, 0.5%	40 out of 4306 proteins, 0.9%	0.871347
nucleic acid phosphodiester bond hydrolysis	2 out of 371 proteins, 0.5%	40 out of 4306 proteins, 0.9%	0.871347
phosphorus metabolic process	75 out of 371 proteins, 20.2%	966 out of 4306 proteins, 22.4%	0.872801
regulation of cellular component organization	7 out of 371 proteins, 1.9%	114 out of 4306 proteins, 2.6%	0.873039
cellular developmental process	25 out of 371 proteins, 6.7%	351 out of 4306 proteins, 8.2%	0.874523
positive regulation of macromolecule biosynthetic process	5 out of 371 proteins, 1.3%	86 out of 4306 proteins, 2.0%	0.875187
embryo development ending in seed dormancy	14 out of 371 proteins, 3.8%	210 out of 4306 proteins, 4.9%	0.879415
cell adhesion	2 out of 371 proteins, 0.5%	41 out of 4306 proteins, 1.0%	0.880185
biological adhesion	2 out of 371 proteins, 0.5%	41 out of 4306 proteins, 1.0%	0.880185
regulation of ion transport	3 out of 371 proteins, 0.8%	57 out of 4306 proteins, 1.3%	0.880683
interphase	3 out of 371 proteins, 0.8%	57 out of 4306 proteins, 1.3%	0.880683
interphase of mitotic cell cycle	3 out of 371 proteins, 0.8%	57 out of 4306 proteins, 1.3%	0.880683
embryo sac development	5 out of 371 proteins, 1.3%	87 out of 4306 proteins, 2.0%	0.88141
cellular metabolic compound salvage	7 out of 371 proteins, 1.9%	116 out of 4306 proteins, 2.7%	0.883976
nucleobase-containing compound catabolic process	11 out of 371 proteins, 3.0%	171 out of 4306 proteins, 4.0%	0.883997
innate immune response	11 out of 371 proteins, 3.0%	171 out of 4306 proteins, 4.0%	0.883997
seed development	16 out of 371 proteins, 4.3%	238 out of 4306 proteins, 5.5%	0.885878
trichome differentiation	4 out of 371 proteins, 1.1%	73 out of 4306 proteins, 1.7%	0.886047
ER-nucleus signaling pathway	2 out of 371 proteins, 0.5%	42 out of 4306 proteins, 1.0%	0.88846
negative regulation of response to stimulus	4 out of 371 proteins, 1.1%	74 out of 4306 proteins, 1.7%	0.89228
organic cyclic compound catabolic process	15 out of 371 proteins, 4.0%	227 out of 4306 proteins, 5.3%	0.894046
cellular biogenic amine metabolic process	3 out of 371 proteins, 0.8%	59 out of 4306 proteins, 1.4%	0.894655
cellular amine metabolic process	3 out of 371 proteins, 0.8%	59 out of 4306 proteins, 1.4%	0.894655
single-organism cellular process	161 out of 371 proteins, 43.4%	1997 out of 4306 proteins, 46.4%	0.896101
reciprocal meiotic recombination	2 out of 371 proteins, 0.5%	43 out of 4306 proteins, 1.0%	0.896204
reciprocal DNA recombination	2 out of 371 proteins, 0.5%	43 out of 4306 proteins, 1.0%	0.896204
cellular response to abiotic stimulus	2 out of 371 proteins, 0.5%	43 out of 4306 proteins, 1.0%	0.896204
multi-organism reproductive process	4 out of 371 proteins, 1.1%	75 out of 4306 proteins, 1.7%	0.898214
cell morphogenesis involved in differentiation	6 out of 371 proteins, 1.6%	105 out of 4306 proteins, 2.4%	0.90053
small GTPase mediated signal transduction	2 out of 371 proteins, 0.5%	44 out of 4306 proteins, 1.0%	0.903445
actin filament-based process	4 out of 371 proteins, 1.1%	76 out of 4306 proteins, 1.8%	0.903858
immune system process	13 out of 371 proteins, 3.5%	203 out of 4306 proteins, 4.7%	0.903907
cellular membrane organization	13 out of 371 proteins, 3.5%	203 out of 4306 proteins, 4.7%	0.903907
membrane organization	13 out of 371 proteins, 3.5%	203 out of 4306 proteins, 4.7%	0.903907
meiosis	3 out of 371 proteins, 0.8%	61 out of 4306 proteins, 1.4%	0.907143
M phase of meiotic cell cycle	3 out of 371 proteins, 0.8%	61 out of 4306 proteins, 1.4%	0.907143
biological regulation	94 out of 371 proteins, 25.3%	1212 out of 4306 proteins, 28.1%	0.907438
response to radiation	24 out of 371 proteins, 6.5%	349 out of 4306 proteins, 8.1%	0.907665
regulation of cellular metabolic process	29 out of 371 proteins, 7.8%	414 out of 4306 proteins, 9.6%	0.909649
meiosis I	2 out of 371 proteins, 0.5%	45 out of 4306 proteins, 1.0%	0.910214
floral organ development	8 out of 371 proteins, 2.2%	136 out of 4306 proteins, 3.2%	0.911089
maltose metabolic process	3 out of 371 proteins, 0.8%	62 out of 4306 proteins, 1.4%	0.912872
seed dormancy process	2 out of 371 proteins, 0.5%	46 out of 4306 proteins, 1.1%	0.916536
dormancy process	2 out of 371 proteins, 0.5%	46 out of 4306 proteins, 1.1%	0.916536
response to water deprivation	5 out of 371 proteins, 1.3%	94 out of 4306 proteins, 2.2%	0.917976
hydrogen peroxide metabolic process	3 out of 371 proteins, 0.8%	63 out of 4306 proteins, 1.5%	0.918278
response to organic substance	47 out of 371 proteins, 12.7%	645 out of 4306 proteins, 15.0%	0.918581
DNA recombination	4 out of 371 proteins, 1.1%	79 out of 4306 proteins, 1.8%	0.919168
aromatic compound catabolic process	14 out of 371 proteins, 3.8%	222 out of 4306 proteins, 5.2%	0.92162
protein lipidation	2 out of 371 proteins, 0.5%	47 out of 4306 proteins, 1.1%	0.92244
carbohydrate mediated signaling	2 out of 371 proteins, 0.5%	47 out of 4306 proteins, 1.1%	0.92244
sugar mediated signaling pathway	2 out of 371 proteins, 0.5%	47 out of 4306 proteins, 1.1%	0.92244
inorganic anion transport	2 out of 371 proteins, 0.5%	47 out of 4306 proteins, 1.1%	0.92244
lipoprotein metabolic process	2 out of 371 proteins, 0.5%	47 out of 4306 proteins, 1.1%	0.92244
lipoprotein biosynthetic process	2 out of 371 proteins, 0.5%	47 out of 4306 proteins, 1.1%	0.92244
phosphate-containing compound metabolic process	71 out of 371 proteins, 19.1%	943 out of 4306 proteins, 21.9%	0.922553
cellular response to starvation	3 out of 371 proteins, 0.8%	64 out of 4306 proteins, 1.5%	0.923377
regulation of signal transduction	3 out of 371 proteins, 0.8%	64 out of 4306 proteins, 1.5%	0.923377
regulation of signaling	3 out of 371 proteins, 0.8%	64 out of 4306 proteins, 1.5%	0.923377
fruit development	16 out of 371 proteins, 4.3%	250 out of 4306 proteins, 5.8%	0.924479
single-organism carbohydrate metabolic process	48 out of 371 proteins, 12.9%	662 out of 4306 proteins, 15.4%	0.926894
vitamin metabolic process	2 out of 371 proteins, 0.5%	48 out of 4306 proteins, 1.1%	0.927949
regulation of chromosome organization	2 out of 371 proteins, 0.5%	48 out of 4306 proteins, 1.1%	0.927949
cellular response to carbohydrate stimulus	2 out of 371 proteins, 0.5%	48 out of 4306 proteins, 1.1%	0.927949
response to water stimulus	5 out of 371 proteins, 1.3%	97 out of 4306 proteins, 2.3%	0.930341
gravitropism	4 out of 371 proteins, 1.1%	82 out of 4306 proteins, 1.9%	0.932263
response to stimulus	144 out of 371 proteins, 38.8%	1823 out of 4306 proteins, 42.3%	0.932485
regulation of cell communication	3 out of 371 proteins, 0.8%	66 out of 4306 proteins, 1.5%	0.932714
response to light intensity	5 out of 371 proteins, 1.3%	98 out of 4306 proteins, 2.3%	0.934078
cellular response to organic substance	17 out of 371 proteins, 4.6%	268 out of 4306 proteins, 6.2%	0.935827
tropism	4 out of 371 proteins, 1.1%	83 out of 4306 proteins, 1.9%	0.936183
protein targeting to vacuole	3 out of 371 proteins, 0.8%	67 out of 4306 proteins, 1.6%	0.93698
salicylic acid mediated signaling pathway	3 out of 371 proteins, 0.8%	67 out of 4306 proteins, 1.6%	0.93698
cellular response to salicylic acid stimulus	3 out of 371 proteins, 0.8%	67 out of 4306 proteins, 1.6%	0.93698
protein localization to vacuole	3 out of 371 proteins, 0.8%	67 out of 4306 proteins, 1.6%	0.93698
establishment of protein localization to vacuole	3 out of 371 proteins, 0.8%	67 out of 4306 proteins, 1.6%	0.93698
response to abscisic acid stimulus	7 out of 371 proteins, 1.9%	129 out of 4306 proteins, 3.0%	0.937453
response to hormone stimulus	21 out of 371 proteins, 5.7%	323 out of 4306 proteins, 7.5%	0.939172
cellular response to chemical stimulus	21 out of 371 proteins, 5.7%	323 out of 4306 proteins, 7.5%	0.939172
sexual reproduction	4 out of 371 proteins, 1.1%	84 out of 4306 proteins, 2.0%	0.939896
regulation of defense response	6 out of 371 proteins, 1.6%	115 out of 4306 proteins, 2.7%	0.94023
single-organism process	189 out of 371 proteins, 50.9%	2354 out of 4306 proteins, 54.7%	0.940672
response to starvation	3 out of 371 proteins, 0.8%	68 out of 4306 proteins, 1.6%	0.940995
regulation of transport	3 out of 371 proteins, 0.8%	68 out of 4306 proteins, 1.6%	0.940995
response to high light intensity	4 out of 371 proteins, 1.1%	85 out of 4306 proteins, 2.0%	0.943412
floral whorl development	5 out of 371 proteins, 1.3%	101 out of 4306 proteins, 2.3%	0.944239
positive regulation of cellular process	13 out of 371 proteins, 3.5%	218 out of 4306 proteins, 5.1%	0.946345
intracellular protein transmembrane import	2 out of 371 proteins, 0.5%	52 out of 4306 proteins, 1.2%	0.946504
nitrogen compound transport	8 out of 371 proteins, 2.2%	147 out of 4306 proteins, 3.4%	0.946792
cellular response to nutrient levels	3 out of 371 proteins, 0.8%	70 out of 4306 proteins, 1.6%	0.948325
cellular respiration	3 out of 371 proteins, 0.8%	70 out of 4306 proteins, 1.6%	0.948325
response to oxidative stress	13 out of 371 proteins, 3.5%	219 out of 4306 proteins, 5.1%	0.948486
ion transport	16 out of 371 proteins, 4.3%	261 out of 4306 proteins, 6.1%	0.949658
starch biosynthetic process	4 out of 371 proteins, 1.1%	87 out of 4306 proteins, 2.0%	0.949889
jasmonic acid mediated signaling pathway	2 out of 371 proteins, 0.5%	53 out of 4306 proteins, 1.2%	0.950377
intracellular protein transmembrane transport	2 out of 371 proteins, 0.5%	53 out of 4306 proteins, 1.2%	0.950377
cellular response to jasmonic acid stimulus	2 out of 371 proteins, 0.5%	53 out of 4306 proteins, 1.2%	0.950377
protein transmembrane transport	2 out of 371 proteins, 0.5%	53 out of 4306 proteins, 1.2%	0.950377
response to heat	5 out of 371 proteins, 1.3%	104 out of 4306 proteins, 2.4%	0.952968
vacuolar transport	3 out of 371 proteins, 0.8%	72 out of 4306 proteins, 1.7%	0.954802
ATP metabolic process	5 out of 371 proteins, 1.3%	105 out of 4306 proteins, 2.4%	0.955589
heterocycle catabolic process	13 out of 371 proteins, 3.5%	223 out of 4306 proteins, 5.2%	0.956325
regulation of response to stress	6 out of 371 proteins, 1.6%	121 out of 4306 proteins, 2.8%	0.956629
peroxisome organization	2 out of 371 proteins, 0.5%	55 out of 4306 proteins, 1.3%	0.957337
response to temperature stimulus	22 out of 371 proteins, 5.9%	347 out of 4306 proteins, 8.1%	0.957718
response to endogenous stimulus	22 out of 371 proteins, 5.9%	347 out of 4306 proteins, 8.1%	0.957718
chloroplast organization	5 out of 371 proteins, 1.3%	106 out of 4306 proteins, 2.5%	0.958078
cellular nitrogen compound catabolic process	13 out of 371 proteins, 3.5%	224 out of 4306 proteins, 5.2%	0.958114
response to DNA damage stimulus	4 out of 371 proteins, 1.1%	90 out of 4306 proteins, 2.1%	0.958339
response to gravity	4 out of 371 proteins, 1.1%	90 out of 4306 proteins, 2.1%	0.958339
G2 phase of mitotic cell cycle	2 out of 371 proteins, 0.5%	56 out of 4306 proteins, 1.3%	0.960457
G2 phase	2 out of 371 proteins, 0.5%	56 out of 4306 proteins, 1.3%	0.960457
defense response to fungus	3 out of 371 proteins, 0.8%	74 out of 4306 proteins, 1.7%	0.960515
cellular process involved in reproduction	9 out of 371 proteins, 2.4%	169 out of 4306 proteins, 3.9%	0.962579
DNA repair	3 out of 371 proteins, 0.8%	75 out of 4306 proteins, 1.7%	0.96311
response to nutrient levels	3 out of 371 proteins, 0.8%	75 out of 4306 proteins, 1.7%	0.96311
MAPK cascade	2 out of 371 proteins, 0.5%	57 out of 4306 proteins, 1.3%	0.963357
intracellular protein kinase cascade	2 out of 371 proteins, 0.5%	57 out of 4306 proteins, 1.3%	0.963357
cullin deneddylation	2 out of 371 proteins, 0.5%	57 out of 4306 proteins, 1.3%	0.963357
transmembrane transport	10 out of 371 proteins, 2.7%	185 out of 4306 proteins, 4.3%	0.964866
reactive oxygen species metabolic process	3 out of 371 proteins, 0.8%	76 out of 4306 proteins, 1.8%	0.965545
protein acylation	2 out of 371 proteins, 0.5%	58 out of 4306 proteins, 1.3%	0.966054
intracellular signal transduction	7 out of 371 proteins, 1.9%	141 out of 4306 proteins, 3.3%	0.966196
coenzyme biosynthetic process	3 out of 371 proteins, 0.8%	77 out of 4306 proteins, 1.8%	0.967829
megagametogenesis	3 out of 371 proteins, 0.8%	77 out of 4306 proteins, 1.8%	0.967829
response to salicylic acid stimulus	3 out of 371 proteins, 0.8%	77 out of 4306 proteins, 1.8%	0.967829
monovalent inorganic cation transport	3 out of 371 proteins, 0.8%	77 out of 4306 proteins, 1.8%	0.967829
organic anion transport	3 out of 371 proteins, 0.8%	77 out of 4306 proteins, 1.8%	0.967829
protein phosphorylation	10 out of 371 proteins, 2.7%	187 out of 4306 proteins, 4.3%	0.968023
protein deneddylation	2 out of 371 proteins, 0.5%	59 out of 4306 proteins, 1.4%	0.968559
seed maturation	2 out of 371 proteins, 0.5%	59 out of 4306 proteins, 1.4%	0.968559
cell differentiation	17 out of 371 proteins, 4.6%	288 out of 4306 proteins, 6.7%	0.969884
regulation of localization	3 out of 371 proteins, 0.8%	78 out of 4306 proteins, 1.8%	0.969969
proteasomal ubiquitin-dependent protein catabolic process	2 out of 371 proteins, 0.5%	60 out of 4306 proteins, 1.4%	0.970886
positive regulation of biological process	14 out of 371 proteins, 3.8%	247 out of 4306 proteins, 5.7%	0.971216
photomorphogenesis	4 out of 371 proteins, 1.1%	96 out of 4306 proteins, 2.2%	0.971434
energy derivation by oxidation of organic compounds	3 out of 371 proteins, 0.8%	79 out of 4306 proteins, 1.8%	0.971974
cellular response to extracellular stimulus	3 out of 371 proteins, 0.8%	79 out of 4306 proteins, 1.8%	0.971974
cellular response to external stimulus	3 out of 371 proteins, 0.8%	79 out of 4306 proteins, 1.8%	0.971974
amino acid transport	2 out of 371 proteins, 0.5%	61 out of 4306 proteins, 1.4%	0.973047
disaccharide metabolic process	3 out of 371 proteins, 0.8%	80 out of 4306 proteins, 1.9%	0.973853
response to alcohol	7 out of 371 proteins, 1.9%	147 out of 4306 proteins, 3.4%	0.975505
response to chemical stimulus	78 out of 371 proteins, 21.0%	1082 out of 4306 proteins, 25.1%	0.977045
response to inorganic substance	38 out of 371 proteins, 10.2%	577 out of 4306 proteins, 13.4%	0.977188
ER to Golgi vesicle-mediated transport	2 out of 371 proteins, 0.5%	64 out of 4306 proteins, 1.5%	0.978641
embryo sac egg cell differentiation	2 out of 371 proteins, 0.5%	64 out of 4306 proteins, 1.5%	0.978641
mRNA metabolic process	4 out of 371 proteins, 1.1%	101 out of 4306 proteins, 2.3%	0.979298
reproductive structure development	28 out of 371 proteins, 7.5%	449 out of 4306 proteins, 10.4%	0.980066
reproductive system development	28 out of 371 proteins, 7.5%	449 out of 4306 proteins, 10.4%	0.980066
response to extracellular stimulus	3 out of 371 proteins, 0.8%	84 out of 4306 proteins, 2.0%	0.980238
organic acid transport	2 out of 371 proteins, 0.5%	65 out of 4306 proteins, 1.5%	0.980243
carboxylic acid transport	2 out of 371 proteins, 0.5%	65 out of 4306 proteins, 1.5%	0.980243
regulation of biological process	79 out of 371 proteins, 21.3%	1103 out of 4306 proteins, 25.6%	0.981563
female gamete generation	2 out of 371 proteins, 0.5%	66 out of 4306 proteins, 1.5%	0.981728
regulation of plant-type hypersensitive response	2 out of 371 proteins, 0.5%	67 out of 4306 proteins, 1.6%	0.983105
ATP catabolic process	2 out of 371 proteins, 0.5%	68 out of 4306 proteins, 1.6%	0.984381
cellular process involved in reproduction in multicellular organism	2 out of 371 proteins, 0.5%	68 out of 4306 proteins, 1.6%	0.984381
signal transduction	22 out of 371 proteins, 5.9%	375 out of 4306 proteins, 8.7%	0.985013
lipid localization	2 out of 371 proteins, 0.5%	69 out of 4306 proteins, 1.6%	0.985563
cellular response to stress	18 out of 371 proteins, 4.9%	320 out of 4306 proteins, 7.4%	0.985577
developmental process involved in reproduction	34 out of 371 proteins, 9.2%	542 out of 4306 proteins, 12.6%	0.987241
signaling	23 out of 371 proteins, 6.2%	393 out of 4306 proteins, 9.1%	0.987275
single organism signaling	23 out of 371 proteins, 6.2%	393 out of 4306 proteins, 9.1%	0.987275
protein ubiquitination	2 out of 371 proteins, 0.5%	71 out of 4306 proteins, 1.6%	0.987673
cellular response to hormone stimulus	6 out of 371 proteins, 1.6%	143 out of 4306 proteins, 3.3%	0.987686
cellular response to endogenous stimulus	6 out of 371 proteins, 1.6%	143 out of 4306 proteins, 3.3%	0.987686
response to lipid	7 out of 371 proteins, 1.9%	160 out of 4306 proteins, 3.7%	0.988169
regulation of cellular response to stress	2 out of 371 proteins, 0.5%	72 out of 4306 proteins, 1.7%	0.988612
oligosaccharide metabolic process	3 out of 371 proteins, 0.8%	92 out of 4306 proteins, 2.1%	0.988838
regulation of response to stimulus	9 out of 371 proteins, 2.4%	193 out of 4306 proteins, 4.5%	0.988994
response to external stimulus	11 out of 371 proteins, 3.0%	224 out of 4306 proteins, 5.2%	0.989144
anion transport	4 out of 371 proteins, 1.1%	111 out of 4306 proteins, 2.6%	0.989326
response to hydrogen peroxide	3 out of 371 proteins, 0.8%	93 out of 4306 proteins, 2.2%	0.989618
phosphorylation	19 out of 371 proteins, 5.1%	342 out of 4306 proteins, 7.9%	0.989647
proteasome core complex assembly	2 out of 371 proteins, 0.5%	74 out of 4306 proteins, 1.7%	0.990286
protein targeting to membrane	2 out of 371 proteins, 0.5%	75 out of 4306 proteins, 1.7%	0.991031
gamete generation	2 out of 371 proteins, 0.5%	76 out of 4306 proteins, 1.8%	0.991719
protein localization to organelle	14 out of 371 proteins, 3.8%	275 out of 4306 proteins, 6.4%	0.99192
protein modification by small protein conjugation	2 out of 371 proteins, 0.5%	77 out of 4306 proteins, 1.8%	0.992356
reproductive process	35 out of 371 proteins, 9.4%	571 out of 4306 proteins, 13.3%	0.992663
protein modification by small protein removal	3 out of 371 proteins, 0.8%	98 out of 4306 proteins, 2.3%	0.992792
hormone-mediated signaling pathway	5 out of 371 proteins, 1.3%	135 out of 4306 proteins, 3.1%	0.99297
protein catabolic process	11 out of 371 proteins, 3.0%	233 out of 4306 proteins, 5.4%	0.99316
response to topologically incorrect protein	5 out of 371 proteins, 1.3%	136 out of 4306 proteins, 3.2%	0.993412
regulation of programmed cell death	2 out of 371 proteins, 0.5%	79 out of 4306 proteins, 1.8%	0.99349
proteasome assembly	3 out of 371 proteins, 0.8%	100 out of 4306 proteins, 2.3%	0.993779
response to misfolded protein	3 out of 371 proteins, 0.8%	100 out of 4306 proteins, 2.3%	0.993779
single organism reproductive process	5 out of 371 proteins, 1.3%	137 out of 4306 proteins, 3.2%	0.993828
reproduction	37 out of 371 proteins, 10.0%	605 out of 4306 proteins, 14.1%	0.994343
regulation of cell death	2 out of 371 proteins, 0.5%	81 out of 4306 proteins, 1.9%	0.994459
establishment of protein localization to organelle	8 out of 371 proteins, 2.2%	193 out of 4306 proteins, 4.5%	0.995514
response to oxygen-containing compound	32 out of 371 proteins, 8.6%	544 out of 4306 proteins, 12.6%	0.995602
defense response, incompatible interaction	4 out of 371 proteins, 1.1%	124 out of 4306 proteins, 2.9%	0.995631
regulation of innate immune response	2 out of 371 proteins, 0.5%	84 out of 4306 proteins, 2.0%	0.995654
cellular protein catabolic process	10 out of 371 proteins, 2.7%	226 out of 4306 proteins, 5.2%	0.995698
macromolecule modification	46 out of 371 proteins, 12.4%	734 out of 4306 proteins, 17.0%	0.995946
regulation of immune system process	2 out of 371 proteins, 0.5%	85 out of 4306 proteins, 2.0%	0.995993
regulation of immune response	2 out of 371 proteins, 0.5%	85 out of 4306 proteins, 2.0%	0.995993
cellular catabolic process	40 out of 371 proteins, 10.8%	655 out of 4306 proteins, 15.2%	0.996047
protein folding	5 out of 371 proteins, 1.3%	144 out of 4306 proteins, 3.3%	0.996111
cell communication	26 out of 371 proteins, 7.0%	470 out of 4306 proteins, 10.9%	0.996981
cellular macromolecule catabolic process	12 out of 371 proteins, 3.2%	264 out of 4306 proteins, 6.1%	0.996982
cellular membrane fusion	2 out of 371 proteins, 0.5%	89 out of 4306 proteins, 2.1%	0.997108
membrane fusion	2 out of 371 proteins, 0.5%	89 out of 4306 proteins, 2.1%	0.997108
multicellular organismal reproductive process	4 out of 371 proteins, 1.1%	130 out of 4306 proteins, 3.0%	0.997139
response to stress	77 out of 371 proteins, 20.8%	1146 out of 4306 proteins, 26.6%	0.997379
cellular response to stimulus	41 out of 371 proteins, 11.1%	682 out of 4306 proteins, 15.8%	0.997617
proteolysis	17 out of 371 proteins, 4.6%	346 out of 4306 proteins, 8.0%	0.997745
cellular response to oxygen-containing compound	9 out of 371 proteins, 2.4%	223 out of 4306 proteins, 5.2%	0.997976
cellular process	286 out of 371 proteins, 77.1%	3554 out of 4306 proteins, 82.5%	0.997986
response to reactive oxygen species	4 out of 371 proteins, 1.1%	135 out of 4306 proteins, 3.1%	0.997998
systemic acquired resistance	2 out of 371 proteins, 0.5%	94 out of 4306 proteins, 2.2%	0.998081
protein targeting	16 out of 371 proteins, 4.3%	336 out of 4306 proteins, 7.8%	0.99825
multicellular organism reproduction	4 out of 371 proteins, 1.1%	137 out of 4306 proteins, 3.2%	0.998267
vegetative to reproductive phase transition of meristem	4 out of 371 proteins, 1.1%	139 out of 4306 proteins, 3.2%	0.9985
Golgi vesicle transport	6 out of 371 proteins, 1.6%	183 out of 4306 proteins, 4.2%	0.999041
cytoplasmic transport	16 out of 371 proteins, 4.3%	350 out of 4306 proteins, 8.1%	0.999153
response to endoplasmic reticulum stress	2 out of 371 proteins, 0.5%	104 out of 4306 proteins, 2.4%	0.999163
regulation of cellular process	54 out of 371 proteins, 14.6%	889 out of 4306 proteins, 20.6%	0.999336
proteolysis involved in cellular protein catabolic process	7 out of 371 proteins, 1.9%	207 out of 4306 proteins, 4.8%	0.999355
cellular macromolecule localization	20 out of 371 proteins, 5.4%	417 out of 4306 proteins, 9.7%	0.999383
protein modification by small protein conjugation or removal	4 out of 371 proteins, 1.1%	152 out of 4306 proteins, 3.5%	0.999423
cellular protein metabolic process	76 out of 371 proteins, 20.5%	1181 out of 4306 proteins, 27.4%	0.999477
protein metabolic process	87 out of 371 proteins, 23.5%	1321 out of 4306 proteins, 30.7%	0.999492
glycoprotein metabolic process	2 out of 371 proteins, 0.5%	116 out of 4306 proteins, 2.7%	0.999695
intracellular protein transport	18 out of 371 proteins, 4.9%	404 out of 4306 proteins, 9.4%	0.999753
cellular protein localization	18 out of 371 proteins, 4.9%	408 out of 4306 proteins, 9.5%	0.999801
vesicle-mediated transport	10 out of 371 proteins, 2.7%	278 out of 4306 proteins, 6.5%	0.999803
cellular localization	34 out of 371 proteins, 9.2%	648 out of 4306 proteins, 15.0%	0.999831
cellular protein modification process	33 out of 371 proteins, 8.9%	638 out of 4306 proteins, 14.8%	0.999862
protein modification process	33 out of 371 proteins, 8.9%	638 out of 4306 proteins, 14.8%	0.999862
protein transport	20 out of 371 proteins, 5.4%	448 out of 4306 proteins, 10.4%	0.999878
establishment of protein localization	20 out of 371 proteins, 5.4%	448 out of 4306 proteins, 10.4%	0.999878
single-organism transport	44 out of 371 proteins, 11.9%	801 out of 4306 proteins, 18.6%	0.999906
ubiquitin-dependent protein catabolic process	3 out of 371 proteins, 0.8%	154 out of 4306 proteins, 3.6%	0.999907
macromolecule localization	25 out of 371 proteins, 6.7%	530 out of 4306 proteins, 12.3%	0.999911
protein localization	20 out of 371 proteins, 5.4%	457 out of 4306 proteins, 10.6%	0.999926
modification-dependent protein catabolic process	3 out of 371 proteins, 0.8%	158 out of 4306 proteins, 3.7%	0.999933
modification-dependent macromolecule catabolic process	3 out of 371 proteins, 0.8%	158 out of 4306 proteins, 3.7%	0.999933
transport	55 out of 371 proteins, 14.8%	961 out of 4306 proteins, 22.3%	0.99994
localization	62 out of 371 proteins, 16.7%	1056 out of 4306 proteins, 24.5%	0.999943
establishment of localization	58 out of 371 proteins, 15.6%	1003 out of 4306 proteins, 23.3%	0.999944
organic substance transport	25 out of 371 proteins, 6.7%	559 out of 4306 proteins, 13.0%	0.999981
establishment of localization in cell	29 out of 371 proteins, 7.8%	622 out of 4306 proteins, 14.4%	0.999984
intracellular transport	24 out of 371 proteins, 6.5%	561 out of 4306 proteins, 13.0%	0.999993
Gene Ontology term	proteins annotated to the term
microtubule-based process	Unigene17305_All, Unigene6043_All, Unigene14158_All, CL6073.Contig1_All, Unigene22994_All, CL2596.Contig3_All, CL2909.Contig1_All, Unigene9273_All, CL592.Contig1_All, Unigene3571_All, CL2156.Contig2_All, CL3343.Contig2_All, Unigene8772_All, Unigene5662_All, Unigene14929_All, CL1375.Contig2_All, CL294.Contig5_All, CL3343.Contig3_All, Unigene14644_All, CL2581.Contig1_All, CL294.Contig6_All, Unigene…
DNA replication initiation	Unigene6333_All, Unigene1264_All, CL1328.Contig1_All, CL5629.Contig2_All, Unigene1072_All, Unigene8157_All, Unigene19924_All, Unigene683_All, Unigene10378_All, Unigene22793_All
microtubule cytoskeleton organization	Unigene6043_All, Unigene14158_All, CL6073.Contig1_All, Unigene22994_All, CL2596.Contig3_All, CL2909.Contig1_All, Unigene9273_All, CL592.Contig1_All, Unigene3571_All, CL2156.Contig2_All, Unigene8772_All, Unigene5662_All, Unigene14929_All, CL1375.Contig2_All, Unigene14644_All, CL2581.Contig1_All, Unigene6577_All, Unigene23460_All, Unigene6611_All, CL54.Contig2_All, Unigene14632_All
methylation	Unigene3206_All, Unigene1072_All, CL5020.Contig2_All, Unigene454_All, Unigene14158_All, Unigene25906_All, CL3068.Contig1_All, Unigene6949_All, CL2909.Contig1_All, Unigene25027_All, Unigene225_All, Unigene11766_All, Unigene12888_All, CL2954.Contig2_All, Unigene11316_All, Unigene19874_All, CL2732.Contig2_All, CL5338.Contig1_All, Unigene9227_All, CL6164.Contig2_All, CL5629.Contig2_All, Unigene12385_…
microtubule nucleation	Unigene8772_All, Unigene5662_All, Unigene14158_All, CL6073.Contig1_All, Unigene22994_All, CL1375.Contig2_All, CL2596.Contig3_All, Unigene9273_All, Unigene3571_All, CL2156.Contig2_All, Unigene23460_All
cell proliferation	Unigene6333_All, CL5629.Contig2_All, Unigene1072_All, Unigene3779_All, Unigene8157_All, Unigene14929_All, CL1375.Contig2_All, Unigene10001_All, CL6164.Contig2_All, CL1834.Contig1_All, Unigene14632_All
DNA conformation change	Unigene6333_All, Unigene10106_All, CL1328.Contig1_All, CL5629.Contig2_All, Unigene1072_All, Unigene8157_All, Unigene15128_All, Unigene12854_All, CL6066.Contig1_All, CL1834.Contig1_All, Unigene25868_All
plant-type cell wall biogenesis	Unigene9185_All, Unigene5662_All, Unigene14316_All, Unigene23131_All, Unigene6318_All, CL1379.Contig1_All, CL4583.Contig1_All, CL2909.Contig1_All, Unigene9273_All, Unigene15070_All, Unigene11710_All, Unigene17241_All, CL54.Contig2_All, CL54.Contig4_All
ribosome biogenesis	Unigene23316_All, Unigene11885_All, Unigene1288_All, CL510.Contig1_All, Unigene12152_All, CL5530.Contig1_All, Unigene3652_All, Unigene6949_All, Unigene3896_All, Unigene1270_All, Unigene6596_All, CL3541.Contig1_All, Unigene3660_All, Unigene21003_All, Unigene23185_All, Unigene523_All, CL2954.Contig2_All, Unigene12074_All, Unigene18335_All, CL1018.Contig1_All, Unigene26663_All, Unigene15107_All, CL1…
ribonucleoprotein complex biogenesis	Unigene23316_All, Unigene11885_All, Unigene1288_All, CL510.Contig1_All, Unigene12152_All, CL5530.Contig1_All, Unigene3652_All, Unigene6949_All, Unigene3896_All, Unigene1270_All, Unigene6596_All, CL3541.Contig1_All, Unigene3660_All, Unigene21003_All, Unigene23185_All, Unigene523_All, CL2954.Contig2_All, Unigene12074_All, Unigene18335_All, CL1018.Contig1_All, Unigene26663_All, Unigene15107_All, CL1…
plant-type cell wall organization or biogenesis	Unigene14316_All, Unigene9112_All, Unigene6318_All, CL2909.Contig1_All, Unigene9273_All, Unigene11710_All, Unigene6596_All, Unigene25497_All, Unigene4028_All, Unigene21003_All, Unigene9185_All, Unigene5662_All, Unigene23131_All, CL1379.Contig1_All, CL1375.Contig2_All, CL4583.Contig1_All, Unigene15070_All, CL5933.Contig4_All, Unigene17241_All, CL54.Contig2_All, CL54.Contig4_All
plant-type cell wall organization	Unigene14316_All, Unigene9112_All, Unigene6318_All, Unigene9273_All, Unigene11710_All, Unigene6596_All, Unigene25497_All, Unigene4028_All, Unigene21003_All, Unigene9185_All, Unigene5662_All, CL1375.Contig2_All, CL4583.Contig1_All, Unigene15070_All, CL5933.Contig4_All, Unigene17241_All
anaphase	Unigene6333_All, CL5629.Contig2_All, Unigene1072_All, Unigene14158_All, Unigene8157_All, Unigene14929_All, CL1375.Contig2_All, CL2909.Contig1_All, Unigene6611_All, Unigene14632_All
cell wall biogenesis	Unigene15078_All, Unigene8727_All, Unigene690_All, Unigene6331_All, Unigene14316_All, Unigene6318_All, CL2909.Contig1_All, Unigene9273_All, Unigene11710_All, Unigene25919_All, Unigene9185_All, Unigene5662_All, Unigene23131_All, CL1379.Contig1_All, CL4583.Contig1_All, Unigene15070_All, Unigene17241_All, CL54.Contig4_All, CL54.Contig2_All
metabolic process	Unigene20325_All, Unigene1464_All, Unigene1072_All, Unigene14387_All, CL6046.Contig3_All, CL516.Contig2_All, Unigene25629_All, Unigene26112_All, Unigene22884_All, CL1413.Contig1_All, Unigene17385_All, Unigene493_All, Unigene15931_All, CL3810.Contig2_All, Unigene3634_All, Unigene12888_All, Unigene23488_All, Unigene523_All, Unigene6061_All, Unigene12533_All, CL3343.Contig3_All, CL6066.Contig1_All, …
aminoglycan catabolic process	CL3889.Contig1_All, CL39.Contig1_All, CL3889.Contig2_All, Unigene14744_All
chitin metabolic process	CL3889.Contig1_All, CL39.Contig1_All, CL3889.Contig2_All, Unigene14744_All
chitin catabolic process	CL3889.Contig1_All, CL39.Contig1_All, CL3889.Contig2_All, Unigene14744_All
amino sugar catabolic process	CL3889.Contig1_All, CL39.Contig1_All, CL3889.Contig2_All, Unigene14744_All
glucosamine-containing compound catabolic process	CL3889.Contig1_All, CL39.Contig1_All, CL3889.Contig2_All, Unigene14744_All
gene expression	Unigene1072_All, Unigene14387_All, Unigene454_All, CL516.Contig2_All, Unigene25697_All, Unigene6949_All, Unigene11710_All, CL232.Contig1_All, CL1413.Contig1_All, Unigene6358_All, CL3926.Contig2_All, Unigene23488_All, Unigene12888_All, Unigene23185_All, Unigene3779_All, Unigene523_All, Unigene588_All, CL4683.Contig2_All, CL2732.Contig2_All, Unigene9227_All, CL6164.Contig2_All, CL2017.Contig1_All, …
cellular component biogenesis	Unigene23316_All, Unigene17305_All, Unigene1288_All, Unigene14345_All, Unigene14158_All, Unigene14316_All, Unigene6318_All, Unigene15128_All, Unigene6949_All, Unigene1270_All, CL2909.Contig1_All, Unigene9273_All, Unigene11710_All, CL6196.Contig2_All, CL3541.Contig1_All, Unigene25919_All, Unigene10106_All, Unigene3660_All, Unigene23185_All, Unigene9185_All, Unigene523_All, CL2954.Contig2_All, Unig…
nucleic acid metabolic process	Unigene1072_All, CL5020.Contig2_All, Unigene14387_All, Unigene454_All, Unigene25629_All, Unigene6949_All, Unigene10378_All, Unigene11710_All, CL232.Contig1_All, CL1413.Contig1_All, Unigene22983_All, Unigene6358_All, Unigene12888_All, Unigene23185_All, Unigene3779_All, Unigene523_All, CL6066.Contig1_All, Unigene588_All, CL4683.Contig2_All, CL2732.Contig2_All, Unigene9227_All, Unigene22793_All, CL6…
cell wall organization or biogenesis	Unigene15078_All, Unigene8727_All, Unigene690_All, Unigene17285_All, Unigene6331_All, Unigene14316_All, Unigene9112_All, Unigene6318_All, CL2909.Contig1_All, Unigene9273_All, Unigene11710_All, Unigene6596_All, Unigene25497_All, Unigene25919_All, Unigene14744_All, Unigene4028_All, CL4595.Contig1_All, Unigene21003_All, Unigene9185_All, Unigene5662_All, Unigene23131_All, CL39.Contig1_All, CL1375.Con…
response to karrikin	Unigene6167_All, Unigene6156_All, Unigene12027_All, CL1573.Contig3_All, Unigene3652_All, CL3241.Contig1_All, Unigene22994_All, Unigene8970_All, Unigene1463_All, Unigene20163_All
chromatin assembly or disassembly	Unigene10106_All, Unigene20325_All, Unigene14387_All, Unigene15128_All, Unigene12854_All, Unigene25868_All, CL918.Contig1_All, CL1834.Contig1_All
DNA unwinding involved in replication	Unigene6333_All, CL1328.Contig1_All, CL5629.Contig2_All, Unigene8157_All
glucosamine-containing compound metabolic process	CL3889.Contig1_All, CL39.Contig1_All, CL3889.Contig2_All, Unigene14744_All
regulation of meristem growth	Unigene9185_All, Unigene5662_All, Unigene14316_All, Unigene14929_All, Unigene19924_All, Unigene9273_All, Unigene11710_All, Unigene2975_All, Unigene22793_All, Unigene2976_All
cytoskeleton organization	Unigene17305_All, Unigene6043_All, Unigene14345_All, Unigene14158_All, CL6073.Contig1_All, Unigene14316_All, Unigene22994_All, CL2596.Contig3_All, CL2909.Contig1_All, Unigene9273_All, CL592.Contig1_All, Unigene3571_All, CL2156.Contig2_All, Unigene14326_All, Unigene8772_All, Unigene5662_All, Unigene14929_All, CL1375.Contig2_All, CL294.Contig5_All, Unigene14644_All, Unigene23448_All, CL2581.Contig1…
DNA-dependent DNA replication	Unigene6333_All, Unigene1264_All, CL1328.Contig1_All, CL5629.Contig2_All, Unigene1072_All, Unigene8157_All, Unigene19924_All, Unigene683_All, Unigene10378_All, CL3325.Contig2_All, Unigene6719_All, Unigene22793_All, Unigene14632_All
rRNA processing	Unigene23316_All, Unigene11885_All, CL510.Contig1_All, Unigene12152_All, CL5530.Contig1_All, Unigene3652_All, Unigene3896_All, Unigene1270_All, Unigene3660_All, Unigene523_All, CL2954.Contig2_All, Unigene23185_All, Unigene12074_All, Unigene18335_All, CL1018.Contig1_All, Unigene26663_All, Unigene15107_All, Unigene588_All, CL6164.Contig2_All
DNA packaging	Unigene12854_All, Unigene10106_All, CL6066.Contig1_All, Unigene1072_All, CL1834.Contig1_All, Unigene25868_All, Unigene15128_All
rRNA metabolic process	Unigene23316_All, Unigene11885_All, CL510.Contig1_All, Unigene12152_All, CL5530.Contig1_All, Unigene3652_All, Unigene3896_All, Unigene1270_All, Unigene3660_All, Unigene523_All, CL2954.Contig2_All, Unigene23185_All, Unigene12074_All, Unigene18335_All, CL1018.Contig1_All, Unigene26663_All, Unigene15107_All, Unigene588_All, CL6164.Contig2_All
aminoglycan metabolic process	CL3889.Contig1_All, CL39.Contig1_All, CL3889.Contig2_All, Unigene14744_All
DNA replication	Unigene6333_All, Unigene1264_All, Unigene12385_All, CL1328.Contig1_All, CL5629.Contig2_All, Unigene1072_All, Unigene8157_All, Unigene19924_All, Unigene683_All, Unigene10378_All, CL3325.Contig2_All, Unigene6719_All, Unigene22631_All, Unigene22793_All, Unigene14632_All
cell cycle cytokinesis	Unigene6333_All, Unigene17305_All, Unigene6043_All, CL5629.Contig2_All, Unigene1072_All, Unigene8157_All, Unigene14929_All, CL2909.Contig1_All, Unigene14644_All, CL259.Contig2_All, CL592.Contig1_All, Unigene25027_All, Unigene6577_All, Unigene6611_All, Unigene14632_All
nucleosome assembly	Unigene12854_All, Unigene10106_All, CL1834.Contig1_All, Unigene25868_All, Unigene15128_All
nucleosome organization	Unigene12854_All, Unigene10106_All, CL1834.Contig1_All, Unigene25868_All, Unigene15128_All
protein-DNA complex assembly	Unigene12854_All, Unigene10106_All, CL1834.Contig1_All, Unigene25868_All, Unigene15128_All
protein-DNA complex subunit organization	Unigene12854_All, Unigene10106_All, CL1834.Contig1_All, Unigene25868_All, Unigene15128_All
RNA processing	Unigene23316_All, Unigene9849_All, Unigene1072_All, Unigene454_All, Unigene20771_All, Unigene1270_All, Unigene11710_All, CL1413.Contig1_All, CL3541.Contig1_All, Unigene3660_All, Unigene6358_All, Unigene23185_All, Unigene523_All, CL4898.Contig1_All, CL2954.Contig2_All, Unigene3779_All, Unigene26663_All, CL1018.Contig1_All, Unigene588_All, CL2732.Contig2_All, CL4683.Contig2_All, CL6164.Contig2_All,…
nitrogen compound metabolic process	Unigene1464_All, Unigene1072_All, CL5020.Contig2_All, Unigene14387_All, Unigene18057_All, CL6046.Contig3_All, CL3241.Contig1_All, Unigene25629_All, Unigene22884_All, CL232.Contig1_All, CL1413.Contig1_All, Unigene14326_All, Unigene6358_All, Unigene12888_All, Unigene523_All, CL3343.Contig3_All, CL6066.Contig1_All, Unigene588_All, CL2732.Contig2_All, Unigene22793_All, CL6164.Contig2_All, CL769.Conti…
organic cyclic compound metabolic process	Unigene1464_All, Unigene1072_All, CL5020.Contig2_All, Unigene14387_All, CL6046.Contig3_All, Unigene25629_All, Unigene26112_All, Unigene22884_All, CL232.Contig1_All, CL1413.Contig1_All, Unigene14326_All, Unigene6358_All, Unigene12888_All, Unigene523_All, CL3343.Contig3_All, CL6066.Contig1_All, Unigene588_All, CL2732.Contig2_All, Unigene22793_All, CL6164.Contig2_All, CL769.Contig1_All, Unigene12385…
ncRNA processing	Unigene23316_All, Unigene11885_All, CL510.Contig1_All, Unigene12152_All, CL5530.Contig1_All, Unigene3652_All, Unigene3896_All, Unigene1270_All, Unigene3660_All, Unigene523_All, CL2954.Contig2_All, Unigene3779_All, Unigene23185_All, Unigene12074_All, Unigene18335_All, CL1018.Contig1_All, Unigene26663_All, Unigene15107_All, Unigene588_All, CL6164.Contig2_All
cytokinesis by cell plate formation	Unigene6333_All, Unigene17305_All, Unigene6043_All, CL5629.Contig2_All, Unigene1072_All, Unigene8157_All, Unigene14929_All, CL2909.Contig1_All, Unigene14644_All, CL259.Contig2_All, CL592.Contig1_All, Unigene6577_All, Unigene6611_All, Unigene14632_All
external encapsulating structure organization	Unigene17285_All, Unigene18057_All, Unigene14316_All, Unigene9112_All, Unigene6318_All, Unigene9273_All, Unigene11710_All, Unigene6596_All, Unigene25497_All, Unigene4028_All, CL4595.Contig1_All, Unigene21003_All, Unigene9185_All, Unigene5662_All, CL1375.Contig2_All, CL4583.Contig1_All, Unigene15070_All, CL5933.Contig4_All, Unigene19827_All, Unigene17241_All, Unigene17275_All
cytokinesis	Unigene6333_All, Unigene17305_All, Unigene6043_All, CL5629.Contig2_All, Unigene1072_All, Unigene8157_All, Unigene14929_All, CL1375.Contig2_All, CL2909.Contig1_All, Unigene14644_All, CL259.Contig2_All, CL592.Contig1_All, Unigene25027_All, Unigene6577_All, Unigene14632_All, Unigene6611_All
nucleobase-containing compound metabolic process	Unigene1464_All, Unigene17305_All, Unigene1072_All, CL5020.Contig2_All, Unigene14387_All, Unigene454_All, CL6046.Contig3_All, Unigene25629_All, Unigene6949_All, Unigene10378_All, Unigene11710_All, CL232.Contig1_All, CL1413.Contig1_All, Unigene22983_All, CL2156.Contig2_All, Unigene14326_All, Unigene6358_All, Unigene12888_All, Unigene23185_All, Unigene3779_All, Unigene523_All, Unigene18531_All, CL3…
chromatin assembly	Unigene12854_All, Unigene10106_All, CL1834.Contig1_All, Unigene25868_All, Unigene15128_All
primary cell wall biogenesis	CL54.Contig4_All, CL54.Contig2_All
negative regulation of translation in response to stress	CL1157.Contig5_All, CL1157.Contig3_All
regulation of translation in response to stress	CL1157.Contig5_All, CL1157.Contig3_All
medium-chain fatty acid metabolic process	CL3810.Contig2_All, CL3810.Contig1_All
sucrose induced translational repression	CL1157.Contig5_All, CL1157.Contig3_All
DNA geometric change	Unigene6333_All, CL1328.Contig1_All, CL5629.Contig2_All, Unigene8157_All
DNA duplex unwinding	Unigene6333_All, CL1328.Contig1_All, CL5629.Contig2_All, Unigene8157_All
meristem maintenance	Unigene8727_All, Unigene9185_All, Unigene5662_All, Unigene14316_All, Unigene14929_All, Unigene19924_All, Unigene9273_All, Unigene11710_All, Unigene2975_All, CL1413.Contig1_All, Unigene22983_All, Unigene22793_All, Unigene2976_All, Unigene17655_All
polysaccharide catabolic process	CL4583.Contig1_All, Unigene9273_All, Unigene9185_All, Unigene14370_All, Unigene5662_All, Unigene14316_All, CL1375.Contig2_All
steroid metabolic process	CL4400.Contig1_All, CL3478.Contig2_All, Unigene9185_All, Unigene9196_All, Unigene5662_All, Unigene891_All, Unigene23131_All, Unigene22884_All, Unigene17954_All, Unigene25573_All, CL2156.Contig2_All, Unigene9113_All
regulation of meristem development	Unigene9185_All, Unigene5662_All, Unigene14316_All, Unigene14929_All, Unigene19924_All, Unigene9273_All, Unigene11710_All, Unigene2975_All, Unigene22793_All, Unigene2976_All
macromolecule methylation	Unigene12385_All, CL5629.Contig2_All, Unigene1072_All, CL5020.Contig2_All, Unigene454_All, Unigene14158_All, Unigene8157_All, Unigene25906_All, Unigene6949_All, CL2909.Contig1_All, Unigene6596_All, Unigene25027_All, Unigene17655_All, Unigene6333_All, Unigene12888_All, Unigene21003_All, CL2954.Contig2_All, Unigene18335_All, Unigene20324_All, Unigene19874_All, CL3325.Contig2_All, CL5338.Contig1_All…
cellular aromatic compound metabolic process	Unigene1464_All, Unigene1072_All, CL5020.Contig2_All, Unigene14387_All, CL6046.Contig3_All, Unigene25629_All, Unigene26112_All, CL232.Contig1_All, CL1413.Contig1_All, Unigene14326_All, Unigene6358_All, Unigene12888_All, Unigene523_All, CL3343.Contig3_All, CL6066.Contig1_All, Unigene588_All, CL2732.Contig2_All, Unigene22793_All, CL6164.Contig2_All, CL769.Contig1_All, Unigene12385_All, Unigene12152…
nucleolus organization	CL5629.Contig2_All, Unigene8897_All, Unigene8157_All
amino sugar metabolic process	CL3889.Contig1_All, CL39.Contig1_All, CL3889.Contig2_All, Unigene14744_All
cell wall organization	Unigene17285_All, Unigene14316_All, Unigene9112_All, Unigene6318_All, Unigene9273_All, Unigene11710_All, Unigene6596_All, Unigene25497_All, Unigene4028_All, CL4595.Contig1_All, Unigene21003_All, Unigene9185_All, Unigene5662_All, CL1375.Contig2_All, CL4583.Contig1_All, Unigene15070_All, CL5933.Contig4_All, Unigene17241_All, Unigene17275_All
secondary metabolic process	Unigene17706_All, Unigene20325_All, CL5530.Contig1_All, Unigene6318_All, CL1157.Contig3_All, Unigene26112_All, CL4696.Contig1_All, Unigene9273_All, Unigene14620_All, Unigene17451_All, Unigene25703_All, CL2035.Contig1_All, CL2156.Contig2_All, Unigene17662_All, CL4595.Contig1_All, Unigene6167_All, Unigene523_All, Unigene8772_All, CL4066.Contig1_All, Unigene3218_All, CL6126.Contig2_All, Unigene729_A…
phytosteroid metabolic process	CL3478.Contig2_All, Unigene9185_All, Unigene5662_All, Unigene891_All, Unigene23131_All, CL2156.Contig2_All, Unigene9113_All
phytosteroid biosynthetic process	CL3478.Contig2_All, Unigene9185_All, Unigene5662_All, Unigene891_All, Unigene23131_All, CL2156.Contig2_All, Unigene9113_All
brassinosteroid metabolic process	CL3478.Contig2_All, Unigene9185_All, Unigene5662_All, Unigene891_All, Unigene23131_All, CL2156.Contig2_All, Unigene9113_All
brassinosteroid biosynthetic process	CL3478.Contig2_All, Unigene9185_All, Unigene5662_All, Unigene891_All, Unigene23131_All, CL2156.Contig2_All, Unigene9113_All
serine family amino acid metabolic process	CL510.Contig1_All, Unigene3652_All, Unigene9273_All, Unigene14620_All, CL2156.Contig2_All, Unigene11766_All, CL6126.Contig2_All, Unigene26663_All, CL1375.Contig2_All, Unigene20547_All, Unigene8970_All, Unigene2975_All, Unigene588_All, Unigene15105_All, CL5753.Contig1_All, Unigene2976_All, CL769.Contig1_All
steroid biosynthetic process	CL4400.Contig1_All, CL3478.Contig2_All, Unigene9185_All, Unigene9196_All, Unigene5662_All, Unigene891_All, Unigene23131_All, Unigene22884_All, Unigene17954_All, CL2156.Contig2_All, Unigene9113_All
chromatin organization	Unigene20325_All, Unigene8727_All, Unigene12385_All, CL5629.Contig2_All, Unigene1072_All, Unigene14387_All, Unigene14158_All, Unigene8157_All, Unigene15128_All, Unigene12854_All, CL2909.Contig1_All, CL592.Contig1_All, CL1834.Contig1_All, CL918.Contig1_All, Unigene17655_All, Unigene6333_All, Unigene10106_All, Unigene3779_All, Unigene25404_All, Unigene20324_All, CL3325.Contig2_All, Unigene19833_All…
DNA metabolic process	Unigene1264_All, Unigene8727_All, Unigene12385_All, CL1328.Contig1_All, CL5629.Contig2_All, Unigene1072_All, Unigene8157_All, Unigene15128_All, Unigene25629_All, Unigene25906_All, Unigene12854_All, CL2909.Contig1_All, Unigene683_All, Unigene10378_All, Unigene22631_All, Unigene25027_All, Unigene22983_All, CL1834.Contig1_All, Unigene17655_All, Unigene6333_All, Unigene10106_All, Unigene19924_All, Un…
sterol biosynthetic process	CL3478.Contig2_All, Unigene9185_All, Unigene9196_All, Unigene5662_All, Unigene891_All, Unigene23131_All, Unigene22884_All, Unigene17954_All, CL2156.Contig2_All
phenylpropanoid metabolic process	Unigene6167_All, Unigene3218_All, Unigene6318_All, CL1157.Contig3_All, Unigene26112_All, Unigene1463_All, Unigene17451_All, CL1157.Contig5_All, Unigene25703_All, Unigene15421_All
sulfur amino acid metabolic process	CL510.Contig1_All, Unigene3652_All, Unigene20771_All, Unigene9273_All, Unigene11710_All, Unigene14620_All, Unigene3571_All, CL2156.Contig2_All, CL6126.Contig2_All, Unigene26663_All, CL1375.Contig2_All, Unigene20547_All, Unigene8970_All, Unigene2975_All, Unigene17954_All, Unigene15105_All, Unigene588_All, CL5753.Contig1_All, Unigene2976_All, CL769.Contig1_All
protein polymerization	CL294.Contig5_All, CL3343.Contig2_All, CL3343.Contig3_All, Unigene17305_All, CL294.Contig6_All
fatty acid biosynthetic process	Unigene6043_All, Unigene19705_All, Unigene14814_All, Unigene12074_All, Unigene23131_All, Unigene26663_All, Unigene26097_All, Unigene25677_All, Unigene3896_All, Unigene22884_All, CL769.Contig1_All, CL2156.Contig2_All
L-phenylalanine catabolic process	Unigene6167_All, Unigene15421_All
deoxyribonucleoside triphosphate metabolic process	Unigene6719_All, Unigene22631_All
DNA methylation on cytosine	Unigene19874_All, Unigene25027_All
very long-chain fatty acid biosynthetic process	Unigene6043_All, Unigene22884_All
regulation of developmental growth	Unigene9185_All, Unigene5662_All, Unigene14316_All, Unigene14929_All, Unigene19924_All, Unigene9273_All, Unigene11710_All, Unigene2975_All, Unigene22793_All, Unigene2976_All, Unigene14632_All
cysteine biosynthetic process	CL510.Contig1_All, Unigene3652_All, Unigene26663_All, CL6126.Contig2_All, Unigene20547_All, CL1375.Contig2_All, Unigene8970_All, Unigene2975_All, Unigene14620_All, Unigene15105_All, Unigene588_All, CL5753.Contig1_All, Unigene2976_All
galacturonan metabolic process	Unigene17241_All, Unigene14316_All, Unigene9112_All, Unigene6318_All, CL1303.Contig2_All
pectin metabolic process	Unigene17241_All, Unigene14316_All, Unigene9112_All, Unigene6318_All, CL1303.Contig2_All
acetyl-CoA metabolic process	CL3478.Contig2_All, Unigene9185_All, Unigene5662_All, Unigene891_All, Unigene23131_All, CL2156.Contig2_All
sterol metabolic process	CL3478.Contig2_All, Unigene9185_All, Unigene9196_All, Unigene5662_All, Unigene891_All, Unigene23131_All, Unigene22884_All, Unigene17954_All, CL2156.Contig2_All
serine family amino acid biosynthetic process	Unigene11766_All, CL510.Contig1_All, Unigene3652_All, Unigene26663_All, CL6126.Contig2_All, Unigene20547_All, CL1375.Contig2_All, Unigene8970_All, Unigene2975_All, Unigene14620_All, Unigene15105_All, Unigene588_All, CL5753.Contig1_All, Unigene2976_All
photosynthesis	Unigene11885_All, Unigene1077_All, Unigene6788_All, CL510.Contig1_All, Unigene12152_All, CL5530.Contig1_All, Unigene3652_All, Unigene3896_All, Unigene1270_All, Unigene12594_All, CL6196.Contig2_All, Unigene11766_All, Unigene3660_All, Unigene523_All, Unigene12074_All, Unigene18335_All, Unigene26663_All, Unigene15107_All, CL1379.Contig1_All, Unigene1053_All, Unigene8970_All, Unigene4349_All, Unigene…
sulfur compound biosynthetic process	CL510.Contig1_All, CL5530.Contig1_All, Unigene3652_All, Unigene20771_All, Unigene9273_All, Unigene11710_All, Unigene14620_All, Unigene3571_All, CL2035.Contig1_All, CL2156.Contig2_All, Unigene8772_All, CL4066.Contig1_All, CL6126.Contig2_All, Unigene26663_All, Unigene20547_All, CL1375.Contig2_All, Unigene8970_All, Unigene2975_All, Unigene17954_All, Unigene15105_All, Unigene588_All, CL5753.Contig1_A…
organelle organization	Unigene20325_All, Unigene17305_All, Unigene1072_All, Unigene14387_All, Unigene14158_All, Unigene22994_All, CL2596.Contig3_All, Unigene22983_All, Unigene8897_All, CL918.Contig1_All, CL2156.Contig2_All, Unigene14326_All, Unigene23185_All, Unigene3779_All, Unigene523_All, Unigene7322_All, Unigene11846_All, CL6066.Contig1_All, Unigene588_All, CL54.Contig2_All, Unigene1206_All, Unigene11885_All, Unige…
cysteine metabolic process	CL510.Contig1_All, Unigene3652_All, Unigene26663_All, CL6126.Contig2_All, Unigene20547_All, CL1375.Contig2_All, Unigene8970_All, Unigene2975_All, Unigene14620_All, Unigene15105_All, Unigene588_All, CL5753.Contig1_All, Unigene2976_All
cell wall modification	CL4595.Contig1_All, Unigene21003_All, Unigene17285_All, Unigene14316_All, Unigene9273_All, CL5933.Contig4_All, Unigene25497_All, Unigene6596_All, Unigene4028_All
negative regulation of gene expression, epigenetic	Unigene8727_All, CL5629.Contig2_All, Unigene1072_All, Unigene14158_All, Unigene8157_All, Unigene25906_All, CL2909.Contig1_All, Unigene19874_All, CL592.Contig1_All, Unigene22983_All, Unigene17655_All
cellular component organization or biogenesis	Unigene20325_All, Unigene17305_All, Unigene1072_All, Unigene14387_All, Unigene14158_All, Unigene18057_All, Unigene22994_All, Unigene6949_All, CL2596.Contig3_All, Unigene11710_All, Unigene22983_All, Unigene8897_All, CL918.Contig1_All, CL2156.Contig2_All, Unigene14326_All, Unigene9113_All, Unigene23185_All, Unigene9185_All, Unigene3779_All, Unigene523_All, Unigene7322_All, Unigene11846_All, Unigene…
DNA modification	Unigene6333_All, CL5629.Contig2_All, Unigene1072_All, Unigene8157_All, Unigene25906_All, Unigene19874_All, Unigene25027_All, Unigene17655_All
DNA alkylation	Unigene6333_All, CL5629.Contig2_All, Unigene1072_All, Unigene8157_All, Unigene25906_All, Unigene19874_All, Unigene25027_All, Unigene17655_All
DNA methylation	Unigene6333_All, CL5629.Contig2_All, Unigene1072_All, Unigene8157_All, Unigene25906_All, Unigene19874_All, Unigene25027_All, Unigene17655_All
DNA methylation or demethylation	Unigene6333_All, CL5629.Contig2_All, Unigene1072_All, Unigene8157_All, Unigene25906_All, Unigene19874_All, Unigene25027_All, Unigene17655_All
organelle fission	CL4802.Contig2_All, CL2909.Contig1_All, CL5629.Contig2_All, CL6066.Contig1_All, Unigene1072_All, Unigene8897_All, Unigene268_All, Unigene8157_All
plant-type hypersensitive response	Unigene11766_All, CL4976.Contig1_All, Unigene14744_All
plant-type cell wall modification	Unigene9273_All, CL5933.Contig4_All, Unigene4028_All
host programmed cell death induced by symbiont	Unigene11766_All, CL4976.Contig1_All, Unigene14744_All
regulation of gene expression, epigenetic	Unigene8727_All, CL5629.Contig2_All, Unigene1072_All, Unigene14158_All, Unigene8157_All, Unigene25906_All, Unigene25677_All, CL2909.Contig1_All, CL1413.Contig1_All, CL592.Contig1_All, Unigene25027_All, Unigene22983_All, Unigene17655_All, Unigene6333_All, Unigene19874_All, CL4683.Contig2_All, Unigene19833_All
sulfur compound metabolic process	CL510.Contig1_All, CL5530.Contig1_All, Unigene3652_All, CL3241.Contig1_All, Unigene20771_All, Unigene9273_All, Unigene11710_All, Unigene14620_All, Unigene3571_All, CL2035.Contig1_All, CL2156.Contig2_All, CL4595.Contig1_All, Unigene523_All, Unigene8772_All, CL4066.Contig1_All, Unigene26663_All, CL6126.Contig2_All, Unigene20547_All, CL1375.Contig2_All, Unigene8970_All, Unigene2975_All, Unigene17954…
regulation of root meristem growth	Unigene19924_All, Unigene22793_All
suberin biosynthetic process	Unigene25703_All, Unigene6318_All
homogalacturonan metabolic process	Unigene17241_All, CL1303.Contig2_All
cell wall modification involved in multidimensional cell growth	CL5933.Contig4_All, Unigene25497_All
xylan catabolic process	CL4583.Contig1_All, Unigene14370_All
acyl-CoA metabolic process	CL3478.Contig2_All, Unigene9185_All, Unigene5662_All, Unigene891_All, Unigene23131_All, CL2156.Contig2_All
thioester metabolic process	CL3478.Contig2_All, Unigene9185_All, Unigene5662_All, Unigene891_All, Unigene23131_All, CL2156.Contig2_All
negative regulation of macromolecule biosynthetic process	Unigene8727_All, CL5629.Contig2_All, Unigene1072_All, Unigene3336_All, Unigene14158_All, Unigene8157_All, Unigene9763_All, CL1157.Contig3_All, Unigene25906_All, CL2909.Contig1_All, CL1157.Contig5_All, CL592.Contig1_All, Unigene22983_All, Unigene17655_All
negative regulation of cellular macromolecule biosynthetic process	Unigene8727_All, CL5629.Contig2_All, Unigene1072_All, Unigene3336_All, Unigene14158_All, Unigene8157_All, Unigene9763_All, CL1157.Contig3_All, Unigene25906_All, CL2909.Contig1_All, CL1157.Contig5_All, CL592.Contig1_All, Unigene22983_All, Unigene17655_All
RNA metabolic process	Unigene23316_All, Unigene9849_All, Unigene1072_All, CL5020.Contig2_All, Unigene14387_All, Unigene454_All, Unigene20771_All, Unigene6949_All, Unigene1270_All, Unigene11710_All, CL232.Contig1_All, CL1413.Contig1_All, CL3541.Contig1_All, CL4489.Contig1_All, Unigene3660_All, Unigene6358_All, Unigene12888_All, Unigene23185_All, Unigene523_All, CL4898.Contig1_All, CL2954.Contig2_All, Unigene3779_All, U…
cellular nitrogen compound metabolic process	Unigene1464_All, Unigene17305_All, Unigene1072_All, CL5020.Contig2_All, Unigene14387_All, Unigene454_All, Unigene18057_All, CL6046.Contig3_All, CL3241.Contig1_All, Unigene25629_All, Unigene6949_All, Unigene10378_All, Unigene11710_All, CL232.Contig1_All, CL1413.Contig1_All, Unigene22983_All, CL2156.Contig2_All, Unigene14326_All, Unigene6358_All, Unigene12888_All, Unigene23185_All, Unigene3779_All,…
secondary metabolite biosynthetic process	CL4066.Contig1_All, Unigene8772_All, CL5530.Contig1_All, Unigene3218_All, Unigene6318_All, CL6126.Contig2_All, CL1157.Contig3_All, Unigene26112_All, Unigene9273_All, Unigene14620_All, Unigene1463_All, CL1157.Contig5_All, Unigene25703_All, CL2035.Contig1_All, Unigene20501_All
oxidation-reduction process	Unigene20325_All, Unigene6156_All, Unigene19705_All, Unigene715_All, CL6230.Contig2_All, Unigene15870_All, CL3257.Contig3_All, Unigene22884_All, CL3810.Contig2_All, Unigene9113_All, Unigene13000_All, Unigene523_All, Unigene18531_All, Unigene588_All, CL769.Contig1_All, CL1039.Contig1_All, CL4248.Contig2_All, Unigene11885_All, Unigene20518_All, Unigene12152_All, Unigene9763_All, Unigene25703_All, C…
negative regulation of biosynthetic process	Unigene8727_All, CL5629.Contig2_All, Unigene1072_All, Unigene3336_All, Unigene14158_All, Unigene8157_All, Unigene9763_All, CL1157.Contig3_All, Unigene25906_All, CL2909.Contig1_All, CL1157.Contig5_All, CL592.Contig1_All, Unigene22983_All, Unigene17655_All
negative regulation of cellular biosynthetic process	Unigene8727_All, CL5629.Contig2_All, Unigene1072_All, Unigene3336_All, Unigene14158_All, Unigene8157_All, Unigene9763_All, CL1157.Contig3_All, Unigene25906_All, CL2909.Contig1_All, CL1157.Contig5_All, CL592.Contig1_All, Unigene22983_All, Unigene17655_All
regulation of growth	Unigene9185_All, Unigene5662_All, Unigene14316_All, Unigene14929_All, Unigene19924_All, Unigene9273_All, Unigene11710_All, Unigene2975_All, Unigene22793_All, Unigene2976_All, Unigene14632_All
sulfur amino acid biosynthetic process	CL510.Contig1_All, Unigene3652_All, Unigene20771_All, Unigene11710_All, Unigene14620_All, Unigene3571_All, CL6126.Contig2_All, Unigene26663_All, CL1375.Contig2_All, Unigene20547_All, Unigene8970_All, Unigene2975_All, Unigene588_All, Unigene15105_All, Unigene17954_All, CL5753.Contig1_All, Unigene2976_All
negative regulation of macromolecule metabolic process	Unigene8727_All, CL5629.Contig2_All, Unigene1072_All, Unigene3336_All, Unigene14158_All, Unigene8157_All, Unigene9763_All, CL1157.Contig3_All, Unigene25906_All, Unigene25677_All, CL2909.Contig1_All, CL1413.Contig1_All, CL592.Contig1_All, Unigene22983_All, Unigene17655_All, Unigene19874_All, CL3325.Contig2_All, CL4683.Contig2_All, CL1157.Contig5_All, Unigene19833_All
negative regulation of gene expression	Unigene8727_All, CL5629.Contig2_All, Unigene1072_All, Unigene3336_All, Unigene14158_All, Unigene8157_All, Unigene9763_All, Unigene25906_All, Unigene25677_All, CL2909.Contig1_All, CL1413.Contig1_All, CL592.Contig1_All, Unigene22983_All, Unigene17655_All, Unigene19874_All, CL3325.Contig2_All, CL4683.Contig2_All, Unigene19833_All
pyrimidine nucleoside monophosphate metabolic process	Unigene850_All, Unigene6719_All, Unigene14326_All
heterocycle metabolic process	Unigene1464_All, Unigene17305_All, Unigene1072_All, CL5020.Contig2_All, Unigene14387_All, Unigene454_All, CL6046.Contig3_All, Unigene25629_All, Unigene26112_All, Unigene6949_All, Unigene10378_All, Unigene11710_All, CL232.Contig1_All, CL1413.Contig1_All, Unigene22983_All, CL2156.Contig2_All, Unigene14326_All, Unigene6358_All, Unigene12888_All, Unigene23185_All, Unigene3779_All, Unigene523_All, Uni…
unsaturated fatty acid biosynthetic process	Unigene3896_All, Unigene12074_All, CL2156.Contig2_All, Unigene26663_All, CL769.Contig1_All
unsaturated fatty acid metabolic process	Unigene3896_All, Unigene12074_All, CL2156.Contig2_All, Unigene26663_All, CL769.Contig1_All
nuclear division	CL2909.Contig1_All, CL5629.Contig2_All, CL6066.Contig1_All, Unigene1072_All, Unigene8897_All, Unigene8157_All
programmed cell death	Unigene11766_All, CL4976.Contig1_All, CL866.Contig2_All, Unigene14744_All
organic substance biosynthetic process	Unigene1464_All, Unigene1072_All, CL5020.Contig2_All, Unigene14387_All, Unigene18057_All, CL6046.Contig3_All, CL516.Contig2_All, Unigene26112_All, Unigene22884_All, Unigene16630_All, CL232.Contig1_All, Unigene14326_All, CL3926.Contig2_All, Unigene23488_All, Unigene12888_All, Unigene523_All, Unigene588_All, Unigene22793_All, CL769.Contig1_All, CL54.Contig2_All, Unigene15078_All, Unigene12385_All, …
translation	Unigene18463_All, Unigene1288_All, Unigene17119_All, CL516.Contig2_All, Unigene25697_All, CL2014.Contig1_All, Unigene6949_All, CL4910.Contig1_All, CL162.Contig1_All, Unigene10001_All, Unigene6596_All, Unigene7293_All, CL3541.Contig1_All, CL259.Contig2_All, CL4489.Contig1_All, Unigene6713_All, Unigene10012_All, Unigene23525_All, Unigene12808_All, CL3926.Contig2_All, Unigene12891_All, Unigene26359_…
RNA methylation	Unigene21003_All, Unigene12385_All, Unigene12888_All, CL5020.Contig2_All, CL2954.Contig2_All, Unigene454_All, Unigene6949_All, CL2732.Contig2_All, CL5338.Contig1_All, Unigene6596_All, Unigene9227_All
alcohol biosynthetic process	CL3478.Contig2_All, CL3803.Contig2_All, Unigene9185_All, Unigene9196_All, Unigene5662_All, Unigene891_All, Unigene23131_All, Unigene18531_All, Unigene22884_All, Unigene17954_All, CL769.Contig1_All, CL2156.Contig2_All, Unigene9113_All
organic hydroxy compound biosynthetic process	CL3478.Contig2_All, CL3803.Contig2_All, Unigene9185_All, Unigene9196_All, Unigene5662_All, Unigene891_All, Unigene23131_All, Unigene18531_All, Unigene22884_All, Unigene17954_All, CL769.Contig1_All, CL2156.Contig2_All, Unigene9113_All
stomatal complex morphogenesis	Unigene11885_All, Unigene18531_All, CL3257.Contig3_All, Unigene17305_All, CL5530.Contig1_All, Unigene3652_All, Unigene14316_All
chromosome organization	Unigene20325_All, Unigene8727_All, Unigene12385_All, CL5629.Contig2_All, Unigene1072_All, Unigene14387_All, Unigene14158_All, Unigene8157_All, Unigene15128_All, Unigene12854_All, CL2909.Contig1_All, CL592.Contig1_All, Unigene22983_All, CL1834.Contig1_All, CL918.Contig1_All, Unigene17655_All, Unigene6333_All, Unigene10106_All, Unigene3779_All, Unigene25404_All, Unigene20324_All, CL6066.Contig1_All…
L-phenylalanine metabolic process	Unigene6167_All, Unigene15421_All
organic cation transport	Unigene7322_All, Unigene11823_All
negative regulation of metabolic process	Unigene8727_All, CL5629.Contig2_All, Unigene1072_All, Unigene3336_All, Unigene14158_All, Unigene8157_All, Unigene9763_All, CL1157.Contig3_All, Unigene25906_All, Unigene1270_All, Unigene25677_All, CL2909.Contig1_All, CL1413.Contig1_All, CL592.Contig1_All, Unigene22983_All, Unigene17655_All, Unigene19874_All, CL3325.Contig2_All, CL4683.Contig2_All, CL1157.Contig5_All, Unigene19833_All
gene silencing	Unigene8727_All, CL5629.Contig2_All, Unigene1072_All, Unigene14158_All, Unigene8157_All, Unigene25906_All, Unigene25677_All, CL2909.Contig1_All, CL3325.Contig2_All, CL1413.Contig1_All, CL4683.Contig2_All, CL592.Contig1_All, Unigene22983_All, Unigene19833_All, Unigene17655_All
response to cytokinin stimulus	CL4696.Contig1_All, Unigene6043_All, Unigene9185_All, Unigene8772_All
photosynthesis, light harvesting	Unigene8970_All, Unigene1270_All, Unigene4349_All, Unigene15107_All
cell wall pectin metabolic process	Unigene17241_All, Unigene14316_All, Unigene9112_All, Unigene6318_All
chromatin silencing	Unigene8727_All, CL5629.Contig2_All, Unigene1072_All, Unigene14158_All, Unigene8157_All, Unigene25906_All, CL2909.Contig1_All, CL592.Contig1_All, Unigene22983_All, Unigene17655_All
cell wall macromolecule metabolic process	Unigene15078_All, Unigene8727_All, Unigene14316_All, CL39.Contig1_All, Unigene6318_All, CL4583.Contig1_All, Unigene14370_All, Unigene17241_All, Unigene25919_All, Unigene14744_All
post-embryonic morphogenesis	Unigene11885_All, Unigene17305_All, Unigene12385_All, Unigene1072_All, CL5530.Contig1_All, Unigene3652_All, Unigene14316_All, CL6046.Contig3_All, Unigene18531_All, CL3257.Contig3_All, CL3325.Contig2_All, CL1834.Contig1_All, Unigene9811_All, Unigene19833_All, Unigene17655_All
photosystem II assembly	Unigene3660_All, Unigene11885_All, Unigene523_All, CL510.Contig1_All, Unigene12152_All, Unigene3652_All, Unigene26663_All, Unigene1270_All, CL6196.Contig2_All, Unigene588_All
GTP metabolic process	CL4802.Contig2_All, CL3343.Contig2_All, Unigene17305_All, Unigene1032_All, Unigene268_All, CL294.Contig5_All, CL3738.Contig1_All, CL3343.Contig3_All, Unigene14644_All, CL294.Contig6_All
chlorophyll biosynthetic process	Unigene3896_All, Unigene3660_All, Unigene523_All, Unigene12074_All, CL5530.Contig1_All, Unigene18335_All, Unigene26663_All, CL1018.Contig1_All, CL769.Contig1_All
pattern specification process	Unigene8727_All, Unigene6043_All, Unigene9185_All, Unigene3779_All, Unigene5662_All, CL4910.Contig1_All, Unigene15070_All, CL1413.Contig1_All, Unigene10001_All, Unigene9811_All, Unigene19833_All, Unigene17655_All
negative regulation of transcription, DNA-dependent	Unigene8727_All, CL5629.Contig2_All, Unigene1072_All, Unigene3336_All, Unigene14158_All, Unigene8157_All, Unigene9763_All, Unigene25906_All, CL2909.Contig1_All, CL592.Contig1_All, Unigene22983_All, Unigene17655_All
negative regulation of RNA metabolic process	Unigene8727_All, CL5629.Contig2_All, Unigene1072_All, Unigene3336_All, Unigene14158_All, Unigene8157_All, Unigene9763_All, Unigene25906_All, CL2909.Contig1_All, CL592.Contig1_All, Unigene22983_All, Unigene17655_All
jasmonic acid metabolic process	Unigene715_All, Unigene17451_All, Unigene31542_All, CL833.Contig1_All, CL2156.Contig2_All, CL769.Contig1_All
jasmonic acid biosynthetic process	Unigene715_All, Unigene17451_All, Unigene31542_All, CL833.Contig1_All, CL2156.Contig2_All, CL769.Contig1_All
pyridine nucleotide metabolic process	CL2566.Contig1_All, Unigene3660_All, Unigene11885_All, Unigene523_All, Unigene20305_All, Unigene12152_All, CL5530.Contig1_All, Unigene26663_All, CL1018.Contig1_All, CL2165.Contig1_All, Unigene3896_All, Unigene1270_All, Unigene18531_All, Unigene25919_All, Unigene11823_All
oxidoreduction coenzyme metabolic process	Unigene11885_All, Unigene12152_All, CL5530.Contig1_All, Unigene3896_All, Unigene1270_All, Unigene25919_All, CL2156.Contig2_All, Unigene11823_All, CL2566.Contig1_All, Unigene3660_All, Unigene523_All, Unigene20305_All, CL1018.Contig1_All, Unigene26663_All, CL2165.Contig1_All, Unigene18531_All, CL769.Contig1_All
cell division	Unigene23316_All, Unigene6333_All, Unigene17305_All, Unigene6043_All, CL5629.Contig2_All, Unigene1072_All, Unigene8157_All, Unigene14929_All, CL1375.Contig2_All, CL2909.Contig1_All, Unigene14644_All, CL259.Contig2_All, CL592.Contig1_All, Unigene25027_All, Unigene6577_All, Unigene14632_All, Unigene6611_All
para-aminobenzoic acid metabolic process	CL4871.Contig2_All, Unigene25573_All, CL1353.Contig2_All, Unigene9591_All
S-glycoside metabolic process	CL4595.Contig1_All, Unigene523_All, CL4066.Contig1_All, Unigene8772_All, CL5530.Contig1_All, CL6126.Contig2_All, Unigene9273_All, Unigene14620_All, Unigene20501_All, CL2035.Contig1_All
glycosinolate metabolic process	CL4595.Contig1_All, Unigene523_All, CL4066.Contig1_All, Unigene8772_All, CL5530.Contig1_All, CL6126.Contig2_All, Unigene9273_All, Unigene14620_All, Unigene20501_All, CL2035.Contig1_All
glucosinolate metabolic process	CL4595.Contig1_All, Unigene523_All, CL4066.Contig1_All, Unigene8772_All, CL5530.Contig1_All, CL6126.Contig2_All, Unigene9273_All, Unigene14620_All, Unigene20501_All, CL2035.Contig1_All
phenylpropanoid biosynthetic process	Unigene1463_All, CL1157.Contig5_All, Unigene3218_All, Unigene25703_All, Unigene6318_All, CL1157.Contig3_All, Unigene26112_All
cellular zinc ion homeostasis	Unigene3571_All, CL6046.Contig3_All
pyrimidine nucleoside triphosphate metabolic process	Unigene1032_All, Unigene6719_All
cytokinin mediated signaling pathway	Unigene9185_All, Unigene8772_All
wax biosynthetic process	Unigene25677_All, Unigene19705_All
cell wall macromolecule catabolic process	CL39.Contig1_All, Unigene14744_All
negative regulation of translation	CL1157.Contig5_All, CL1157.Contig3_All
zinc ion homeostasis	Unigene3571_All, CL6046.Contig3_All
cellular response to cytokinin stimulus	Unigene9185_All, Unigene8772_All
guanosine-containing compound metabolic process	CL4802.Contig2_All, CL3343.Contig2_All, Unigene17305_All, Unigene1032_All, Unigene268_All, CL294.Contig5_All, CL3738.Contig1_All, CL3343.Contig3_All, Unigene14644_All, CL294.Contig6_All
very long-chain fatty acid metabolic process	Unigene6043_All, Unigene22884_All, CL6196.Contig2_All
regulation of cell cycle phase transition	Unigene6333_All, Unigene1072_All, Unigene14632_All
regulation of mitotic cell cycle phase transition	Unigene6333_All, Unigene1072_All, Unigene14632_All
negative regulation of nucleobase-containing compound metabolic process	Unigene8727_All, CL5629.Contig2_All, Unigene1072_All, Unigene3336_All, Unigene14158_All, Unigene8157_All, Unigene9763_All, Unigene25906_All, CL2909.Contig1_All, CL592.Contig1_All, Unigene22983_All, Unigene17655_All
negative regulation of nitrogen compound metabolic process	Unigene8727_All, CL5629.Contig2_All, Unigene1072_All, Unigene3336_All, Unigene14158_All, Unigene8157_All, Unigene9763_All, Unigene25906_All, CL2909.Contig1_All, CL592.Contig1_All, Unigene22983_All, Unigene17655_All
photosynthetic electron transport in photosystem I	Unigene588_All, Unigene523_All, CL510.Contig1_All, Unigene26663_All
NADP metabolic process	CL2566.Contig1_All, Unigene3660_All, Unigene11885_All, Unigene523_All, Unigene20305_All, Unigene12152_All, CL5530.Contig1_All, Unigene26663_All, CL1018.Contig1_All, Unigene3896_All, Unigene1270_All, Unigene18531_All, Unigene25919_All, Unigene11823_All
stomatal complex development	Unigene11885_All, Unigene18531_All, CL3257.Contig3_All, Unigene17305_All, CL5530.Contig1_All, Unigene3652_All, Unigene14316_All
photosynthesis, light reaction	Unigene11766_All, Unigene3660_All, Unigene11885_All, Unigene523_All, CL510.Contig1_All, Unigene12152_All, CL5530.Contig1_All, Unigene3652_All, Unigene26663_All, Unigene15107_All, Unigene8970_All, Unigene3896_All, Unigene1270_All, Unigene4349_All, CL6196.Contig2_All, Unigene588_All
negative regulation of cellular metabolic process	Unigene8727_All, CL5629.Contig2_All, Unigene1072_All, Unigene3336_All, Unigene14158_All, Unigene8157_All, Unigene9763_All, CL1157.Contig3_All, Unigene25906_All, Unigene1270_All, CL2909.Contig1_All, CL1157.Contig5_All, CL592.Contig1_All, Unigene22983_All, Unigene17655_All
GTP catabolic process	CL4802.Contig2_All, CL3343.Contig2_All, Unigene17305_All, Unigene268_All, CL294.Contig5_All, CL3738.Contig1_All, CL3343.Contig3_All, Unigene14644_All, CL294.Contig6_All
guanosine-containing compound catabolic process	CL4802.Contig2_All, CL3343.Contig2_All, Unigene17305_All, Unigene268_All, CL294.Contig5_All, CL3738.Contig1_All, CL3343.Contig3_All, Unigene14644_All, CL294.Contig6_All
nucleotide-sugar biosynthetic process	Unigene1464_All, Unigene15126_All, Unigene17688_All
biosynthetic process	Unigene1464_All, Unigene1072_All, CL5020.Contig2_All, Unigene14387_All, Unigene18057_All, CL6046.Contig3_All, CL516.Contig2_All, Unigene26112_All, Unigene22884_All, Unigene16630_All, CL232.Contig1_All, Unigene14326_All, CL3926.Contig2_All, Unigene23488_All, Unigene12888_All, Unigene523_All, Unigene588_All, Unigene22793_All, CL769.Contig1_All, CL54.Contig2_All, Unigene15078_All, Unigene12385_All, …
nucleoside phosphate metabolic process	Unigene23316_All, Unigene1464_All, Unigene17305_All, CL5020.Contig2_All, Unigene454_All, CL6046.Contig3_All, Unigene1270_All, Unigene850_All, Unigene25919_All, CL2156.Contig2_All, Unigene14326_All, CL2257.Contig4_All, Unigene3660_All, Unigene1032_All, Unigene523_All, Unigene20305_All, Unigene15126_All, Unigene26663_All, CL1018.Contig1_All, CL2165.Contig1_All, CL294.Contig5_All, Unigene18531_All, …
cleavage involved in rRNA processing	Unigene23316_All, CL2954.Contig2_All
endonucleolytic cleavage involved in rRNA processing	Unigene23316_All, CL2954.Contig2_All
pyrimidine ribonucleoside monophosphate metabolic process	Unigene850_All, Unigene14326_All
protein secretion	Unigene15078_All, Unigene17568_All
wax metabolic process	Unigene25677_All, Unigene19705_All
RNA phosphodiester bond hydrolysis	Unigene23316_All, CL2954.Contig2_All
RNA phosphodiester bond hydrolysis, endonucleolytic	Unigene23316_All, CL2954.Contig2_All
regulation of root development	Unigene19924_All, Unigene22793_All
single-organism biosynthetic process	Unigene6043_All, Unigene19705_All, Unigene715_All, Unigene6318_All, Unigene20771_All, Unigene26112_All, Unigene9273_All, Unigene11710_All, Unigene22884_All, CL2156.Contig2_All, CL2257.Contig4_All, Unigene9113_All, Unigene11766_All, CL3478.Contig2_All, Unigene9185_All, Unigene523_All, Unigene14814_All, Unigene9196_All, Unigene5662_All, Unigene23131_All, Unigene26663_All, Unigene18531_All, Unigene2…
isopentenyl diphosphate biosynthetic process	Unigene3660_All, Unigene523_All, Unigene12074_All, Unigene690_All, Unigene12152_All, Unigene18335_All, Unigene26663_All, CL1018.Contig1_All, CL2820.Contig2_All, Unigene3896_All, Unigene18531_All, CL6196.Contig2_All, CL2156.Contig2_All, CL769.Contig1_All
isopentenyl diphosphate biosynthetic process, mevalonate-independent pathway	Unigene3660_All, Unigene523_All, Unigene12074_All, Unigene690_All, Unigene12152_All, Unigene18335_All, Unigene26663_All, CL1018.Contig1_All, CL2820.Contig2_All, Unigene3896_All, Unigene18531_All, CL6196.Contig2_All, CL2156.Contig2_All, CL769.Contig1_All
glyceraldehyde-3-phosphate metabolic process	Unigene3660_All, Unigene523_All, Unigene12074_All, Unigene690_All, Unigene12152_All, Unigene18335_All, Unigene26663_All, CL1018.Contig1_All, CL2820.Contig2_All, Unigene3896_All, Unigene18531_All, CL6196.Contig2_All, CL2156.Contig2_All, CL769.Contig1_All
isopentenyl diphosphate metabolic process	Unigene3660_All, Unigene523_All, Unigene12074_All, Unigene690_All, Unigene12152_All, Unigene18335_All, Unigene26663_All, CL1018.Contig1_All, CL2820.Contig2_All, Unigene3896_All, Unigene18531_All, CL6196.Contig2_All, CL2156.Contig2_All, CL769.Contig1_All
pyridine-containing compound metabolic process	CL2566.Contig1_All, Unigene3660_All, Unigene11885_All, Unigene523_All, Unigene20305_All, Unigene12152_All, CL5530.Contig1_All, Unigene26663_All, CL1018.Contig1_All, CL2165.Contig1_All, Unigene3896_All, Unigene1270_All, Unigene18531_All, Unigene25919_All, Unigene11823_All
pentose-phosphate shunt	CL2566.Contig1_All, Unigene3660_All, Unigene11885_All, Unigene523_All, Unigene20305_All, Unigene12152_All, CL5530.Contig1_All, Unigene26663_All, CL1018.Contig1_All, Unigene3896_All, Unigene1270_All, Unigene18531_All, Unigene11823_All
microtubule-based movement	CL294.Contig5_All, CL3343.Contig2_All, CL3343.Contig3_All, CL294.Contig6_All
growth	Unigene17305_All, Unigene6043_All, Unigene14345_All, Unigene14158_All, CL6073.Contig1_All, CL4696.Contig1_All, CL162.Contig1_All, Unigene25497_All, Unigene4028_All, Unigene9113_All, Unigene17568_All, Unigene9185_All, Unigene3779_All, Unigene23131_All, Unigene25404_All, CL1379.Contig1_All, Unigene15070_All, CL5933.Contig4_All, CL2581.Contig1_All, Unigene5868_All, CL54.Contig2_All, Unigene17275_All
regulation of multicellular organismal development	Unigene12385_All, CL5629.Contig2_All, Unigene1072_All, Unigene8157_All, Unigene14316_All, Unigene9273_All, Unigene11710_All, Unigene25027_All, Unigene22983_All, Unigene17655_All, Unigene6333_All, Unigene9185_All, Unigene3779_All, Unigene5662_All, Unigene14929_All, Unigene20324_All, Unigene19924_All, CL3325.Contig2_All, Unigene2975_All, Unigene22793_All, Unigene2976_All, Unigene19833_All
M phase	Unigene6333_All, CL5629.Contig2_All, Unigene1072_All, Unigene14158_All, Unigene8157_All, Unigene14929_All, CL1375.Contig2_All, CL2909.Contig1_All, CL6066.Contig1_All, Unigene22983_All, Unigene6611_All, Unigene14632_All
polysaccharide metabolic process	Unigene15078_All, Unigene8727_All, Unigene3428_All, Unigene6331_All, Unigene3652_All, Unigene14316_All, Unigene9112_All, Unigene6318_All, Unigene9273_All, CL4582.Contig1_All, Unigene25919_All, Unigene9811_All, Unigene6620_All, CL1303.Contig2_All, Unigene9392_All, Unigene9185_All, Unigene523_All, Unigene8772_All, Unigene5662_All, Unigene23131_All, CL957.Contig1_All, CL1379.Contig1_All, CL1375.Cont…
histone H3-K9 methylation	Unigene6333_All, CL2909.Contig1_All, CL5629.Contig2_All, Unigene1072_All, Unigene14158_All, Unigene8157_All, Unigene17655_All
alcohol metabolic process	CL3478.Contig2_All, CL5365.Contig1_All, CL3803.Contig2_All, Unigene9185_All, Unigene9196_All, Unigene5662_All, Unigene14316_All, Unigene891_All, Unigene23131_All, Unigene18531_All, Unigene22884_All, Unigene17954_All, CL2156.Contig2_All, CL769.Contig1_All, Unigene9113_All
organic hydroxy compound metabolic process	CL3478.Contig2_All, CL5365.Contig1_All, CL3803.Contig2_All, Unigene9185_All, Unigene9196_All, Unigene5662_All, Unigene14316_All, Unigene891_All, Unigene23131_All, Unigene18531_All, Unigene22884_All, Unigene17954_All, CL2156.Contig2_All, CL769.Contig1_All, Unigene9113_All
NADPH regeneration	CL2566.Contig1_All, Unigene3660_All, Unigene11885_All, Unigene523_All, Unigene20305_All, Unigene12152_All, CL5530.Contig1_All, Unigene26663_All, CL1018.Contig1_All, Unigene3896_All, Unigene1270_All, Unigene18531_All, Unigene11823_All
nicotinamide nucleotide metabolic process	CL2566.Contig1_All, Unigene3660_All, Unigene11885_All, Unigene523_All, Unigene20305_All, Unigene12152_All, CL5530.Contig1_All, Unigene26663_All, CL1018.Contig1_All, Unigene3896_All, Unigene1270_All, Unigene18531_All, Unigene25919_All, Unigene11823_All
regulation of multicellular organismal process	Unigene12385_All, CL5629.Contig2_All, Unigene1072_All, Unigene8157_All, Unigene14316_All, Unigene9273_All, Unigene11710_All, Unigene25027_All, Unigene22983_All, Unigene17655_All, Unigene6333_All, Unigene9185_All, Unigene3779_All, Unigene5662_All, Unigene14929_All, Unigene20324_All, Unigene19924_All, CL3325.Contig2_All, Unigene2975_All, Unigene22793_All, Unigene2976_All, Unigene19833_All
nucleotide metabolic process	Unigene23316_All, Unigene1464_All, Unigene17305_All, CL5020.Contig2_All, Unigene454_All, CL6046.Contig3_All, Unigene1270_All, Unigene850_All, Unigene25919_All, CL2156.Contig2_All, Unigene14326_All, CL2257.Contig4_All, Unigene3660_All, Unigene1032_All, Unigene523_All, Unigene20305_All, Unigene15126_All, Unigene26663_All, CL1018.Contig1_All, CL2165.Contig1_All, CL294.Contig5_All, Unigene18531_All, …
cell wall polysaccharide metabolic process	CL4583.Contig1_All, Unigene15078_All, Unigene8727_All, Unigene14370_All, Unigene17241_All, Unigene25919_All, Unigene14316_All, Unigene6318_All
monocarboxylic acid biosynthetic process	Unigene6043_All, Unigene19705_All, Unigene715_All, CL833.Contig1_All, Unigene26097_All, Unigene3896_All, Unigene25677_All, Unigene22884_All, Unigene17451_All, CL2156.Contig2_All, Unigene11766_All, Unigene523_All, Unigene14814_All, Unigene12074_All, Unigene31542_All, Unigene23131_All, Unigene26663_All, Unigene18531_All, Unigene25573_All, CL769.Contig1_All
chromosome condensation	CL6066.Contig1_All, Unigene1072_All
cortical cytoskeleton organization	CL1375.Contig2_All, CL54.Contig2_All
cytoplasmic microtubule organization	CL1375.Contig2_All, CL54.Contig2_All
cortical microtubule organization	CL1375.Contig2_All, CL54.Contig2_All
nucleotide phosphorylation	Unigene850_All, Unigene1032_All
cell wall pectin biosynthetic process	Unigene17241_All, Unigene6318_All
pyruvate metabolic process	Unigene3660_All, Unigene523_All, Unigene12074_All, Unigene690_All, Unigene12152_All, Unigene18335_All, Unigene26663_All, CL1018.Contig1_All, CL2820.Contig2_All, Unigene3896_All, Unigene18531_All, CL6196.Contig2_All, CL2156.Contig2_All, CL769.Contig1_All
cellular amide metabolic process	Unigene9392_All, Unigene25772_All, Unigene20362_All, Unigene18057_All, CL3241.Contig1_All
S-glycoside biosynthetic process	CL4066.Contig1_All, Unigene8772_All, CL5530.Contig1_All, CL6126.Contig2_All, Unigene9273_All, Unigene14620_All, Unigene20501_All, CL2035.Contig1_All
glycosinolate biosynthetic process	CL4066.Contig1_All, Unigene8772_All, CL5530.Contig1_All, CL6126.Contig2_All, Unigene9273_All, Unigene14620_All, Unigene20501_All, CL2035.Contig1_All
glucosinolate biosynthetic process	CL4066.Contig1_All, Unigene8772_All, CL5530.Contig1_All, CL6126.Contig2_All, Unigene9273_All, Unigene14620_All, Unigene20501_All, CL2035.Contig1_All
regulation of cell size	Unigene15070_All, Unigene9185_All, Unigene5662_All
fatty acid metabolic process	Unigene8990_All, Unigene6043_All, Unigene19705_All, Unigene715_All, Unigene26097_All, Unigene3896_All, Unigene25677_All, CL4696.Contig1_All, Unigene12854_All, Unigene22884_All, CL6196.Contig2_All, CL3810.Contig2_All, CL3810.Contig1_All, CL2156.Contig2_All, Unigene20163_All, Unigene14814_All, Unigene12074_All, Unigene23131_All, Unigene26663_All, CL769.Contig1_All
ncRNA metabolic process	Unigene23316_All, Unigene11885_All, CL510.Contig1_All, Unigene12152_All, CL5530.Contig1_All, Unigene3652_All, Unigene3896_All, Unigene1270_All, Unigene3660_All, Unigene523_All, CL2954.Contig2_All, Unigene3779_All, Unigene23185_All, Unigene12074_All, Unigene18335_All, CL1018.Contig1_All, Unigene26663_All, Unigene15107_All, Unigene588_All, CL6164.Contig2_All
translational elongation	Unigene12808_All, Unigene25772_All, Unigene21003_All, Unigene3929_All
specification of symmetry	Unigene8727_All, CL1413.Contig1_All, Unigene9811_All, Unigene17655_All
determination of bilateral symmetry	Unigene8727_All, CL1413.Contig1_All, Unigene9811_All, Unigene17655_All
vegetative phase change	Unigene25677_All, CL1413.Contig1_All, CL592.Contig1_All, Unigene9811_All
response to cyclopentenone	Unigene17706_All, Unigene729_All, Unigene17662_All, Unigene6611_All
hormone metabolic process	CL3478.Contig2_All, Unigene9185_All, Unigene5662_All, CL833.Contig1_All, Unigene891_All, Unigene23131_All, Unigene295_All, CL2156.Contig2_All, Unigene9811_All, Unigene9113_All
cellular biosynthetic process	Unigene1464_All, Unigene1072_All, CL5020.Contig2_All, Unigene14387_All, Unigene18057_All, CL6046.Contig3_All, CL516.Contig2_All, Unigene26112_All, Unigene22884_All, Unigene16630_All, CL232.Contig1_All, Unigene14326_All, CL3926.Contig2_All, Unigene23488_All, Unigene12888_All, Unigene523_All, Unigene588_All, Unigene22793_All, CL769.Contig1_All, CL54.Contig2_All, Unigene15078_All, Unigene12385_All, …
leaf senescence	CL3673.Contig2_All, CL4696.Contig1_All, CL3673.Contig4_All
regulation of lipid metabolic process	Unigene17285_All, Unigene26663_All, CL769.Contig1_All
response to arsenic-containing substance	Unigene3634_All, Unigene23500_All, CL5397.Contig3_All
organic cyclic compound biosynthetic process	Unigene23316_All, CL4400.Contig1_All, Unigene1464_All, CL5020.Contig2_All, Unigene14387_All, Unigene454_All, CL619.Contig3_All, CL6046.Contig3_All, Unigene6318_All, Unigene26112_All, Unigene1270_All, Unigene850_All, Unigene22884_All, CL232.Contig1_All, CL4489.Contig1_All, CL2156.Contig2_All, Unigene14326_All, CL2257.Contig4_All, Unigene9113_All, Unigene11766_All, Unigene3660_All, CL3478.Contig2_A…
pyrimidine nucleoside monophosphate biosynthetic process	Unigene6719_All, Unigene14326_All
genetic transfer	Unigene3779_All, Unigene25027_All
DNA mediated transformation	Unigene3779_All, Unigene25027_All
pollen exine formation	Unigene19827_All, Unigene18057_All
oxylipin biosynthetic process	Unigene26663_All, Unigene26097_All
pectin biosynthetic process	Unigene17241_All, Unigene6318_All
sphingoid metabolic process	Unigene22884_All, Unigene9196_All
sphingoid biosynthetic process	Unigene22884_All, Unigene9196_All
phospholipid metabolic process	CL5365.Contig1_All, Unigene690_All, Unigene12152_All, CL2820.Contig2_All, Unigene3896_All, Unigene16630_All, CL6196.Contig2_All, CL2156.Contig2_All, Unigene3660_All, CL3803.Contig2_All, CL4460.Contig2_All, Unigene523_All, Unigene12074_All, Unigene18335_All, CL1018.Contig1_All, Unigene26663_All, Unigene18531_All, CL769.Contig1_All
RNA splicing	Unigene19931_All, Unigene6358_All, CL4280.Contig2_All, Unigene20771_All, Unigene11710_All, CL4683.Contig2_All, Unigene14620_All, Unigene17954_All, Unigene25434_All, Unigene3571_All, Unigene15685_All, Unigene19833_All
chromatin modification	Unigene6333_All, Unigene8727_All, Unigene12385_All, CL5629.Contig2_All, Unigene1072_All, Unigene3779_All, Unigene14158_All, Unigene8157_All, Unigene25404_All, Unigene20324_All, CL2909.Contig1_All, CL3325.Contig2_All, CL592.Contig1_All, Unigene19833_All, Unigene17655_All
root morphogenesis	Unigene17305_All, Unigene9185_All, Unigene5662_All, Unigene14316_All, Unigene19924_All, CL4696.Contig1_All, Unigene15070_All, Unigene10001_All, Unigene1977_All, Unigene5868_All, CL6164.Contig2_All, Unigene22793_All, CL1834.Contig1_All, Unigene17275_All
cellular cation homeostasis	Unigene8970_All, Unigene12074_All, Unigene3571_All, CL6046.Contig3_All, Unigene7322_All, Unigene20771_All
RNA modification	Unigene21003_All, Unigene12385_All, Unigene12888_All, CL5020.Contig2_All, Unigene3779_All, CL2954.Contig2_All, Unigene454_All, Unigene6949_All, CL2732.Contig2_All, CL5338.Contig1_All, Unigene6596_All, Unigene9227_All
nucleobase-containing small molecule metabolic process	Unigene23316_All, Unigene1464_All, Unigene17305_All, CL5020.Contig2_All, Unigene454_All, CL6046.Contig3_All, Unigene1270_All, Unigene850_All, Unigene25919_All, CL2156.Contig2_All, Unigene14326_All, CL2257.Contig4_All, Unigene3660_All, Unigene1032_All, Unigene523_All, Unigene20305_All, Unigene15126_All, Unigene26663_All, CL1018.Contig1_All, CL2165.Contig1_All, CL294.Contig5_All, Unigene18531_All, …
divalent metal ion transport	Unigene8970_All, CL4595.Contig1_All, Unigene12074_All, Unigene17285_All, CL6046.Contig3_All, Unigene23131_All, Unigene7322_All
divalent inorganic cation transport	Unigene8970_All, CL4595.Contig1_All, Unigene12074_All, Unigene17285_All, CL6046.Contig3_All, Unigene23131_All, Unigene7322_All
lipid biosynthetic process	CL4400.Contig1_All, Unigene6043_All, Unigene19705_All, Unigene22884_All, Unigene16630_All, CL6196.Contig2_All, CL2156.Contig2_All, Unigene9113_All, Unigene17518_All, Unigene3660_All, CL3478.Contig2_All, Unigene9185_All, Unigene523_All, Unigene14814_All, Unigene9196_All, Unigene5662_All, Unigene23131_All, Unigene26663_All, CL1018.Contig1_All, Unigene18531_All, CL769.Contig1_All, Unigene12152_All, …
cellulose metabolic process	Unigene3428_All, Unigene14316_All, Unigene23131_All, CL1375.Contig2_All, CL1379.Contig1_All, Unigene6620_All, Unigene9811_All, CL54.Contig2_All, CL54.Contig4_All, Unigene17275_All
porphyrin-containing compound biosynthetic process	Unigene3896_All, Unigene3660_All, Unigene523_All, Unigene12074_All, CL5530.Contig1_All, Unigene18335_All, Unigene26663_All, CL1018.Contig1_All, CL769.Contig1_All
cell growth	Unigene17305_All, Unigene6043_All, Unigene14345_All, Unigene14158_All, CL6073.Contig1_All, CL4696.Contig1_All, Unigene25497_All, Unigene4028_All, Unigene9113_All, Unigene17568_All, Unigene9185_All, Unigene23131_All, Unigene25404_All, CL1379.Contig1_All, CL5933.Contig4_All, CL2581.Contig1_All, Unigene5868_All, CL54.Contig2_All, Unigene17275_All
flavonoid biosynthetic process	Unigene1463_All, Unigene3218_All, Unigene26112_All
response to UV-B	Unigene6167_All, Unigene3218_All, CL6126.Contig2_All
nucleoside monophosphate metabolic process	Unigene850_All, Unigene6719_All, CL3727.Contig2_All, Unigene14326_All
photosynthetic electron transport chain	Unigene588_All, Unigene523_All, CL510.Contig1_All, Unigene26663_All
cellular polysaccharide metabolic process	Unigene15078_All, Unigene8727_All, Unigene3428_All, Unigene6331_All, Unigene3652_All, Unigene14316_All, Unigene6318_All, Unigene9273_All, CL4582.Contig1_All, Unigene25919_All, Unigene9811_All, Unigene6620_All, Unigene9392_All, Unigene9185_All, Unigene523_All, Unigene8772_All, Unigene5662_All, Unigene23131_All, CL957.Contig1_All, CL1379.Contig1_All, CL1375.Contig2_All, CL4583.Contig1_All, Unigene1…
single-organism metabolic process	Unigene20325_All, Unigene1464_All, CL5020.Contig2_All, CL6046.Contig3_All, CL3241.Contig1_All, Unigene26112_All, Unigene15870_All, Unigene22884_All, Unigene16630_All, CL3810.Contig2_All, Unigene14326_All, Unigene523_All, CL3343.Contig3_All, Unigene588_All, CL1039.Contig1_All, CL769.Contig1_All, Unigene12385_All, Unigene690_All, Unigene20518_All, Unigene12152_All, Unigene891_All, Unigene20362_All,…
cellular ion homeostasis	Unigene8970_All, Unigene12074_All, Unigene3571_All, CL6046.Contig3_All, Unigene7322_All, Unigene20771_All
protein methylation	Unigene6333_All, CL5629.Contig2_All, Unigene1072_All, Unigene14158_All, Unigene18335_All, Unigene8157_All, Unigene20324_All, CL2909.Contig1_All, CL3325.Contig2_All, Unigene19833_All, Unigene17655_All
protein alkylation	Unigene6333_All, CL5629.Contig2_All, Unigene1072_All, Unigene14158_All, Unigene18335_All, Unigene8157_All, Unigene20324_All, CL2909.Contig1_All, CL3325.Contig2_All, Unigene19833_All, Unigene17655_All
phospholipid biosynthetic process	Unigene3660_All, CL3803.Contig2_All, Unigene523_All, Unigene12074_All, Unigene690_All, Unigene12152_All, Unigene18335_All, Unigene26663_All, CL1018.Contig1_All, CL2820.Contig2_All, Unigene3896_All, Unigene18531_All, CL6196.Contig2_All, Unigene16630_All, CL2156.Contig2_All, CL769.Contig1_All
tetrapyrrole biosynthetic process	Unigene3896_All, Unigene3660_All, Unigene523_All, Unigene12074_All, CL5530.Contig1_All, Unigene18335_All, Unigene26663_All, CL1018.Contig1_All, CL769.Contig1_All
benzene-containing compound metabolic process	Unigene11766_All, Unigene6167_All, CL1353.Contig2_All, Unigene523_All, Unigene9591_All, Unigene3896_All, CL4871.Contig2_All, Unigene25573_All
nucleoside phosphate biosynthetic process	Unigene23316_All, Unigene1464_All, Unigene12385_All, CL5629.Contig2_All, CL5020.Contig2_All, Unigene454_All, Unigene8157_All, CL6046.Contig3_All, Unigene17688_All, Unigene850_All, Unigene22631_All, CL3727.Contig2_All, Unigene14317_All, Unigene14326_All, CL141.Contig2_All, CL2257.Contig4_All, Unigene1032_All, Unigene523_All, Unigene15126_All, CL2165.Contig1_All, Unigene22608_All, Unigene6719_All
negative regulation of biological process	Unigene8727_All, CL5629.Contig2_All, Unigene1072_All, Unigene715_All, Unigene3336_All, Unigene14158_All, Unigene8157_All, Unigene9763_All, CL1157.Contig3_All, Unigene25906_All, Unigene1270_All, Unigene25677_All, CL2909.Contig1_All, CL1413.Contig1_All, CL592.Contig1_All, Unigene25027_All, Unigene22983_All, Unigene9811_All, Unigene17655_All, CL4595.Contig1_All, Unigene523_All, Unigene31542_All, Uni…
response to xenobiotic stimulus	CL1157.Contig5_All, CL1157.Contig3_All
pollen wall assembly	Unigene19827_All, Unigene18057_All
cellular component assembly involved in morphogenesis	Unigene19827_All, Unigene18057_All
oxylipin metabolic process	Unigene26663_All, Unigene26097_All
pyrimidine ribonucleoside biosynthetic process	Unigene1032_All, Unigene14326_All
pyrimidine nucleoside biosynthetic process	Unigene1032_All, Unigene14326_All
phosphatidylcholine metabolic process	CL5365.Contig1_All, CL3803.Contig2_All
histone lysine methylation	Unigene6333_All, CL5629.Contig2_All, Unigene1072_All, Unigene14158_All, Unigene8157_All, Unigene20324_All, CL2909.Contig1_All, CL3325.Contig2_All, Unigene17655_All
auxin polar transport	Unigene15070_All, Unigene9185_All, Unigene5662_All, Unigene12273_All
cellular component organization	Unigene20325_All, Unigene17305_All, Unigene1072_All, Unigene14387_All, Unigene14158_All, Unigene18057_All, Unigene22994_All, CL2596.Contig3_All, Unigene11710_All, Unigene22983_All, Unigene8897_All, CL918.Contig1_All, CL2156.Contig2_All, Unigene14326_All, Unigene9113_All, Unigene23185_All, Unigene9185_All, Unigene3779_All, Unigene523_All, Unigene7322_All, Unigene11846_All, Unigene15070_All, CL3343…
organonitrogen compound metabolic process	Unigene17305_All, Unigene19705_All, CL5020.Contig2_All, Unigene454_All, Unigene18057_All, CL6046.Contig3_All, CL3241.Contig1_All, CL3889.Contig2_All, Unigene11710_All, Unigene22884_All, CL2156.Contig2_All, Unigene14326_All, Unigene523_All, Unigene18531_All, CL3343.Contig3_All, Unigene588_All, CL769.Contig1_All, Unigene11885_All, Unigene12385_All, Unigene12152_All, Unigene3652_All, Unigene20362_Al…
glycine catabolic process	Unigene11766_All, CL2156.Contig2_All, CL769.Contig1_All
heat acclimation	Unigene3634_All, Unigene1540_All, Unigene602_All
PSII associated light-harvesting complex II catabolic process	Unigene1270_All, Unigene588_All, Unigene26663_All
cellular glucan metabolic process	Unigene3428_All, Unigene6331_All, Unigene3652_All, Unigene14316_All, Unigene9273_All, CL4582.Contig1_All, Unigene9811_All, Unigene6620_All, Unigene9392_All, Unigene9185_All, Unigene523_All, Unigene8772_All, Unigene5662_All, Unigene23131_All, CL957.Contig1_All, CL1379.Contig1_All, CL1375.Contig2_All, CL4583.Contig1_All, CL54.Contig2_All, CL54.Contig4_All, Unigene17275_All
glucan metabolic process	Unigene3428_All, Unigene6331_All, Unigene3652_All, Unigene14316_All, Unigene9273_All, CL4582.Contig1_All, Unigene9811_All, Unigene6620_All, Unigene9392_All, Unigene9185_All, Unigene523_All, Unigene8772_All, Unigene5662_All, Unigene23131_All, CL957.Contig1_All, CL1379.Contig1_All, CL1375.Contig2_All, CL4583.Contig1_All, CL54.Contig2_All, CL54.Contig4_All, Unigene17275_All
beta-glucan metabolic process	Unigene3428_All, Unigene14316_All, Unigene23131_All, CL1375.Contig2_All, CL1379.Contig1_All, Unigene6620_All, Unigene9811_All, CL54.Contig2_All, CL54.Contig4_All, Unigene17275_All
coenzyme metabolic process	Unigene11885_All, Unigene12152_All, CL5530.Contig1_All, Unigene891_All, Unigene3896_All, Unigene1270_All, Unigene25919_All, CL2156.Contig2_All, Unigene11823_All, CL2566.Contig1_All, Unigene3660_All, CL3478.Contig2_All, Unigene523_All, Unigene9185_All, Unigene20305_All, Unigene5662_All, Unigene23131_All, CL1018.Contig1_All, Unigene26663_All, CL2165.Contig1_All, Unigene18531_All, CL769.Contig1_All
covalent chromatin modification	Unigene6333_All, Unigene8727_All, Unigene12385_All, CL5629.Contig2_All, Unigene1072_All, Unigene3779_All, Unigene14158_All, Unigene8157_All, Unigene20324_All, CL2909.Contig1_All, CL3325.Contig2_All, CL592.Contig1_All, Unigene19833_All, Unigene17655_All
multidimensional cell growth	CL5933.Contig4_All, Unigene9185_All, Unigene25497_All, Unigene17275_All
meristem development	Unigene8727_All, Unigene9185_All, Unigene5662_All, Unigene14316_All, Unigene14929_All, Unigene19924_All, Unigene9273_All, Unigene2975_All, Unigene11710_All, CL1413.Contig1_All, Unigene22983_All, Unigene22793_All, Unigene2976_All, Unigene19833_All, Unigene17655_All
regulation of hormone levels	CL3478.Contig2_All, Unigene9185_All, Unigene5662_All, CL833.Contig1_All, Unigene891_All, Unigene23131_All, Unigene15070_All, Unigene295_All, Unigene9811_All, CL2156.Contig2_All, Unigene9113_All, Unigene12273_All, Unigene17275_All
hormone biosynthetic process	CL3478.Contig2_All, Unigene9185_All, Unigene5662_All, CL833.Contig1_All, Unigene891_All, Unigene23131_All, CL2156.Contig2_All, Unigene9113_All
response to sucrose stimulus	Unigene1077_All, CL1573.Contig3_All, CL1157.Contig5_All, Unigene3218_All, Unigene26663_All, Unigene15107_All, CL1157.Contig3_All
response to disaccharide stimulus	Unigene1077_All, CL1573.Contig3_All, CL1157.Contig5_All, Unigene3218_All, Unigene26663_All, Unigene15107_All, CL1157.Contig3_All
spindle organization	Unigene14158_All, Unigene6611_All
aspartate family amino acid catabolic process	Unigene20362_All, CL1573.Contig3_All
regulation of G2/M transition of mitotic cell cycle	Unigene6333_All, Unigene1072_All
sphingolipid biosynthetic process	Unigene22884_All, Unigene9196_All
spindle assembly	Unigene14158_All, Unigene6611_All
sphingolipid metabolic process	Unigene22884_All, Unigene19705_All, Unigene9196_All
serine family amino acid catabolic process	Unigene11766_All, CL2156.Contig2_All, CL769.Contig1_All
cell cycle	Unigene23316_All, Unigene8727_All, Unigene17305_All, Unigene6043_All, CL5629.Contig2_All, Unigene1072_All, Unigene17285_All, Unigene14158_All, Unigene8157_All, CL2909.Contig1_All, Unigene683_All, Unigene10378_All, CL259.Contig2_All, CL592.Contig1_All, Unigene25027_All, Unigene22983_All, Unigene6333_All, Unigene14929_All, CL1375.Contig2_All, Unigene14644_All, CL6066.Contig1_All, CL2581.Contig1_All…
organic acid biosynthetic process	Unigene6043_All, Unigene19705_All, Unigene715_All, Unigene20771_All, Unigene9273_All, Unigene22884_All, Unigene11710_All, CL2156.Contig2_All, CL2257.Contig4_All, Unigene11766_All, Unigene523_All, Unigene14814_All, Unigene23131_All, Unigene26663_All, Unigene18531_All, Unigene2975_All, Unigene588_All, Unigene15105_All, CL5753.Contig1_All, CL769.Contig1_All, CL510.Contig1_All, Unigene3652_All, CL833…
carboxylic acid biosynthetic process	Unigene6043_All, Unigene19705_All, Unigene715_All, Unigene20771_All, Unigene9273_All, Unigene22884_All, Unigene11710_All, CL2156.Contig2_All, CL2257.Contig4_All, Unigene11766_All, Unigene523_All, Unigene14814_All, Unigene23131_All, Unigene26663_All, Unigene18531_All, Unigene2975_All, Unigene588_All, Unigene15105_All, CL5753.Contig1_All, CL769.Contig1_All, CL510.Contig1_All, Unigene3652_All, CL833…
alpha-amino acid catabolic process	Unigene11766_All, Unigene6167_All, Unigene20362_All, CL1573.Contig3_All, Unigene15421_All, CL833.Contig1_All, CL2156.Contig2_All, CL769.Contig1_All
regulation of DNA replication	Unigene6333_All, CL5629.Contig2_All, Unigene1072_All, Unigene8157_All
hormone transport	Unigene15070_All, Unigene9185_All, Unigene5662_All, Unigene12273_All
post-embryonic root development	Unigene6043_All, CL1834.Contig1_All, CL3241.Contig1_All, CL1375.Contig2_All
auxin transport	Unigene15070_All, Unigene9185_All, Unigene5662_All, Unigene12273_All
nucleotide biosynthetic process	Unigene23316_All, Unigene1464_All, Unigene12385_All, CL5629.Contig2_All, CL5020.Contig2_All, Unigene454_All, Unigene8157_All, CL6046.Contig3_All, Unigene17688_All, Unigene850_All, CL3727.Contig2_All, Unigene14317_All, Unigene14326_All, CL141.Contig2_All, CL2257.Contig4_All, Unigene1032_All, Unigene523_All, Unigene15126_All, CL2165.Contig1_All, Unigene22608_All, Unigene6719_All
production of miRNAs involved in gene silencing by miRNA	Unigene25677_All, Unigene1072_All, CL4683.Contig2_All, CL1413.Contig1_All, CL592.Contig1_All, Unigene19833_All
cellular chemical homeostasis	Unigene8970_All, Unigene12074_All, Unigene3571_All, CL6046.Contig3_All, Unigene7322_All, Unigene20771_All
primary metabolic process	Unigene1464_All, Unigene1072_All, CL5020.Contig2_All, Unigene14387_All, CL6046.Contig3_All, CL516.Contig2_All, CL3241.Contig1_All, Unigene25629_All, Unigene22884_All, Unigene16630_All, CL232.Contig1_All, CL1413.Contig1_All, Unigene17385_All, Unigene493_All, CL3810.Contig2_All, Unigene14326_All, Unigene336_All, Unigene6358_All, CL3926.Contig2_All, Unigene14547_All, Unigene3634_All, Unigene23488_Al…
carbohydrate metabolic process	Unigene493_All, Unigene9811_All, Unigene14326_All, Unigene13321_All, Unigene336_All, Unigene9185_All, Unigene523_All, Unigene14814_All, CL4645.Contig1_All, CL957.Contig1_All, Unigene12533_All, Unigene18531_All, Unigene14370_All, CL54.Contig2_All, Unigene6063_All, CL4248.Contig2_All, Unigene11885_All, Unigene15078_All, Unigene1077_All, Unigene3428_All, Unigene12152_All, Unigene9112_All, Unigene365…
organophosphate biosynthetic process	Unigene23316_All, Unigene1464_All, Unigene12385_All, CL5629.Contig2_All, CL5020.Contig2_All, Unigene454_All, Unigene690_All, Unigene12152_All, Unigene8157_All, CL6046.Contig3_All, CL2820.Contig2_All, Unigene17688_All, Unigene3896_All, Unigene850_All, Unigene16630_All, CL6196.Contig2_All, Unigene22631_All, CL3727.Contig2_All, CL2156.Contig2_All, Unigene14317_All, Unigene14326_All, CL2257.Contig4_A…
unidimensional cell growth	Unigene17568_All, Unigene17305_All, Unigene6043_All, Unigene9185_All, Unigene14158_All, CL6073.Contig1_All, CL2581.Contig1_All, Unigene4028_All, Unigene9113_All, Unigene17275_All
carbohydrate derivative catabolic process	CL4595.Contig1_All, CL4802.Contig2_All, CL3889.Contig1_All, CL3343.Contig2_All, Unigene17305_All, Unigene268_All, CL39.Contig1_All, CL3889.Contig2_All, CL294.Contig5_All, CL3738.Contig1_All, Unigene1270_All, CL3343.Contig3_All, Unigene20362_All, Unigene14644_All, CL294.Contig6_All, Unigene14744_All
nucleotide-sugar metabolic process	Unigene1464_All, Unigene15126_All, Unigene17688_All
flavonoid metabolic process	Unigene1463_All, Unigene3218_All, Unigene26112_All
defense response to bacterium	Unigene11766_All, CL4595.Contig1_All, Unigene3634_All, Unigene25793_All, Unigene523_All, Unigene6788_All, Unigene20305_All, CL4066.Contig1_All, Unigene26663_All, Unigene3896_All, CL3673.Contig2_All, CL5753.Contig1_All, Unigene25919_All, CL769.Contig1_All
gene silencing by miRNA	Unigene25677_All, Unigene1072_All, CL4683.Contig2_All, CL1413.Contig1_All, CL592.Contig1_All, Unigene19833_All
carbohydrate catabolic process	CL4248.Contig2_All, Unigene11885_All, Unigene1077_All, Unigene14345_All, Unigene12152_All, CL5530.Contig1_All, Unigene14316_All, CL1157.Contig3_All, Unigene3896_All, Unigene1270_All, Unigene9273_All, CL2035.Contig1_All, Unigene11823_All, CL2566.Contig1_All, Unigene3660_All, Unigene336_All, Unigene9185_All, Unigene523_All, Unigene14814_All, Unigene20305_All, Unigene5662_All, CL1018.Contig1_All, Un…
cytokinetic process	CL2909.Contig1_All, Unigene17305_All
cuticle development	Unigene22884_All, CL6196.Contig2_All
cellular divalent inorganic cation homeostasis	Unigene3571_All, CL6046.Contig3_All
cellular amino acid catabolic process	Unigene11766_All, Unigene6167_All, Unigene20362_All, CL1573.Contig3_All, Unigene15421_All, CL833.Contig1_All, CL2156.Contig2_All, CL769.Contig1_All
RNA interference	Unigene8727_All, Unigene1072_All, Unigene25677_All, CL1413.Contig1_All, CL4683.Contig2_All, CL592.Contig1_All, Unigene19833_All, Unigene17655_All
small molecule biosynthetic process	Unigene6043_All, Unigene19705_All, Unigene715_All, Unigene20771_All, Unigene26112_All, Unigene9273_All, Unigene11710_All, Unigene22884_All, CL2156.Contig2_All, CL2257.Contig4_All, Unigene9113_All, Unigene11766_All, CL3478.Contig2_All, Unigene9185_All, Unigene523_All, Unigene14814_All, Unigene9196_All, Unigene5662_All, Unigene23131_All, Unigene26663_All, Unigene18531_All, Unigene2975_All, Unigene5…
glycosyl compound biosynthetic process	Unigene1032_All, Unigene523_All, CL4066.Contig1_All, Unigene8772_All, CL5530.Contig1_All, CL6046.Contig3_All, CL6126.Contig2_All, Unigene9273_All, Unigene14620_All, CL2035.Contig1_All, Unigene14317_All, Unigene14326_All, Unigene20501_All
membrane lipid metabolic process	Unigene22884_All, Unigene19705_All, Unigene16630_All, Unigene9196_All, Unigene3336_All, CL6126.Contig2_All
response to UV	Unigene6167_All, Unigene19827_All, Unigene9185_All, Unigene3218_All, CL6126.Contig2_All, Unigene17275_All
xylan metabolic process	CL4583.Contig1_All, Unigene15078_All, Unigene8727_All, Unigene14370_All, Unigene25919_All
membrane lipid biosynthetic process	Unigene22884_All, Unigene16630_All, Unigene9196_All, Unigene3336_All, CL6126.Contig2_All
secretion by cell	Unigene15078_All, Unigene17568_All, CL3188.Contig1_All
secretion	Unigene15078_All, Unigene17568_All, CL3188.Contig1_All
macromolecule biosynthetic process	Unigene1072_All, Unigene14387_All, CL516.Contig2_All, Unigene25697_All, Unigene6949_All, Unigene10378_All, Unigene16630_All, CL232.Contig1_All, Unigene9811_All, CL3926.Contig2_All, Unigene23488_All, Unigene12888_All, Unigene9185_All, Unigene523_All, Unigene9227_All, Unigene22793_All, CL2017.Contig1_All, CL54.Contig2_All, Unigene15078_All, Unigene12385_All, CL5629.Contig2_All, Unigene3428_All, Uni…
lipid metabolic process	CL4400.Contig1_All, Unigene489_All, Unigene8990_All, Unigene6043_All, Unigene19705_All, Unigene715_All, Unigene22884_All, Unigene16630_All, CL6196.Contig2_All, CL3810.Contig2_All, CL2156.Contig2_All, Unigene9113_All, Unigene17518_All, Unigene3660_All, CL3478.Contig2_All, CL4460.Contig2_All, Unigene9185_All, Unigene523_All, Unigene14814_All, Unigene9196_All, Unigene5662_All, Unigene23131_All, Unig…
histone methylation	Unigene6333_All, CL5629.Contig2_All, Unigene1072_All, Unigene14158_All, Unigene8157_All, Unigene20324_All, CL2909.Contig1_All, CL3325.Contig2_All, Unigene19833_All, Unigene17655_All
posttranscriptional gene silencing by RNA	Unigene8727_All, Unigene1072_All, Unigene25677_All, CL1413.Contig1_All, CL4683.Contig2_All, CL592.Contig1_All, Unigene19833_All, Unigene17655_All
cation homeostasis	Unigene8970_All, Unigene12074_All, Unigene3571_All, CL6046.Contig3_All, Unigene7322_All, Unigene20771_All
cellular macromolecule biosynthetic process	Unigene1072_All, Unigene14387_All, CL516.Contig2_All, Unigene25697_All, Unigene6949_All, Unigene10378_All, Unigene16630_All, CL232.Contig1_All, Unigene9811_All, CL3926.Contig2_All, Unigene23488_All, Unigene12888_All, Unigene523_All, Unigene9227_All, Unigene22793_All, CL2017.Contig1_All, CL54.Contig2_All, Unigene15078_All, Unigene12385_All, CL5629.Contig2_All, Unigene3428_All, Unigene3652_All, CL2…
lipoate metabolic process	CL2156.Contig2_All, CL769.Contig1_All
coumarin metabolic process	CL1157.Contig5_All, CL1157.Contig3_All
coumarin biosynthetic process	CL1157.Contig5_All, CL1157.Contig3_All
ethanolamine-containing compound metabolic process	CL5365.Contig1_All, CL3803.Contig2_All
cellular response to nitrogen compound	CL4595.Contig1_All, Unigene25677_All, Unigene1072_All, CL4683.Contig2_All, CL1413.Contig1_All, CL592.Contig1_All, Unigene19833_All
organophosphate metabolic process	Unigene23316_All, Unigene1464_All, Unigene17305_All, CL5020.Contig2_All, Unigene454_All, CL6046.Contig3_All, Unigene1270_All, Unigene850_All, Unigene16630_All, CL6196.Contig2_All, Unigene25919_All, CL2156.Contig2_All, Unigene14326_All, CL2257.Contig4_All, Unigene3660_All, CL4460.Contig2_All, Unigene1032_All, Unigene523_All, Unigene20305_All, Unigene15126_All, Unigene26663_All, CL1018.Contig1_All,…
response to carbohydrate stimulus	Unigene1077_All, CL1573.Contig3_All, Unigene3218_All, Unigene26663_All, CL6126.Contig2_All, Unigene15107_All, Unigene24608_All, CL1157.Contig3_All, CL1157.Contig5_All, CL5753.Contig1_All, Unigene22983_All, Unigene19833_All
histone modification	Unigene6333_All, Unigene12385_All, CL5629.Contig2_All, Unigene1072_All, Unigene3779_All, Unigene14158_All, Unigene8157_All, Unigene20324_All, CL2909.Contig1_All, CL3325.Contig2_All, Unigene19833_All, Unigene17655_All
glycine metabolic process	Unigene11766_All, CL2156.Contig2_All, CL769.Contig1_All
regulation of mitotic cell cycle	Unigene6333_All, Unigene1072_All, Unigene14632_All
lateral root development	Unigene6043_All, CL1834.Contig1_All, CL3241.Contig1_All
organic substance metabolic process	Unigene1464_All, Unigene1072_All, Unigene14387_All, CL6046.Contig3_All, CL516.Contig2_All, Unigene25629_All, Unigene26112_All, Unigene22884_All, CL1413.Contig1_All, Unigene17385_All, Unigene493_All, CL3810.Contig2_All, Unigene3634_All, Unigene23488_All, Unigene12888_All, Unigene523_All, Unigene12533_All, CL3343.Contig3_All, CL6066.Contig1_All, Unigene14370_All, CL2732.Contig2_All, CL6164.Contig2_…
anatomical structure morphogenesis	Unigene17305_All, Unigene6043_All, Unigene1072_All, Unigene14345_All, Unigene14158_All, CL6073.Contig1_All, Unigene18057_All, Unigene14316_All, CL6046.Contig3_All, CL3257.Contig3_All, Unigene10001_All, CL1413.Contig1_All, Unigene22983_All, Unigene9811_All, Unigene9113_All, Unigene9185_All, Unigene3779_All, Unigene5662_All, Unigene19924_All, Unigene18531_All, Unigene15070_All, Unigene5868_All, Uni…
cellulose biosynthetic process	Unigene3428_All, Unigene9811_All, Unigene6620_All, CL1375.Contig2_All, CL54.Contig4_All, CL1379.Contig1_All, CL54.Contig2_All
floral organ formation	CL3325.Contig2_All, Unigene12385_All, Unigene1072_All, Unigene19833_All, Unigene17655_All
regulation of DNA metabolic process	Unigene6333_All, CL5629.Contig2_All, Unigene1072_All, Unigene22983_All, Unigene8157_All
root system development	Unigene17305_All, Unigene6043_All, Unigene14316_All, CL3241.Contig1_All, CL4696.Contig1_All, Unigene10001_All, CL1834.Contig1_All, Unigene9185_All, Unigene5662_All, CL1375.Contig2_All, Unigene19924_All, Unigene15070_All, Unigene1977_All, Unigene5868_All, Unigene22793_All, CL6164.Contig2_All, Unigene17275_All
root development	Unigene17305_All, Unigene6043_All, Unigene14316_All, CL3241.Contig1_All, CL4696.Contig1_All, Unigene10001_All, CL1834.Contig1_All, Unigene9185_All, Unigene5662_All, CL1375.Contig2_All, Unigene19924_All, Unigene15070_All, Unigene1977_All, Unigene5868_All, Unigene22793_All, CL6164.Contig2_All, Unigene17275_All
organonitrogen compound biosynthetic process	Unigene23316_All, CL5020.Contig2_All, Unigene454_All, CL619.Contig3_All, Unigene18057_All, CL6046.Contig3_All, Unigene20771_All, Unigene9273_All, Unigene11710_All, Unigene22884_All, CL2156.Contig2_All, Unigene14326_All, CL2257.Contig4_All, Unigene11766_All, Unigene3660_All, Unigene1032_All, Unigene523_All, Unigene9196_All, Unigene26663_All, CL1018.Contig1_All, CL2165.Contig1_All, Unigene2975_All,…
plastid membrane organization	Unigene3660_All, Unigene523_All, Unigene12074_All, Unigene12152_All, CL5530.Contig1_All, Unigene3652_All, CL2820.Contig2_All, Unigene1270_All, Unigene3896_All, Unigene17662_All
thylakoid membrane organization	Unigene3660_All, Unigene523_All, Unigene12074_All, Unigene12152_All, CL5530.Contig1_All, Unigene3652_All, CL2820.Contig2_All, Unigene1270_All, Unigene3896_All, Unigene17662_All
organ formation	CL3325.Contig2_All, Unigene12385_All, Unigene1072_All, CL1834.Contig1_All, Unigene19833_All, Unigene17655_All
cell death	Unigene11766_All, CL4976.Contig1_All, CL866.Contig2_All, Unigene14744_All
death	Unigene11766_All, CL4976.Contig1_All, CL866.Contig2_All, Unigene14744_All
macromolecular complex assembly	Unigene11885_All, Unigene17305_All, Unigene14345_All, CL510.Contig1_All, Unigene12152_All, Unigene14158_All, Unigene3652_All, Unigene15128_All, Unigene1270_All, Unigene12854_All, CL4696.Contig1_All, CL6196.Contig2_All, CL1834.Contig1_All, Unigene10106_All, Unigene3660_All, CL3343.Contig2_All, Unigene523_All, Unigene26663_All, CL294.Contig5_All, CL3343.Contig3_All, Unigene588_All, CL294.Contig6_Al…
ribonucleoside monophosphate metabolic process	Unigene850_All, CL3727.Contig2_All, Unigene14326_All
divalent inorganic cation homeostasis	Unigene3571_All, CL6046.Contig3_All
posttranscriptional gene silencing	Unigene8727_All, Unigene1072_All, Unigene25677_All, CL1413.Contig1_All, CL4683.Contig2_All, CL592.Contig1_All, Unigene19833_All, Unigene17655_All
regulation of gene expression	Unigene9849_All, Unigene8727_All, Unigene25160_All, CL5629.Contig2_All, Unigene1072_All, Unigene14387_All, Unigene3336_All, Unigene14158_All, Unigene8157_All, Unigene9763_All, CL1157.Contig3_All, Unigene25906_All, Unigene25677_All, Unigene1270_All, CL2909.Contig1_All, CL1413.Contig1_All, CL592.Contig1_All, Unigene25027_All, Unigene22983_All, Unigene9811_All, Unigene17655_All, Unigene6333_All, Uni…
hemicellulose metabolic process	CL4583.Contig1_All, Unigene15078_All, Unigene8727_All, Unigene14370_All, Unigene25919_All
cell wall polysaccharide biosynthetic process	Unigene15078_All, Unigene8727_All, Unigene17241_All, Unigene25919_All, Unigene6318_All
chlorophyll metabolic process	Unigene3896_All, Unigene3660_All, Unigene523_All, Unigene12074_All, CL5530.Contig1_All, Unigene18335_All, Unigene26663_All, CL1018.Contig1_All, CL769.Contig1_All
nucleoside triphosphate metabolic process	CL4595.Contig1_All, CL4802.Contig2_All, CL3343.Contig2_All, Unigene17305_All, Unigene1032_All, Unigene523_All, Unigene268_All, CL6046.Contig3_All, CL294.Contig5_All, CL3738.Contig1_All, Unigene1270_All, CL3343.Contig3_All, Unigene14644_All, Unigene6719_All, Unigene22631_All, CL294.Contig6_All, Unigene14317_All
regulation of developmental process	Unigene12385_All, CL5629.Contig2_All, Unigene1072_All, Unigene8157_All, Unigene14316_All, Unigene9273_All, Unigene11710_All, Unigene25027_All, Unigene22983_All, Unigene17655_All, Unigene6333_All, Unigene9185_All, Unigene3779_All, Unigene5662_All, Unigene14929_All, Unigene20324_All, Unigene19924_All, CL3325.Contig2_All, Unigene2975_All, Unigene22793_All, Unigene2976_All, Unigene19833_All, Unigene1…
posttranscriptional regulation of gene expression	Unigene3634_All, Unigene8727_All, Unigene1072_All, CL1157.Contig3_All, Unigene25677_All, CL1413.Contig1_All, CL4683.Contig2_All, CL1157.Contig5_All, CL592.Contig1_All, Unigene19833_All, Unigene17655_All
aromatic compound biosynthetic process	Unigene23316_All, Unigene1464_All, CL5020.Contig2_All, Unigene14387_All, Unigene454_All, CL619.Contig3_All, CL6046.Contig3_All, Unigene6318_All, Unigene26112_All, Unigene1270_All, Unigene850_All, CL232.Contig1_All, CL4489.Contig1_All, Unigene14326_All, CL2257.Contig4_All, Unigene11766_All, Unigene3660_All, Unigene1032_All, Unigene523_All, Unigene15126_All, Unigene26663_All, CL1018.Contig1_All, CL…
cellular macromolecule metabolic process	Unigene1072_All, CL5020.Contig2_All, Unigene14387_All, CL516.Contig2_All, Unigene25629_All, Unigene16630_All, CL232.Contig1_All, Unigene17385_All, CL1413.Contig1_All, Unigene14326_All, Unigene6358_All, CL3926.Contig2_All, Unigene3634_All, Unigene23488_All, Unigene12888_All, Unigene523_All, CL957.Contig1_All, CL6066.Contig1_All, Unigene588_All, CL2732.Contig2_All, Unigene14370_All, Unigene22793_Al…
organonitrogen compound catabolic process	CL4802.Contig2_All, CL3889.Contig1_All, Unigene17305_All, CL1573.Contig3_All, CL833.Contig1_All, CL3889.Contig2_All, Unigene1270_All, Unigene20362_All, CL2156.Contig2_All, Unigene14744_All, Unigene9392_All, CL4595.Contig1_All, Unigene11766_All, CL3343.Contig2_All, Unigene6167_All, Unigene268_All, CL39.Contig1_All, CL294.Contig5_All, CL3738.Contig1_All, CL3343.Contig3_All, Unigene14644_All, CL294.…
cellular macromolecular complex assembly	Unigene11885_All, Unigene17305_All, Unigene14345_All, CL510.Contig1_All, Unigene12152_All, Unigene3652_All, Unigene15128_All, Unigene1270_All, Unigene12854_All, CL4696.Contig1_All, CL6196.Contig2_All, CL1834.Contig1_All, Unigene10106_All, Unigene3660_All, CL3343.Contig2_All, Unigene523_All, Unigene26663_All, CL294.Contig5_All, CL3343.Contig3_All, Unigene588_All, CL294.Contig6_All, Unigene25868_Al…
methylation-dependent chromatin silencing	Unigene8727_All, Unigene1072_All, CL592.Contig1_All, Unigene17655_All
nucleus organization	CL5629.Contig2_All, Unigene23185_All, Unigene8897_All, Unigene8157_All
response to far red light	Unigene588_All, CL5530.Contig1_All, Unigene26663_All, Unigene15107_All
floral organ morphogenesis	CL3325.Contig2_All, Unigene12385_All, Unigene1072_All, Unigene19833_All, Unigene17655_All
post-embryonic organ morphogenesis	CL3325.Contig2_All, Unigene12385_All, Unigene1072_All, Unigene19833_All, Unigene17655_All
aromatic amino acid family catabolic process	Unigene6167_All, Unigene15421_All, CL833.Contig1_All
response to nitrate	Unigene336_All, Unigene6318_All, Unigene14744_All
beta-glucan biosynthetic process	Unigene3428_All, Unigene9811_All, Unigene6620_All, CL1375.Contig2_All, CL54.Contig4_All, CL1379.Contig1_All, CL54.Contig2_All
regulation of flower development	Unigene6333_All, Unigene12385_All, CL5629.Contig2_All, Unigene1072_All, Unigene8157_All, Unigene20324_All, CL3325.Contig2_All, Unigene25027_All, Unigene22983_All, Unigene19833_All, Unigene17655_All
response to salt stress	CL3889.Contig1_All, Unigene20325_All, Unigene14345_All, Unigene17285_All, CL833.Contig1_All, CL3889.Contig2_All, CL1157.Contig3_All, Unigene20771_All, Unigene25919_All, CL2035.Contig1_All, Unigene11823_All, Unigene19931_All, Unigene3634_All, Unigene21003_All, Unigene11757_All, Unigene23131_All, Unigene7322_All, CL6126.Contig2_All, Unigene24608_All, Unigene9200_All, CL294.Contig5_All, CL1157.Conti…
nucleobase-containing compound biosynthetic process	Unigene23316_All, Unigene1464_All, Unigene12385_All, CL5629.Contig2_All, CL5020.Contig2_All, Unigene14387_All, Unigene454_All, Unigene8157_All, CL6046.Contig3_All, Unigene17688_All, Unigene1270_All, Unigene850_All, CL232.Contig1_All, Unigene22631_All, CL4489.Contig1_All, CL3727.Contig2_All, Unigene14317_All, Unigene14326_All, CL2257.Contig4_All, CL141.Contig2_All, Unigene1032_All, Unigene523_All,…
pyrimidine nucleoside metabolic process	Unigene1032_All, Unigene14326_All
response to symbiotic fungus	Unigene25573_All, Unigene9591_All
histone phosphorylation	CL2909.Contig1_All, Unigene14158_All
pyrimidine ribonucleoside metabolic process	Unigene1032_All, Unigene14326_All
anther development	Unigene11710_All, Unigene9185_All
cell wall thickening	CL4595.Contig1_All, Unigene17285_All
callose deposition in cell wall	CL4595.Contig1_All, Unigene17285_All
RNA splicing, via transesterification reactions	Unigene19931_All, CL4683.Contig2_All, Unigene15685_All, Unigene19833_All
RNA splicing, via transesterification reactions with bulged adenosine as nucleophile	Unigene19931_All, CL4683.Contig2_All, Unigene15685_All, Unigene19833_All
virus induced gene silencing	Unigene25677_All, CL1413.Contig1_All, CL592.Contig1_All, Unigene9811_All
modulation by symbiont of RNA levels in host	Unigene25677_All, CL1413.Contig1_All, CL592.Contig1_All, Unigene9811_All
modulation of RNA levels in other organism involved in symbiotic interaction	Unigene25677_All, CL1413.Contig1_All, CL592.Contig1_All, Unigene9811_All
macromolecular complex subunit organization	Unigene11885_All, Unigene17305_All, Unigene14345_All, CL510.Contig1_All, Unigene12152_All, Unigene14158_All, Unigene3652_All, Unigene14316_All, Unigene15128_All, Unigene1270_All, Unigene12854_All, CL4696.Contig1_All, CL6196.Contig2_All, Unigene6713_All, CL1834.Contig1_All, Unigene10106_All, Unigene3660_All, CL3343.Contig2_All, Unigene523_All, Unigene26663_All, CL1375.Contig2_All, CL294.Contig5_Al…
regulation of transcription, DNA-dependent	Unigene8727_All, Unigene25160_All, CL5629.Contig2_All, Unigene1072_All, Unigene14387_All, Unigene3336_All, Unigene14158_All, Unigene8157_All, Unigene9763_All, CL1157.Contig3_All, Unigene25906_All, Unigene1270_All, CL2909.Contig1_All, CL592.Contig1_All, Unigene22983_All, Unigene9811_All, Unigene17655_All, Unigene9392_All, CL1018.Contig1_All, CL4683.Contig2_All, CL1157.Contig5_All, Unigene19833_All
regulation of RNA biosynthetic process	Unigene8727_All, Unigene25160_All, CL5629.Contig2_All, Unigene1072_All, Unigene14387_All, Unigene3336_All, Unigene14158_All, Unigene8157_All, Unigene9763_All, CL1157.Contig3_All, Unigene25906_All, Unigene1270_All, CL2909.Contig1_All, CL592.Contig1_All, Unigene22983_All, Unigene9811_All, Unigene17655_All, Unigene9392_All, CL1018.Contig1_All, CL4683.Contig2_All, CL1157.Contig5_All, Unigene19833_All
cell wall macromolecule biosynthetic process	Unigene15078_All, Unigene8727_All, Unigene17241_All, Unigene25919_All, Unigene6318_All
cellular component macromolecule biosynthetic process	Unigene15078_All, Unigene8727_All, Unigene17241_All, Unigene25919_All, Unigene6318_All
production of siRNA involved in RNA interference	Unigene25677_All, Unigene1072_All, CL4683.Contig2_All, CL1413.Contig1_All, CL592.Contig1_All, Unigene19833_All
cellular nitrogen compound biosynthetic process	Unigene23316_All, Unigene1464_All, CL5020.Contig2_All, Unigene14387_All, Unigene454_All, CL619.Contig3_All, Unigene18057_All, CL6046.Contig3_All, Unigene20771_All, Unigene1270_All, Unigene850_All, Unigene11710_All, CL232.Contig1_All, CL4489.Contig1_All, Unigene14326_All, CL2257.Contig4_All, Unigene3660_All, Unigene1032_All, Unigene523_All, Unigene15126_All, Unigene26663_All, CL1018.Contig1_All, C…
alpha-amino acid metabolic process	CL1573.Contig3_All, CL510.Contig1_All, CL833.Contig1_All, Unigene3652_All, Unigene20771_All, Unigene20362_All, Unigene11710_All, Unigene14620_All, Unigene3571_All, CL2156.Contig2_All, CL2257.Contig4_All, Unigene11766_All, Unigene6167_All, CL6126.Contig2_All, Unigene26663_All, Unigene20547_All, CL1375.Contig2_All, Unigene8970_All, Unigene2975_All, Unigene17954_All, Unigene15105_All, Unigene588_All…
organ morphogenesis	Unigene8727_All, Unigene12385_All, Unigene1072_All, Unigene3779_All, Unigene14158_All, CL3325.Contig2_All, Unigene10001_All, CL259.Contig2_All, CL6164.Contig2_All, CL1834.Contig1_All, Unigene9811_All, Unigene19833_All, Unigene17655_All
mitosis	CL2909.Contig1_All, CL6066.Contig1_All, Unigene1072_All
circadian rhythm	CL4802.Contig2_All, Unigene20325_All, CL5530.Contig1_All
nucleoside monophosphate biosynthetic process	Unigene6719_All, CL3727.Contig2_All, Unigene14326_All
regulation of cell proliferation	Unigene19924_All, Unigene22793_All, Unigene25404_All
rhythmic process	CL4802.Contig2_All, Unigene20325_All, CL5530.Contig1_All
developmental growth involved in morphogenesis	Unigene17568_All, Unigene17305_All, Unigene6043_All, Unigene9185_All, Unigene14158_All, CL6073.Contig1_All, CL4696.Contig1_All, CL2581.Contig1_All, Unigene5868_All, Unigene4028_All, Unigene9113_All, Unigene17275_All
macromolecule metabolic process	Unigene1072_All, CL5020.Contig2_All, Unigene14387_All, CL516.Contig2_All, Unigene25629_All, Unigene16630_All, CL232.Contig1_All, Unigene17385_All, CL1413.Contig1_All, Unigene14326_All, Unigene6358_All, CL3926.Contig2_All, Unigene14547_All, Unigene3634_All, Unigene23488_All, Unigene12888_All, Unigene523_All, CL957.Contig1_All, CL6066.Contig1_All, Unigene588_All, CL2732.Contig2_All, Unigene14370_Al…
calcium ion transport	Unigene17285_All, CL6046.Contig3_All, Unigene23131_All, Unigene7322_All
dsRNA fragmentation	Unigene25677_All, Unigene1072_All, CL4683.Contig2_All, CL1413.Contig1_All, CL592.Contig1_All, Unigene19833_All
ion transmembrane transport	CL4595.Contig1_All, Unigene6572_All, Unigene523_All, CL6046.Contig3_All, Unigene7322_All, Unigene14317_All
response to dsRNA	Unigene25677_All, Unigene1072_All, CL4683.Contig2_All, CL1413.Contig1_All, CL592.Contig1_All, Unigene19833_All
production of small RNA involved in gene silencing by RNA	Unigene25677_All, Unigene1072_All, CL4683.Contig2_All, CL1413.Contig1_All, CL592.Contig1_All, Unigene19833_All
cellular response to dsRNA	Unigene25677_All, Unigene1072_All, CL4683.Contig2_All, CL1413.Contig1_All, CL592.Contig1_All, Unigene19833_All
plastid organization	CL4802.Contig2_All, Unigene11885_All, CL510.Contig1_All, Unigene12152_All, CL5530.Contig1_All, Unigene3652_All, CL2820.Contig2_All, Unigene3896_All, Unigene1270_All, Unigene17662_All, CL2566.Contig1_All, Unigene3660_All, Unigene523_All, Unigene12074_All, Unigene26663_All, Unigene588_All
regulation of RNA metabolic process	Unigene8727_All, Unigene25160_All, CL5629.Contig2_All, Unigene1072_All, Unigene14387_All, Unigene3336_All, Unigene14158_All, Unigene8157_All, Unigene9763_All, CL1157.Contig3_All, Unigene25906_All, Unigene1270_All, CL2909.Contig1_All, CL592.Contig1_All, Unigene22983_All, Unigene9811_All, Unigene17655_All, Unigene9392_All, CL1018.Contig1_All, CL4683.Contig2_All, CL1157.Contig5_All, Unigene19833_All
isoprenoid biosynthetic process	Unigene690_All, Unigene12152_All, CL5530.Contig1_All, CL2820.Contig2_All, Unigene3896_All, CL6196.Contig2_All, CL2156.Contig2_All, Unigene17518_All, Unigene3660_All, Unigene523_All, Unigene12074_All, Unigene18335_All, CL6126.Contig2_All, CL1018.Contig1_All, Unigene26663_All, Unigene18531_All, Unigene17954_All, CL769.Contig1_All
response to symbiont	Unigene25573_All, Unigene9591_All
adaxial/abaxial pattern specification	CL4910.Contig1_All, Unigene10001_All
amide biosynthetic process	Unigene25772_All, Unigene18057_All
multi-organism cellular process	Unigene3779_All, Unigene25027_All
cell cycle phase	Unigene23316_All, Unigene6333_All, CL5629.Contig2_All, Unigene1072_All, Unigene14158_All, Unigene8157_All, Unigene14929_All, CL1375.Contig2_All, CL2909.Contig1_All, CL6066.Contig1_All, Unigene22983_All, Unigene19833_All, Unigene6611_All, Unigene14632_All
response to jasmonic acid stimulus	CL3889.Contig1_All, Unigene523_All, Unigene715_All, CL3673.Contig4_All, CL833.Contig1_All, CL3889.Contig2_All, CL3673.Contig2_All, Unigene17451_All
heterocycle biosynthetic process	Unigene23316_All, Unigene1464_All, CL5020.Contig2_All, Unigene14387_All, Unigene454_All, CL619.Contig3_All, CL6046.Contig3_All, Unigene26112_All, Unigene1270_All, Unigene850_All, CL232.Contig1_All, CL4489.Contig1_All, Unigene14326_All, CL2257.Contig4_All, Unigene3660_All, Unigene1032_All, Unigene523_All, Unigene15126_All, Unigene26663_All, CL1018.Contig1_All, CL2165.Contig1_All, Unigene26787_All,…
Golgi organization	Unigene15078_All, Unigene8990_All, Unigene17568_All, Unigene14345_All, Unigene17285_All, Unigene23131_All, Unigene7322_All
electron transport chain	Unigene18531_All, Unigene20406_All, Unigene13000_All, Unigene588_All, Unigene523_All, CL510.Contig1_All, Unigene26663_All
M phase of mitotic cell cycle	CL2909.Contig1_All, CL6066.Contig1_All, Unigene1072_All
regulation of proton transport	Unigene18335_All, Unigene26663_All, Unigene15107_All
organ senescence	CL3673.Contig2_All, CL4696.Contig1_All, CL3673.Contig4_All
regulation of cellular component size	Unigene15070_All, Unigene9185_All, Unigene5662_All, Unigene14158_All, Unigene14316_All, Unigene19833_All
ion homeostasis	Unigene8970_All, Unigene12074_All, Unigene3571_All, CL6046.Contig3_All, Unigene7322_All, Unigene20771_All
regulation of anatomical structure size	Unigene15070_All, Unigene9185_All, Unigene5662_All, Unigene14158_All, Unigene14316_All, Unigene19833_All
nucleoside triphosphate biosynthetic process	Unigene1032_All, Unigene523_All, Unigene22631_All, CL6046.Contig3_All, Unigene14317_All
response to hexose stimulus	Unigene1077_All, CL1573.Contig3_All, Unigene26663_All, CL6126.Contig2_All, Unigene24608_All
response to monosaccharide stimulus	Unigene1077_All, CL1573.Contig3_All, Unigene26663_All, CL6126.Contig2_All, Unigene24608_All
modification of morphology or physiology of other organism	Unigene25677_All, CL1413.Contig1_All, CL592.Contig1_All, Unigene9811_All
modification by symbiont of host morphology or physiology	Unigene25677_All, CL1413.Contig1_All, CL592.Contig1_All, Unigene9811_All
modification of morphology or physiology of other organism involved in symbiotic interaction	Unigene25677_All, CL1413.Contig1_All, CL592.Contig1_All, Unigene9811_All
alpha-amino acid biosynthetic process	CL510.Contig1_All, Unigene3652_All, Unigene20771_All, Unigene11710_All, Unigene14620_All, Unigene3571_All, CL2257.Contig4_All, Unigene11766_All, CL6126.Contig2_All, Unigene26663_All, CL1375.Contig2_All, Unigene20547_All, Unigene8970_All, Unigene2975_All, Unigene17954_All, Unigene15105_All, Unigene588_All, CL5753.Contig1_All, Unigene2976_All
gene silencing by RNA	Unigene8727_All, Unigene1072_All, Unigene25677_All, CL1413.Contig1_All, CL4683.Contig2_All, CL592.Contig1_All, Unigene22983_All, Unigene19833_All, Unigene17655_All
cell cycle process	Unigene23316_All, Unigene8727_All, Unigene17305_All, Unigene6043_All, CL5629.Contig2_All, Unigene1072_All, Unigene14158_All, Unigene8157_All, CL2909.Contig1_All, CL259.Contig2_All, CL592.Contig1_All, Unigene25027_All, Unigene22983_All, Unigene6333_All, Unigene14929_All, CL1375.Contig2_All, Unigene14644_All, CL6066.Contig1_All, CL2581.Contig1_All, Unigene6577_All, Unigene19833_All, Unigene6611_All…
aromatic amino acid family metabolic process	Unigene6167_All, CL1353.Contig2_All, CL833.Contig1_All, Unigene9591_All, CL4871.Contig2_All, Unigene25573_All, Unigene15421_All, CL769.Contig1_All, CL2156.Contig2_All
cellular component movement	CL294.Contig5_All, CL3343.Contig2_All, CL3343.Contig3_All, CL294.Contig6_All
carbon fixation	Unigene26663_All, Unigene1053_All
negative regulation of cellular protein metabolic process	CL1157.Contig5_All, CL1157.Contig3_All
negative regulation of protein metabolic process	CL1157.Contig5_All, CL1157.Contig3_All
organelle assembly	Unigene14158_All, Unigene6611_All
regulation of response to biotic stimulus	Unigene15078_All, Unigene523_All, Unigene31542_All
stamen development	CL3257.Contig3_All, Unigene11710_All, Unigene9185_All
androecium development	CL3257.Contig3_All, Unigene11710_All, Unigene9185_All
generation of precursor metabolites and energy	CL4248.Contig2_All, Unigene11885_All, Unigene1077_All, Unigene14345_All, CL510.Contig1_All, Unigene12152_All, CL5530.Contig1_All, Unigene3652_All, CL1157.Contig3_All, Unigene3896_All, Unigene1270_All, CL6196.Contig2_All, Unigene25919_All, CL2035.Contig1_All, Unigene11823_All, Unigene19454_All, Unigene11766_All, Unigene3660_All, Unigene336_All, Unigene13000_All, Unigene523_All, Unigene14814_All, U…
immune effector process	Unigene25677_All, Unigene1072_All, CL1413.Contig1_All, CL592.Contig1_All, Unigene9811_All, Unigene14744_All
shoot system morphogenesis	Unigene11885_All, Unigene17305_All, Unigene14158_All, CL5530.Contig1_All, Unigene3652_All, Unigene14316_All, Unigene18531_All, CL3257.Contig3_All, Unigene10001_All, CL259.Contig2_All, CL6164.Contig2_All
regulation of reproductive process	Unigene6333_All, Unigene12385_All, CL5629.Contig2_All, Unigene1072_All, Unigene8157_All, Unigene20324_All, CL3325.Contig2_All, Unigene25027_All, Unigene22983_All, Unigene19833_All, Unigene17655_All
salicylic acid metabolic process	Unigene3896_All, Unigene11766_All, Unigene6167_All, Unigene25573_All, Unigene523_All
defense response to virus	Unigene25677_All, Unigene1072_All, CL1413.Contig1_All, CL592.Contig1_All, Unigene9811_All
response to bacterium	Unigene11766_All, CL4595.Contig1_All, Unigene3634_All, Unigene25793_All, Unigene523_All, Unigene6788_All, Unigene20305_All, CL4066.Contig1_All, Unigene26663_All, Unigene3896_All, CL3673.Contig2_All, CL3257.Contig3_All, CL5753.Contig1_All, Unigene25919_All, CL769.Contig1_All
starch metabolic process	Unigene9392_All, Unigene9185_All, Unigene523_All, Unigene8772_All, Unigene5662_All, Unigene3652_All, Unigene14316_All, CL1375.Contig2_All, CL4583.Contig1_All, Unigene9273_All
regulation of cell cycle process	Unigene6333_All, CL2909.Contig1_All, Unigene1072_All, Unigene14632_All
hyperosmotic salinity response	CL833.Contig1_All, Unigene20771_All, CL54.Contig4_All
peptide metabolic process	Unigene25772_All, CL3241.Contig1_All
second-messenger-mediated signaling	Unigene1032_All, Unigene17285_All
cellular response to auxin stimulus	Unigene6949_All, CL4595.Contig1_All
isoprenoid metabolic process	Unigene690_All, Unigene12152_All, CL5530.Contig1_All, CL2820.Contig2_All, Unigene3896_All, CL6196.Contig2_All, CL2156.Contig2_All, Unigene17518_All, Unigene3660_All, Unigene523_All, Unigene12074_All, Unigene18335_All, CL6126.Contig2_All, CL1018.Contig1_All, Unigene26663_All, Unigene18531_All, Unigene17954_All, CL769.Contig1_All
methionine biosynthetic process	Unigene11710_All, Unigene17954_All, Unigene14620_All, Unigene3571_All, Unigene20771_All
shoot system development	Unigene23316_All, Unigene11885_All, Unigene3634_All, Unigene17305_All, CL3673.Contig4_All, Unigene14158_All, CL5530.Contig1_All, Unigene3652_All, Unigene14316_All, CL6046.Contig3_All, CL4696.Contig1_All, CL3673.Contig2_All, Unigene18531_All, CL3257.Contig3_All, Unigene10001_All, CL259.Contig2_All, CL6164.Contig2_All
organic acid catabolic process	Unigene11766_All, Unigene6167_All, Unigene8990_All, CL1573.Contig3_All, Unigene715_All, CL833.Contig1_All, CL4696.Contig1_All, Unigene12854_All, Unigene20362_All, CL3810.Contig2_All, Unigene15421_All, CL3810.Contig1_All, CL2156.Contig2_All, CL769.Contig1_All, Unigene20163_All
carboxylic acid catabolic process	Unigene11766_All, Unigene6167_All, Unigene8990_All, CL1573.Contig3_All, Unigene715_All, CL833.Contig1_All, CL4696.Contig1_All, Unigene12854_All, Unigene20362_All, CL3810.Contig2_All, Unigene15421_All, CL3810.Contig1_All, CL2156.Contig2_All, CL769.Contig1_All, Unigene20163_All
response to red light	Unigene588_All, CL5530.Contig1_All, Unigene26663_All, Unigene15107_All
pyrimidine nucleotide metabolic process	Unigene23316_All, Unigene12385_All, Unigene22608_All, Unigene1032_All, CL5020.Contig2_All, Unigene6719_All, Unigene14326_All, CL141.Contig2_All
pyrimidine nucleotide biosynthetic process	Unigene23316_All, Unigene12385_All, Unigene22608_All, Unigene1032_All, CL5020.Contig2_All, Unigene6719_All, Unigene14326_All, CL141.Contig2_All
cellular homeostasis	Unigene8970_All, Unigene20406_All, Unigene3428_All, Unigene12074_All, Unigene8897_All, Unigene3571_All, CL6046.Contig3_All, Unigene7322_All, Unigene20771_All
carbohydrate derivative metabolic process	Unigene23316_All, CL3889.Contig1_All, Unigene1464_All, Unigene17305_All, CL5020.Contig2_All, CL6073.Contig1_All, CL6046.Contig3_All, CL3889.Contig2_All, Unigene1270_All, Unigene9273_All, Unigene16630_All, CL6196.Contig2_All, CL2156.Contig2_All, Unigene14326_All, Unigene3660_All, Unigene1032_All, Unigene523_All, Unigene15126_All, Unigene26663_All, CL1018.Contig1_All, CL39.Contig1_All, CL294.Contig…
regulation of biological quality	Unigene3428_All, Unigene14158_All, CL833.Contig1_All, Unigene14316_All, Unigene891_All, CL6046.Contig3_All, Unigene20771_All, Unigene25677_All, CL1413.Contig1_All, CL592.Contig1_All, Unigene22983_All, Unigene8897_All, Unigene3571_All, Unigene9811_All, CL2156.Contig2_All, Unigene12273_All, Unigene9113_All, Unigene3634_All, CL3478.Contig2_All, Unigene9185_All, Unigene12074_All, Unigene5662_All, Uni…
response to blue light	Unigene588_All, CL5530.Contig1_All, Unigene26663_All, Unigene15107_All
response to fructose stimulus	Unigene1077_All, CL1573.Contig3_All, CL6126.Contig2_All, Unigene24608_All
positive regulation of flavonoid biosynthetic process	CL1157.Contig5_All, CL1157.Contig3_All
energy coupled proton transmembrane transport, against electrochemical gradient	Unigene6572_All, Unigene14317_All
ATP hydrolysis coupled proton transport	Unigene6572_All, Unigene14317_All
D-xylose metabolic process	Unigene268_All, Unigene15126_All
post-translational protein modification	CL4683.Contig2_All, Unigene19833_All
cellular lipid metabolic process	Unigene8990_All, Unigene6043_All, Unigene19705_All, Unigene715_All, Unigene22884_All, Unigene16630_All, CL6196.Contig2_All, CL3810.Contig2_All, CL2156.Contig2_All, Unigene17518_All, Unigene3660_All, CL4460.Contig2_All, Unigene523_All, Unigene14814_All, Unigene9196_All, Unigene23131_All, Unigene26663_All, CL1018.Contig1_All, Unigene18531_All, CL769.Contig1_All, CL5365.Contig1_All, Unigene12152_All…
aspartate family amino acid metabolic process	Unigene20362_All, Unigene11710_All, Unigene17954_All, Unigene14620_All, CL1573.Contig3_All, Unigene3571_All, Unigene20771_All
pyrimidine ribonucleotide metabolic process	Unigene23316_All, Unigene12385_All, Unigene22608_All, Unigene1032_All, CL5020.Contig2_All, Unigene14326_All, CL141.Contig2_All
pyrimidine ribonucleotide biosynthetic process	Unigene23316_All, Unigene12385_All, Unigene22608_All, Unigene1032_All, CL5020.Contig2_All, Unigene14326_All, CL141.Contig2_All
negative regulation of cellular process	Unigene8727_All, CL5629.Contig2_All, Unigene1072_All, Unigene715_All, Unigene3336_All, Unigene14158_All, Unigene8157_All, Unigene9763_All, CL1157.Contig3_All, Unigene25906_All, Unigene1270_All, CL2909.Contig1_All, CL592.Contig1_All, Unigene22983_All, Unigene17655_All, CL1157.Contig5_All, Unigene14632_All
cellular aldehyde metabolic process	Unigene3660_All, Unigene523_All, Unigene12074_All, Unigene690_All, Unigene12152_All, Unigene18335_All, Unigene26663_All, CL1018.Contig1_All, CL2820.Contig2_All, Unigene3896_All, Unigene18531_All, CL6196.Contig2_All, Unigene25919_All, CL2156.Contig2_All, CL769.Contig1_All
response to nitrogen compound	CL4595.Contig1_All, Unigene336_All, Unigene1072_All, Unigene523_All, CL3241.Contig1_All, Unigene6318_All, Unigene25677_All, CL1413.Contig1_All, CL4683.Contig2_All, Unigene17451_All, CL592.Contig1_All, Unigene19833_All, Unigene14744_All
glycolipid biosynthetic process	Unigene16630_All, Unigene3336_All, CL6126.Contig2_All
chromatin silencing by small RNA	Unigene1072_All, Unigene22983_All, Unigene17655_All
single-organism developmental process	Unigene23316_All, Unigene8990_All, Unigene17305_All, Unigene6043_All, Unigene1072_All, Unigene14345_All, Unigene14158_All, CL6073.Contig1_All, Unigene18057_All, Unigene14316_All, CL6046.Contig3_All, CL3241.Contig1_All, Unigene6949_All, CL3257.Contig3_All, Unigene11710_All, Unigene22884_All, Unigene10001_All, CL6196.Contig2_All, CL1413.Contig1_All, Unigene25027_All, Unigene22983_All, Unigene9811_A…
production of ta-siRNAs involved in RNA interference	Unigene25677_All, Unigene1072_All, CL1413.Contig1_All, CL592.Contig1_All
positive regulation of protein complex assembly	Unigene14158_All, Unigene14316_All, Unigene19833_All, CL1375.Contig2_All
positive regulation of protein polymerization	Unigene14158_All, Unigene14316_All, Unigene19833_All, CL1375.Contig2_All
positive regulation of cytoskeleton organization	Unigene14158_All, Unigene14316_All, Unigene19833_All, CL1375.Contig2_All
cellular component morphogenesis	Unigene17305_All, Unigene6043_All, Unigene14345_All, Unigene14158_All, CL6073.Contig1_All, Unigene18057_All, Unigene14316_All, CL259.Contig2_All, Unigene4028_All, Unigene9113_All, Unigene17568_All, Unigene9185_All, Unigene19827_All, CL2581.Contig1_All, Unigene19833_All, Unigene17275_All
methionine metabolic process	Unigene11710_All, Unigene17954_All, Unigene14620_All, Unigene3571_All, Unigene20771_All
root hair elongation	CL4696.Contig1_All, Unigene17305_All, Unigene9185_All, Unigene5868_All, Unigene17275_All
purine nucleoside triphosphate metabolic process	CL4595.Contig1_All, CL4802.Contig2_All, CL3343.Contig2_All, Unigene17305_All, Unigene1032_All, Unigene523_All, Unigene268_All, CL6046.Contig3_All, CL294.Contig5_All, CL3738.Contig1_All, Unigene1270_All, CL3343.Contig3_All, Unigene14644_All, CL294.Contig6_All, Unigene14317_All
purine ribonucleoside triphosphate metabolic process	CL4595.Contig1_All, CL4802.Contig2_All, CL3343.Contig2_All, Unigene17305_All, Unigene1032_All, Unigene523_All, Unigene268_All, CL6046.Contig3_All, CL294.Contig5_All, CL3738.Contig1_All, Unigene1270_All, CL3343.Contig3_All, Unigene14644_All, CL294.Contig6_All, Unigene14317_All
one-carbon metabolic process	Unigene11766_All, CL6046.Contig3_All
cellular response to radiation	Unigene3218_All, CL6126.Contig2_All
cellular response to light stimulus	Unigene3218_All, CL6126.Contig2_All
response to osmotic stress	CL3889.Contig1_All, Unigene20325_All, Unigene14345_All, Unigene17285_All, CL833.Contig1_All, CL3889.Contig2_All, CL1157.Contig3_All, Unigene20771_All, Unigene25919_All, CL2035.Contig1_All, Unigene11823_All, Unigene19931_All, Unigene3634_All, Unigene21003_All, Unigene11757_All, Unigene23131_All, Unigene7322_All, CL6126.Contig2_All, Unigene24608_All, Unigene9200_All, CL294.Contig5_All, CL1157.Conti…
cellular carbohydrate metabolic process	Unigene15078_All, Unigene8727_All, Unigene3428_All, Unigene6331_All, Unigene3652_All, Unigene14316_All, Unigene6318_All, Unigene9273_All, CL4582.Contig1_All, Unigene25919_All, Unigene9811_All, Unigene6620_All, Unigene9392_All, Unigene9185_All, Unigene523_All, Unigene8772_All, Unigene5662_All, Unigene23131_All, CL957.Contig1_All, CL1379.Contig1_All, CL1375.Contig2_All, CL4583.Contig1_All, Unigene1…
pollen development	Unigene6167_All, Unigene19871_All, Unigene19827_All, Unigene715_All, Unigene17285_All, Unigene18057_All, Unigene268_All
response to wounding	Unigene715_All, CL1157.Contig5_All, CL883.Contig1_All, Unigene17451_All, Unigene31542_All, CL833.Contig1_All, CL1157.Contig3_All
regulation of multi-organism process	Unigene15078_All, Unigene523_All, Unigene31542_All
cofactor metabolic process	Unigene11885_All, Unigene12152_All, CL5530.Contig1_All, Unigene891_All, Unigene3896_All, Unigene1270_All, Unigene25919_All, CL2156.Contig2_All, Unigene11823_All, CL2566.Contig1_All, Unigene3660_All, CL3478.Contig2_All, Unigene9185_All, Unigene523_All, Unigene20305_All, Unigene12074_All, Unigene5662_All, Unigene18335_All, Unigene23131_All, CL1018.Contig1_All, Unigene26663_All, CL2165.Contig1_All, …
ribonucleoside triphosphate metabolic process	CL4595.Contig1_All, CL4802.Contig2_All, CL3343.Contig2_All, Unigene17305_All, Unigene1032_All, Unigene523_All, Unigene268_All, CL6046.Contig3_All, CL294.Contig5_All, CL3738.Contig1_All, Unigene1270_All, CL3343.Contig3_All, Unigene14644_All, CL294.Contig6_All, Unigene14317_All
developmental growth	Unigene17568_All, Unigene17305_All, Unigene6043_All, Unigene9185_All, Unigene14158_All, CL6073.Contig1_All, CL4696.Contig1_All, CL2581.Contig1_All, Unigene5868_All, Unigene4028_All, Unigene9113_All, Unigene17275_All
cellular amino acid biosynthetic process	CL510.Contig1_All, Unigene3652_All, Unigene20771_All, Unigene9273_All, Unigene11710_All, Unigene14620_All, Unigene3571_All, CL2156.Contig2_All, CL2257.Contig4_All, Unigene11766_All, CL6126.Contig2_All, Unigene26663_All, CL1375.Contig2_All, Unigene20547_All, Unigene8970_All, Unigene2975_All, Unigene17954_All, Unigene15105_All, Unigene588_All, CL5753.Contig1_All, Unigene2976_All, CL769.Contig1_All
monocarboxylic acid metabolic process	Unigene8990_All, Unigene6043_All, Unigene19705_All, Unigene715_All, Unigene22884_All, CL6196.Contig2_All, CL3810.Contig2_All, Unigene25919_All, CL2156.Contig2_All, Unigene11766_All, Unigene3660_All, Unigene523_All, Unigene14814_All, Unigene23131_All, Unigene26663_All, CL1018.Contig1_All, Unigene18531_All, CL769.Contig1_All, Unigene12152_All, Unigene690_All, CL833.Contig1_All, CL2820.Contig2_All, …
porphyrin-containing compound metabolic process	Unigene3896_All, Unigene3660_All, Unigene523_All, Unigene12074_All, CL5530.Contig1_All, Unigene18335_All, Unigene26663_All, CL1018.Contig1_All, CL769.Contig1_All
tetrapyrrole metabolic process	Unigene3896_All, Unigene3660_All, Unigene523_All, Unigene12074_All, CL5530.Contig1_All, Unigene18335_All, Unigene26663_All, CL1018.Contig1_All, CL769.Contig1_All
glycosyl compound metabolic process	CL4802.Contig2_All, Unigene17305_All, CL5530.Contig1_All, CL6046.Contig3_All, Unigene1270_All, Unigene9273_All, Unigene14620_All, CL2035.Contig1_All, Unigene14317_All, Unigene14326_All, CL4595.Contig1_All, CL3343.Contig2_All, Unigene1032_All, Unigene523_All, Unigene8772_All, CL4066.Contig1_All, Unigene268_All, CL6126.Contig2_All, CL294.Contig5_All, CL3738.Contig1_All, CL3343.Contig3_All, Unigene1…
regulation of cell cycle	Unigene6333_All, CL2909.Contig1_All, CL5629.Contig2_All, Unigene1072_All, Unigene8157_All, Unigene14632_All
small molecule metabolic process	Unigene1464_All, Unigene17305_All, Unigene19705_All, CL5020.Contig2_All, Unigene454_All, Unigene715_All, CL6046.Contig3_All, CL3241.Contig1_All, Unigene26112_All, Unigene11710_All, Unigene22884_All, CL3810.Contig2_All, CL2156.Contig2_All, Unigene14326_All, Unigene9113_All, Unigene9185_All, Unigene523_All, Unigene14814_All, Unigene18531_All, CL3343.Contig3_All, Unigene588_All, CL769.Contig1_All, U…
small molecule catabolic process	Unigene11766_All, Unigene6167_All, Unigene8990_All, CL1573.Contig3_All, Unigene715_All, CL833.Contig1_All, CL4696.Contig1_All, Unigene12854_All, Unigene20362_All, CL3810.Contig2_All, Unigene15421_All, CL3810.Contig1_All, CL2156.Contig2_All, CL769.Contig1_All, Unigene20163_All
single-organism catabolic process	Unigene11766_All, Unigene6167_All, Unigene8990_All, CL1573.Contig3_All, Unigene715_All, CL833.Contig1_All, CL4696.Contig1_All, Unigene12854_All, Unigene20362_All, CL3810.Contig2_All, Unigene15421_All, CL3810.Contig1_All, CL2156.Contig2_All, CL769.Contig1_All, Unigene20163_All
developmental maturation	Unigene17305_All, Unigene9185_All, Unigene268_All, Unigene14316_All, CL4696.Contig1_All, Unigene1977_All, Unigene5868_All, Unigene17275_All
pyrimidine-containing compound biosynthetic process	Unigene23316_All, Unigene12385_All, Unigene22608_All, Unigene1032_All, CL5020.Contig2_All, Unigene6719_All, Unigene14326_All, CL141.Contig2_All
nucleocytoplasmic transport	Unigene23316_All, Unigene1288_All, CL5020.Contig2_All, CL2954.Contig2_All, Unigene26247_All, Unigene22608_All, CL2732.Contig2_All, CL6164.Contig2_All, Unigene22983_All
nuclear transport	Unigene23316_All, Unigene1288_All, CL5020.Contig2_All, CL2954.Contig2_All, Unigene26247_All, Unigene22608_All, CL2732.Contig2_All, CL6164.Contig2_All, Unigene22983_All
anatomical structure formation involved in morphogenesis	Unigene8727_All, Unigene12385_All, Unigene1072_All, Unigene18057_All, Unigene19827_All, CL3325.Contig2_All, CL1413.Contig1_All, CL1834.Contig1_All, Unigene19833_All, Unigene17655_All
regulation of macromolecule metabolic process	Unigene9849_All, Unigene1072_All, Unigene14387_All, Unigene14158_All, Unigene25906_All, Unigene1270_All, CL2909.Contig1_All, CL1413.Contig1_All, Unigene25027_All, Unigene22983_All, Unigene9811_All, Unigene3634_All, CL1018.Contig1_All, Unigene19874_All, Unigene588_All, CL4683.Contig2_All, Unigene8727_All, CL5629.Contig2_All, Unigene25160_All, CL510.Contig1_All, Unigene8157_All, Unigene3336_All, Un…
protein peptidyl-prolyl isomerization	Unigene6043_All, CL5753.Contig1_All, Unigene12152_All
interaction with host	Unigene25677_All, CL1413.Contig1_All, CL592.Contig1_All, Unigene9811_All
regulation of flavonoid biosynthetic process	CL1157.Contig5_All, CL1157.Contig3_All
regulation of stomatal movement	CL5365.Contig1_All, Unigene17285_All
regulation of ketone biosynthetic process	CL1157.Contig5_All, CL1157.Contig3_All
negative regulation of catalytic activity	Unigene9273_All, Unigene8772_All
negative regulation of molecular function	Unigene9273_All, Unigene8772_All
positive regulation of secondary metabolite biosynthetic process	CL1157.Contig5_All, CL1157.Contig3_All
cellular component assembly	Unigene11885_All, Unigene17305_All, Unigene14345_All, CL510.Contig1_All, Unigene12152_All, Unigene14158_All, Unigene3652_All, Unigene15128_All, Unigene1270_All, Unigene12854_All, CL4696.Contig1_All, CL2909.Contig1_All, CL6196.Contig2_All, CL1834.Contig1_All, Unigene10106_All, Unigene3660_All, CL3343.Contig2_All, Unigene523_All, Unigene26663_All, CL294.Contig5_All, Unigene25772_All, CL3343.Contig3…
hexose biosynthetic process	Unigene14345_All, CL1157.Contig3_All, CL294.Contig5_All, Unigene19871_All, Unigene23448_All, CL1157.Contig5_All, CL294.Contig6_All, Unigene14326_All, CL2035.Contig1_All
glucose metabolic process	CL4248.Contig2_All, Unigene11885_All, Unigene1077_All, Unigene14345_All, Unigene12152_All, CL5530.Contig1_All, CL1157.Contig3_All, Unigene3896_All, Unigene1270_All, CL2035.Contig1_All, Unigene11823_All, Unigene14326_All, CL2566.Contig1_All, Unigene3804_All, Unigene3660_All, Unigene336_All, Unigene523_All, Unigene14814_All, Unigene20305_All, CL1018.Contig1_All, Unigene26663_All, CL294.Contig5_All,…
organophosphate catabolic process	CL4595.Contig1_All, CL4802.Contig2_All, CL3343.Contig2_All, Unigene17305_All, CL4460.Contig2_All, Unigene268_All, CL294.Contig5_All, CL3738.Contig1_All, Unigene1270_All, CL3343.Contig3_All, Unigene14644_All, CL294.Contig6_All
positive regulation of catalytic activity	Unigene3896_All, Unigene9392_All, Unigene11885_All, CL4976.Contig1_All, Unigene8772_All, Unigene3652_All
positive regulation of molecular function	Unigene3896_All, Unigene9392_All, Unigene11885_All, CL4976.Contig1_All, Unigene8772_All, Unigene3652_All
purine nucleoside triphosphate biosynthetic process	Unigene1032_All, Unigene523_All, CL6046.Contig3_All, Unigene14317_All
purine ribonucleoside triphosphate biosynthetic process	Unigene1032_All, Unigene523_All, CL6046.Contig3_All, Unigene14317_All
lipid catabolic process	CL5365.Contig1_All, Unigene8990_All, CL4460.Contig2_All, Unigene715_All, CL4696.Contig1_All, Unigene12854_All, CL3810.Contig2_All, CL3810.Contig1_All, Unigene20163_All
nitrate transport	Unigene6318_All, Unigene14744_All
polysaccharide localization	CL4595.Contig1_All, Unigene17285_All
pigmentation	Unigene9185_All, Unigene17275_All
pigment accumulation	Unigene9185_All, Unigene17275_All
pigment accumulation in response to UV light	Unigene9185_All, Unigene17275_All
pigment accumulation in tissues in response to UV light	Unigene9185_All, Unigene17275_All
pigment accumulation in tissues	Unigene9185_All, Unigene17275_All
anthocyanin accumulation in tissues in response to UV light	Unigene9185_All, Unigene17275_All
callose localization	CL4595.Contig1_All, Unigene17285_All
chemical homeostasis	Unigene8970_All, Unigene12074_All, Unigene3571_All, CL6046.Contig3_All, Unigene7322_All, Unigene20771_All
RNA splicing, via endonucleolytic cleavage and ligation	Unigene11710_All, Unigene17954_All, Unigene14620_All, Unigene3571_All, Unigene20771_All
ribonucleotide metabolic process	Unigene23316_All, CL4802.Contig2_All, Unigene17305_All, Unigene12385_All, CL5020.Contig2_All, CL6046.Contig3_All, Unigene1270_All, CL3727.Contig2_All, Unigene14317_All, Unigene14326_All, CL141.Contig2_All, CL4595.Contig1_All, CL3343.Contig2_All, Unigene1032_All, Unigene523_All, Unigene268_All, CL3738.Contig1_All, CL294.Contig5_All, CL3343.Contig3_All, Unigene14644_All, Unigene22608_All, CL294.Con…
ribose phosphate metabolic process	Unigene23316_All, CL4802.Contig2_All, Unigene17305_All, Unigene12385_All, CL5020.Contig2_All, CL6046.Contig3_All, Unigene1270_All, CL3727.Contig2_All, Unigene14317_All, Unigene14326_All, CL141.Contig2_All, CL4595.Contig1_All, CL3343.Contig2_All, Unigene1032_All, Unigene523_All, Unigene268_All, CL3738.Contig1_All, CL294.Contig5_All, CL3343.Contig3_All, Unigene14644_All, Unigene22608_All, CL294.Con…
ribonucleoside triphosphate biosynthetic process	Unigene1032_All, Unigene523_All, CL6046.Contig3_All, Unigene14317_All
regulation of protein polymerization	Unigene14158_All, Unigene14316_All, Unigene19833_All, CL1375.Contig2_All
regulation of protein complex assembly	Unigene14158_All, Unigene14316_All, Unigene19833_All, CL1375.Contig2_All
symbiosis, encompassing mutualism through parasitism	Unigene25677_All, CL1413.Contig1_All, CL592.Contig1_All, Unigene9811_All
regulation of cytoskeleton organization	Unigene14158_All, Unigene14316_All, Unigene19833_All, CL1375.Contig2_All
mRNA splicing, via spliceosome	CL4683.Contig2_All, Unigene15685_All, Unigene19833_All
protein import into nucleus	Unigene23316_All, Unigene22608_All, CL5020.Contig2_All, CL2954.Contig2_All, CL2732.Contig2_All, CL6164.Contig2_All, Unigene26247_All
protein localization to nucleus	Unigene23316_All, Unigene22608_All, CL5020.Contig2_All, CL2954.Contig2_All, CL2732.Contig2_All, CL6164.Contig2_All, Unigene26247_All
protein targeting to nucleus	Unigene23316_All, Unigene22608_All, CL5020.Contig2_All, CL2954.Contig2_All, CL2732.Contig2_All, CL6164.Contig2_All, Unigene26247_All
nuclear import	Unigene23316_All, Unigene22608_All, CL5020.Contig2_All, CL2954.Contig2_All, CL2732.Contig2_All, CL6164.Contig2_All, Unigene26247_All
positive regulation of organelle organization	Unigene8727_All, Unigene14158_All, Unigene14316_All, Unigene19833_All, CL1375.Contig2_All
hexose metabolic process	CL4248.Contig2_All, Unigene11885_All, Unigene1077_All, Unigene14345_All, Unigene12152_All, CL5530.Contig1_All, CL1157.Contig3_All, Unigene3896_All, Unigene1270_All, Unigene19871_All, CL2035.Contig1_All, Unigene11823_All, Unigene14326_All, CL2566.Contig1_All, Unigene3804_All, Unigene3660_All, Unigene336_All, Unigene523_All, Unigene14814_All, Unigene20305_All, Unigene26663_All, CL1018.Contig1_All, …
ribonucleoside monophosphate biosynthetic process	CL3727.Contig2_All, Unigene14326_All
regulation of macromolecule biosynthetic process	Unigene8727_All, Unigene25160_All, CL5629.Contig2_All, Unigene1072_All, Unigene14387_All, Unigene3336_All, Unigene14158_All, Unigene8157_All, Unigene9763_All, CL1157.Contig3_All, Unigene25906_All, Unigene1270_All, CL2909.Contig1_All, CL592.Contig1_All, Unigene22983_All, Unigene9811_All, Unigene17655_All, Unigene9392_All, Unigene6333_All, CL1018.Contig1_All, CL4683.Contig2_All, CL1157.Contig5_All,…
regulation of cellular macromolecule biosynthetic process	Unigene8727_All, Unigene25160_All, CL5629.Contig2_All, Unigene1072_All, Unigene14387_All, Unigene3336_All, Unigene14158_All, Unigene8157_All, Unigene9763_All, CL1157.Contig3_All, Unigene25906_All, Unigene1270_All, CL2909.Contig1_All, CL592.Contig1_All, Unigene22983_All, Unigene9811_All, Unigene17655_All, Unigene9392_All, Unigene6333_All, CL1018.Contig1_All, CL4683.Contig2_All, CL1157.Contig5_All,…
regulation of cellular component biogenesis	Unigene14158_All, Unigene14316_All, Unigene19833_All, CL1375.Contig2_All
interspecies interaction between organisms	Unigene25677_All, CL1413.Contig1_All, CL592.Contig1_All, Unigene9811_All
pigment biosynthetic process	Unigene3896_All, Unigene3660_All, Unigene523_All, Unigene12074_All, CL5530.Contig1_All, Unigene18335_All, Unigene26663_All, CL1018.Contig1_All, CL6126.Contig2_All, CL769.Contig1_All
purine ribonucleotide metabolic process	CL4595.Contig1_All, CL4802.Contig2_All, CL3343.Contig2_All, Unigene17305_All, Unigene1032_All, Unigene523_All, Unigene268_All, CL6046.Contig3_All, CL294.Contig5_All, CL3738.Contig1_All, Unigene1270_All, CL3343.Contig3_All, Unigene14644_All, CL294.Contig6_All, CL3727.Contig2_All, Unigene14317_All
cellular metabolic process	Unigene20325_All, Unigene1464_All, Unigene1072_All, CL5020.Contig2_All, Unigene14387_All, Unigene18057_All, CL6046.Contig3_All, CL516.Contig2_All, CL3241.Contig1_All, Unigene25629_All, Unigene26112_All, Unigene22884_All, Unigene16630_All, CL232.Contig1_All, CL1413.Contig1_All, Unigene17385_All, CL3810.Contig2_All, Unigene14326_All, Unigene336_All, Unigene6358_All, CL3926.Contig2_All, Unigene3634_…
anatomical structure development	Unigene17305_All, Unigene1072_All, Unigene14158_All, Unigene18057_All, CL6046.Contig3_All, CL3241.Contig1_All, Unigene6949_All, CL3257.Contig3_All, Unigene11710_All, Unigene22884_All, CL1413.Contig1_All, Unigene22983_All, Unigene9811_All, Unigene9113_All, Unigene3634_All, Unigene9185_All, Unigene3779_All, Unigene18531_All, Unigene15070_All, CL6066.Contig1_All, Unigene22793_All, CL6164.Contig2_All…
regulation of nucleobase-containing compound metabolic process	Unigene8727_All, Unigene25160_All, CL5629.Contig2_All, Unigene1072_All, Unigene14387_All, Unigene3336_All, Unigene14158_All, Unigene8157_All, Unigene9763_All, CL1157.Contig3_All, Unigene25906_All, Unigene1270_All, CL2909.Contig1_All, CL592.Contig1_All, Unigene22983_All, Unigene9811_All, Unigene17655_All, Unigene9392_All, Unigene6333_All, CL1018.Contig1_All, CL4683.Contig2_All, CL1157.Contig5_All,…
glycolipid metabolic process	Unigene16630_All, Unigene3336_All, CL6126.Contig2_All
amine metabolic process	CL5365.Contig1_All, CL3803.Contig2_All, CL1353.Contig2_All, CL833.Contig1_All, Unigene9591_All, Unigene20771_All, CL4871.Contig2_All, Unigene11710_All, Unigene17954_All, Unigene25573_All, Unigene14620_All, Unigene3571_All
purine nucleotide catabolic process	CL4595.Contig1_All, CL4802.Contig2_All, CL3343.Contig2_All, Unigene17305_All, Unigene268_All, CL294.Contig5_All, CL3738.Contig1_All, Unigene1270_All, CL3343.Contig3_All, Unigene14644_All, CL294.Contig6_All
nucleoside triphosphate catabolic process	CL4595.Contig1_All, CL4802.Contig2_All, CL3343.Contig2_All, Unigene17305_All, Unigene268_All, CL294.Contig5_All, CL3738.Contig1_All, Unigene1270_All, CL3343.Contig3_All, Unigene14644_All, CL294.Contig6_All
purine nucleoside triphosphate catabolic process	CL4595.Contig1_All, CL4802.Contig2_All, CL3343.Contig2_All, Unigene17305_All, Unigene268_All, CL294.Contig5_All, CL3738.Contig1_All, Unigene1270_All, CL3343.Contig3_All, Unigene14644_All, CL294.Contig6_All
purine ribonucleotide catabolic process	CL4595.Contig1_All, CL4802.Contig2_All, CL3343.Contig2_All, Unigene17305_All, Unigene268_All, CL294.Contig5_All, CL3738.Contig1_All, Unigene1270_All, CL3343.Contig3_All, Unigene14644_All, CL294.Contig6_All
nucleotide catabolic process	CL4595.Contig1_All, CL4802.Contig2_All, CL3343.Contig2_All, Unigene17305_All, Unigene268_All, CL294.Contig5_All, CL3738.Contig1_All, Unigene1270_All, CL3343.Contig3_All, Unigene14644_All, CL294.Contig6_All
ribonucleoside triphosphate catabolic process	CL4595.Contig1_All, CL4802.Contig2_All, CL3343.Contig2_All, Unigene17305_All, Unigene268_All, CL294.Contig5_All, CL3738.Contig1_All, Unigene1270_All, CL3343.Contig3_All, Unigene14644_All, CL294.Contig6_All
purine ribonucleoside triphosphate catabolic process	CL4595.Contig1_All, CL4802.Contig2_All, CL3343.Contig2_All, Unigene17305_All, Unigene268_All, CL294.Contig5_All, CL3738.Contig1_All, Unigene1270_All, CL3343.Contig3_All, Unigene14644_All, CL294.Contig6_All
ribonucleotide catabolic process	CL4595.Contig1_All, CL4802.Contig2_All, CL3343.Contig2_All, Unigene17305_All, Unigene268_All, CL294.Contig5_All, CL3738.Contig1_All, Unigene1270_All, CL3343.Contig3_All, Unigene14644_All, CL294.Contig6_All
nucleoside phosphate catabolic process	CL4595.Contig1_All, CL4802.Contig2_All, CL3343.Contig2_All, Unigene17305_All, Unigene268_All, CL294.Contig5_All, CL3738.Contig1_All, Unigene1270_All, CL3343.Contig3_All, Unigene14644_All, CL294.Contig6_All
cell tip growth	Unigene17305_All, Unigene9185_All, Unigene14158_All, CL6073.Contig1_All, Unigene17275_All
response to organic nitrogen	CL4595.Contig1_All, Unigene523_All, Unigene17451_All, CL3241.Contig1_All, Unigene14744_All
metal ion transport	CL4595.Contig1_All, Unigene12074_All, Unigene22238_All, Unigene17285_All, CL6046.Contig3_All, Unigene23131_All, Unigene7322_All, Unigene8970_All, Unigene25703_All
terpenoid biosynthetic process	Unigene3896_All, Unigene17518_All, Unigene18531_All, Unigene17954_All, Unigene12074_All, CL5530.Contig1_All, CL6126.Contig2_All, CL769.Contig1_All
salicylic acid biosynthetic process	Unigene3896_All, Unigene11766_All, Unigene25573_All, Unigene523_All
tube development	CL3478.Contig2_All, Unigene14158_All, CL6073.Contig1_All, Unigene9666_All
pollen tube development	CL3478.Contig2_All, Unigene14158_All, CL6073.Contig1_All, Unigene9666_All
response to auxin stimulus	Unigene6949_All, CL4595.Contig1_All, CL3188.Contig1_All, CL833.Contig1_All, Unigene9811_All, Unigene12273_All
ribonucleotide biosynthetic process	Unigene23316_All, Unigene12385_All, Unigene1032_All, CL5020.Contig2_All, Unigene523_All, CL6046.Contig3_All, Unigene22608_All, CL3727.Contig2_All, Unigene14317_All, Unigene14326_All, CL141.Contig2_All
ribose phosphate biosynthetic process	Unigene23316_All, Unigene12385_All, Unigene1032_All, CL5020.Contig2_All, Unigene523_All, CL6046.Contig3_All, Unigene22608_All, CL3727.Contig2_All, Unigene14317_All, Unigene14326_All, CL141.Contig2_All
leaf development	Unigene3634_All, Unigene17305_All, CL3673.Contig4_All, Unigene14158_All, CL4696.Contig1_All, CL3673.Contig2_All, Unigene10001_All, CL259.Contig2_All, CL6164.Contig2_All
monocarboxylic acid catabolic process	Unigene12854_All, CL4696.Contig1_All, Unigene6167_All, Unigene8990_All, Unigene715_All, CL3810.Contig2_All, CL3810.Contig1_All, Unigene20163_All
transition metal ion transport	CL4595.Contig1_All, Unigene22238_All, Unigene25703_All
glucuronoxylan metabolic process	Unigene15078_All, Unigene8727_All, Unigene25919_All
xylan biosynthetic process	Unigene15078_All, Unigene8727_All, Unigene25919_All
regulation of organelle organization	Unigene8727_All, Unigene22983_All, Unigene14158_All, Unigene14316_All, Unigene19833_All, Unigene14632_All, CL1375.Contig2_All
cell maturation	CL4696.Contig1_All, Unigene17305_All, Unigene9185_All, Unigene1977_All, Unigene5868_All, Unigene14316_All, Unigene17275_All
trichoblast maturation	CL4696.Contig1_All, Unigene17305_All, Unigene9185_All, Unigene1977_All, Unigene5868_All, Unigene14316_All, Unigene17275_All
root hair cell differentiation	CL4696.Contig1_All, Unigene17305_All, Unigene9185_All, Unigene1977_All, Unigene5868_All, Unigene14316_All, Unigene17275_All
carbohydrate biosynthetic process	Unigene15078_All, Unigene269_All, Unigene8727_All, Unigene3428_All, Unigene14345_All, Unigene3652_All, Unigene6318_All, CL1157.Contig3_All, Unigene19871_All, Unigene25919_All, CL2035.Contig1_All, Unigene9811_All, Unigene6620_All, Unigene14326_All, Unigene9392_All, Unigene9185_All, Unigene523_All, Unigene8772_All, Unigene26663_All, CL1379.Contig1_All, CL1375.Contig2_All, CL294.Contig5_All, Unigene…
purine ribonucleoside catabolic process	CL4595.Contig1_All, CL4802.Contig2_All, CL3343.Contig2_All, Unigene17305_All, Unigene268_All, CL294.Contig5_All, CL3738.Contig1_All, Unigene1270_All, CL3343.Contig3_All, Unigene14644_All, CL294.Contig6_All
regulation of post-embryonic development	Unigene6333_All, Unigene12385_All, CL5629.Contig2_All, Unigene1072_All, Unigene8157_All, Unigene20324_All, CL3325.Contig2_All, Unigene25027_All, Unigene22983_All, Unigene19833_All, Unigene17655_All
water transport	Unigene14345_All, Unigene7322_All, CL6126.Contig2_All, Unigene24608_All
fluid transport	Unigene14345_All, Unigene7322_All, CL6126.Contig2_All, Unigene24608_All
glucose catabolic process	CL4248.Contig2_All, Unigene11885_All, Unigene1077_All, Unigene14345_All, Unigene12152_All, CL5530.Contig1_All, CL1157.Contig3_All, Unigene3896_All, Unigene1270_All, CL2035.Contig1_All, Unigene11823_All, CL2566.Contig1_All, Unigene3660_All, Unigene336_All, Unigene523_All, Unigene14814_All, Unigene20305_All, CL1018.Contig1_All, Unigene26663_All, Unigene18531_All, CL1157.Contig5_All
hexose catabolic process	CL4248.Contig2_All, Unigene11885_All, Unigene1077_All, Unigene14345_All, Unigene12152_All, CL5530.Contig1_All, CL1157.Contig3_All, Unigene3896_All, Unigene1270_All, CL2035.Contig1_All, Unigene11823_All, CL2566.Contig1_All, Unigene3660_All, Unigene336_All, Unigene523_All, Unigene14814_All, Unigene20305_All, CL1018.Contig1_All, Unigene26663_All, Unigene18531_All, CL1157.Contig5_All
monosaccharide catabolic process	CL4248.Contig2_All, Unigene11885_All, Unigene1077_All, Unigene14345_All, Unigene12152_All, CL5530.Contig1_All, CL1157.Contig3_All, Unigene3896_All, Unigene1270_All, CL2035.Contig1_All, Unigene11823_All, CL2566.Contig1_All, Unigene3660_All, Unigene336_All, Unigene523_All, Unigene14814_All, Unigene20305_All, CL1018.Contig1_All, Unigene26663_All, Unigene18531_All, CL1157.Contig5_All
cell morphogenesis	Unigene17568_All, Unigene17305_All, Unigene6043_All, Unigene9185_All, Unigene14345_All, Unigene14158_All, CL6073.Contig1_All, Unigene14316_All, CL2581.Contig1_All, CL259.Contig2_All, Unigene19833_All, Unigene4028_All, Unigene9113_All, Unigene17275_All
pyrimidine-containing compound metabolic process	Unigene23316_All, Unigene12385_All, Unigene22608_All, Unigene1032_All, CL5020.Contig2_All, Unigene6719_All, Unigene14326_All, CL141.Contig2_All
aspartate family amino acid biosynthetic process	Unigene11710_All, Unigene17954_All, Unigene14620_All, Unigene3571_All, Unigene20771_All
response to virus	Unigene25677_All, Unigene1072_All, CL1413.Contig1_All, CL592.Contig1_All, Unigene9811_All
positive regulation of cellular component organization	Unigene8727_All, Unigene14158_All, Unigene14316_All, Unigene19833_All, CL1375.Contig2_All
purine nucleoside catabolic process	CL4595.Contig1_All, CL4802.Contig2_All, CL3343.Contig2_All, Unigene17305_All, Unigene268_All, CL294.Contig5_All, CL3738.Contig1_All, Unigene1270_All, CL3343.Contig3_All, Unigene14644_All, CL294.Contig6_All
protein complex assembly	Unigene11885_All, Unigene17305_All, Unigene14345_All, CL510.Contig1_All, Unigene12152_All, Unigene14158_All, Unigene3652_All, Unigene1270_All, CL4696.Contig1_All, CL6196.Contig2_All, Unigene3660_All, CL3343.Contig2_All, Unigene523_All, Unigene26663_All, CL294.Contig5_All, CL3343.Contig3_All, Unigene588_All, CL294.Contig6_All, Unigene6611_All, Unigene14632_All
defense response	Unigene1072_All, Unigene6788_All, Unigene715_All, Unigene17285_All, CL619.Contig3_All, Unigene3896_All, Unigene25677_All, CL3673.Contig2_All, Unigene20001_All, CL1413.Contig1_All, CL592.Contig1_All, Unigene25919_All, Unigene9811_All, Unigene14744_All, CL4595.Contig1_All, Unigene11766_All, Unigene3634_All, Unigene25793_All, Unigene523_All, CL4066.Contig1_All, Unigene20305_All, Unigene26663_All, CL…
phyllome development	Unigene23316_All, Unigene3634_All, Unigene17305_All, CL3673.Contig4_All, Unigene14158_All, CL4696.Contig1_All, CL3673.Contig2_All, Unigene10001_All, CL259.Contig2_All, CL6164.Contig2_All
indole-containing compound catabolic process	CL4595.Contig1_All, CL833.Contig1_All
regulation of secondary metabolite biosynthetic process	CL1157.Contig5_All, CL1157.Contig3_All
peptidyl-proline modification	Unigene6043_All, CL5753.Contig1_All, Unigene12152_All
cellular lipid catabolic process	Unigene12854_All, CL4696.Contig1_All, Unigene8990_All, CL4460.Contig2_All, Unigene715_All, CL3810.Contig2_All, CL3810.Contig1_All, Unigene20163_All
protein complex biogenesis	Unigene11885_All, Unigene17305_All, Unigene14345_All, CL510.Contig1_All, Unigene12152_All, Unigene14158_All, Unigene3652_All, Unigene1270_All, CL4696.Contig1_All, CL6196.Contig2_All, Unigene3660_All, CL3343.Contig2_All, Unigene523_All, Unigene26663_All, CL294.Contig5_All, CL3343.Contig3_All, Unigene588_All, CL294.Contig6_All, Unigene6611_All, Unigene14632_All
nucleoside catabolic process	CL4595.Contig1_All, CL4802.Contig2_All, CL3343.Contig2_All, Unigene17305_All, Unigene268_All, CL294.Contig5_All, CL3738.Contig1_All, Unigene1270_All, CL3343.Contig3_All, Unigene14644_All, CL294.Contig6_All
ribonucleoside catabolic process	CL4595.Contig1_All, CL4802.Contig2_All, CL3343.Contig2_All, Unigene17305_All, Unigene268_All, CL294.Contig5_All, CL3738.Contig1_All, Unigene1270_All, CL3343.Contig3_All, Unigene14644_All, CL294.Contig6_All
purine-containing compound catabolic process	CL4595.Contig1_All, CL4802.Contig2_All, CL3343.Contig2_All, Unigene17305_All, Unigene268_All, CL294.Contig5_All, CL3738.Contig1_All, Unigene1270_All, CL3343.Contig3_All, Unigene14644_All, CL294.Contig6_All
cellular amino acid metabolic process	CL3241.Contig1_All, Unigene20771_All, Unigene9273_All, Unigene11710_All, CL2156.Contig2_All, CL2257.Contig4_All, Unigene11766_All, Unigene26663_All, Unigene2975_All, Unigene15105_All, Unigene588_All, CL5753.Contig1_All, Unigene15421_All, CL769.Contig1_All, CL510.Contig1_All, CL1573.Contig3_All, Unigene3652_All, CL833.Contig1_All, Unigene9591_All, CL4696.Contig1_All, Unigene20362_All, Unigene14620…
developmental cell growth	CL4696.Contig1_All, Unigene17305_All, Unigene9185_All, Unigene5868_All, Unigene14158_All, CL6073.Contig1_All, Unigene17275_All
purine ribonucleotide biosynthetic process	Unigene1032_All, Unigene523_All, CL3727.Contig2_All, CL6046.Contig3_All, Unigene14317_All
tetraterpenoid biosynthetic process	Unigene3896_All, Unigene12074_All, CL5530.Contig1_All, CL6126.Contig2_All, CL769.Contig1_All
carotenoid biosynthetic process	Unigene3896_All, Unigene12074_All, CL5530.Contig1_All, CL6126.Contig2_All, CL769.Contig1_All
protein complex subunit organization	Unigene11885_All, Unigene17305_All, Unigene14345_All, CL510.Contig1_All, Unigene12152_All, Unigene14158_All, Unigene3652_All, Unigene14316_All, Unigene1270_All, CL4696.Contig1_All, CL6196.Contig2_All, Unigene6713_All, Unigene3660_All, CL3343.Contig2_All, Unigene523_All, Unigene26663_All, CL1375.Contig2_All, CL294.Contig5_All, CL3343.Contig3_All, Unigene588_All, CL294.Contig6_All, Unigene19833_All…
monosaccharide metabolic process	CL4248.Contig2_All, Unigene11885_All, Unigene1077_All, Unigene14345_All, Unigene12152_All, CL5530.Contig1_All, CL1157.Contig3_All, Unigene3896_All, Unigene1270_All, Unigene19871_All, CL2035.Contig1_All, Unigene11823_All, Unigene14326_All, CL2566.Contig1_All, Unigene3804_All, Unigene3660_All, Unigene336_All, Unigene523_All, Unigene14814_All, Unigene20305_All, Unigene15126_All, Unigene268_All, Unig…
regulation of metabolic process	Unigene9849_All, Unigene1072_All, Unigene14387_All, Unigene14158_All, Unigene25906_All, Unigene1270_All, CL2909.Contig1_All, Unigene9273_All, CL1413.Contig1_All, Unigene25027_All, Unigene22983_All, Unigene9811_All, CL6167.Contig1_All, Unigene3634_All, Unigene523_All, Unigene26663_All, CL1018.Contig1_All, Unigene19874_All, Unigene588_All, CL4683.Contig2_All, CL769.Contig1_All, Unigene11885_All, Un…
gluconeogenesis	CL294.Contig5_All, Unigene23448_All, Unigene14345_All, CL1157.Contig5_All, CL294.Contig6_All, CL2035.Contig1_All, Unigene14326_All, CL1157.Contig3_All
aging	CL3673.Contig2_All, CL4696.Contig1_All, CL3673.Contig4_All
regulation of cellular ketone metabolic process	CL1157.Contig5_All, Unigene17285_All, CL1157.Contig3_All
regulation of protein dephosphorylation	Unigene1270_All, Unigene588_All, CL510.Contig1_All
indole-containing compound metabolic process	CL4595.Contig1_All, CL4066.Contig1_All, CL619.Contig3_All, CL833.Contig1_All
synapsis	CL2909.Contig1_All, Unigene1072_All
regulation of phosphorylation	CL4976.Contig1_All, CL6167.Contig1_All
chromosome organization involved in meiosis	CL2909.Contig1_All, Unigene1072_All
regulation of phenylpropanoid metabolic process	CL1157.Contig5_All, CL1157.Contig3_All
toxin metabolic process	Unigene17706_All, CL4696.Contig1_All, Unigene20325_All, Unigene729_All, Unigene17662_All
toxin catabolic process	Unigene17706_All, CL4696.Contig1_All, Unigene20325_All, Unigene729_All, Unigene17662_All
regulation of nitrogen compound metabolic process	Unigene8727_All, Unigene25160_All, CL5629.Contig2_All, Unigene1072_All, Unigene14387_All, Unigene3336_All, Unigene14158_All, Unigene8157_All, Unigene9763_All, CL1157.Contig3_All, Unigene25906_All, Unigene1270_All, CL2909.Contig1_All, CL592.Contig1_All, Unigene22983_All, Unigene9811_All, Unigene17655_All, Unigene9392_All, Unigene6333_All, CL1018.Contig1_All, CL4683.Contig2_All, CL1157.Contig5_All,…
glycolysis	CL4248.Contig2_All, Unigene336_All, Unigene1077_All, Unigene14345_All, Unigene14814_All, Unigene26663_All, CL1157.Contig3_All, CL1157.Contig5_All, CL2035.Contig1_All, Unigene11823_All
polysaccharide biosynthetic process	Unigene15078_All, Unigene8727_All, Unigene3428_All, Unigene3652_All, Unigene6318_All, Unigene25919_All, Unigene9811_All, Unigene6620_All, Unigene9392_All, Unigene523_All, Unigene9185_All, Unigene8772_All, CL1379.Contig1_All, CL1375.Contig2_All, Unigene17241_All, CL54.Contig4_All, CL54.Contig2_All, Unigene17275_All
cellular protein complex assembly	Unigene11885_All, Unigene17305_All, Unigene14345_All, CL510.Contig1_All, Unigene12152_All, Unigene3652_All, Unigene1270_All, CL4696.Contig1_All, CL6196.Contig2_All, Unigene3660_All, CL3343.Contig2_All, Unigene523_All, Unigene26663_All, CL294.Contig5_All, CL3343.Contig3_All, Unigene588_All, CL294.Contig6_All, Unigene14632_All
purine nucleotide metabolic process	CL4802.Contig2_All, Unigene17305_All, Unigene454_All, CL6046.Contig3_All, Unigene1270_All, CL3727.Contig2_All, Unigene14317_All, CL4595.Contig1_All, CL3343.Contig2_All, Unigene1032_All, Unigene523_All, Unigene268_All, CL3738.Contig1_All, CL294.Contig5_All, CL3343.Contig3_All, Unigene14644_All, CL294.Contig6_All
trichoblast differentiation	CL4696.Contig1_All, Unigene17305_All, Unigene9185_All, Unigene1977_All, Unigene5868_All, Unigene14316_All, Unigene17275_All
hydrogen transport	Unigene6572_All, Unigene523_All, Unigene14317_All
proton transport	Unigene6572_All, Unigene523_All, Unigene14317_All
regulation of dephosphorylation	Unigene1270_All, Unigene588_All, CL510.Contig1_All
ketone biosynthetic process	Unigene1463_All, Unigene3218_All, Unigene26112_All
nucleoside biosynthetic process	Unigene1032_All, Unigene523_All, CL6046.Contig3_All, Unigene14317_All, Unigene14326_All
tetraterpenoid metabolic process	Unigene3896_All, Unigene12074_All, CL5530.Contig1_All, CL6126.Contig2_All, CL769.Contig1_All
carotenoid metabolic process	Unigene3896_All, Unigene12074_All, CL5530.Contig1_All, CL6126.Contig2_All, CL769.Contig1_All
ribonucleoside biosynthetic process	Unigene1032_All, Unigene523_All, CL6046.Contig3_All, Unigene14317_All, Unigene14326_All
tissue development	Unigene8727_All, Unigene17305_All, Unigene14158_All, Unigene14316_All, CL4696.Contig1_All, Unigene9273_All, Unigene11710_All, CL1413.Contig1_All, CL259.Contig2_All, Unigene22983_All, Unigene17655_All, Unigene9185_All, Unigene5662_All, Unigene14929_All, Unigene19924_All, Unigene2975_All, Unigene1977_All, Unigene5868_All, Unigene22793_All, Unigene2976_All, Unigene19833_All, Unigene17275_All
response to abiotic stimulus	Unigene20325_All, Unigene6156_All, Unigene14387_All, Unigene26395_All, CL3241.Contig1_All, CL3889.Contig2_All, Unigene22994_All, Unigene15037_All, Unigene22983_All, Unigene12273_All, Unigene9113_All, CL2154.Contig1_All, Unigene3634_All, Unigene9185_All, Unigene523_All, Unigene7322_All, CL6066.Contig1_All, Unigene588_All, CL769.Contig1_All, Unigene3652_All, CL3673.Contig2_All, CL2035.Contig1_All, …
system development	Unigene23316_All, Unigene8990_All, Unigene17305_All, Unigene6043_All, Unigene1072_All, Unigene14158_All, Unigene14316_All, CL6046.Contig3_All, CL3241.Contig1_All, Unigene6949_All, CL3257.Contig3_All, Unigene9273_All, Unigene11710_All, Unigene10001_All, CL1413.Contig1_All, Unigene25027_All, Unigene22983_All, Unigene1540_All, Unigene9811_All, Unigene3634_All, Unigene9185_All, Unigene3779_All, Unige…
regulation of translation	CL1157.Contig5_All, CL1157.Contig3_All
response to nematode	Unigene20305_All, CL6046.Contig3_All
response to glucose stimulus	Unigene1077_All, Unigene26663_All
energy coupled proton transport, down electrochemical gradient	Unigene523_All, Unigene14317_All
ATP synthesis coupled proton transport	Unigene523_All, Unigene14317_All
monosaccharide biosynthetic process	Unigene14345_All, CL1157.Contig3_All, CL294.Contig5_All, Unigene19871_All, Unigene23448_All, CL1157.Contig5_All, CL294.Contig6_All, Unigene14326_All, CL2035.Contig1_All
lipid oxidation	CL4696.Contig1_All, Unigene8990_All, Unigene715_All, CL3810.Contig2_All, Unigene31542_All, CL3810.Contig1_All, Unigene20163_All
post-embryonic organ development	Unigene12385_All, Unigene6043_All, Unigene1072_All, Unigene9185_All, CL3241.Contig1_All, CL1375.Contig2_All, CL4910.Contig1_All, CL3257.Contig3_All, CL3325.Contig2_All, Unigene11710_All, CL1834.Contig1_All, Unigene19833_All, Unigene17655_All
ribonucleoside metabolic process	CL4595.Contig1_All, CL4802.Contig2_All, CL3343.Contig2_All, Unigene17305_All, Unigene1032_All, Unigene523_All, Unigene268_All, CL6046.Contig3_All, CL294.Contig5_All, CL3738.Contig1_All, Unigene1270_All, CL3343.Contig3_All, Unigene14644_All, CL294.Contig6_All, Unigene14317_All, Unigene14326_All
terpenoid metabolic process	Unigene3896_All, Unigene17518_All, Unigene18531_All, Unigene17954_All, Unigene12074_All, CL5530.Contig1_All, CL6126.Contig2_All, CL769.Contig1_All
purine ribonucleoside metabolic process	CL4595.Contig1_All, CL4802.Contig2_All, CL3343.Contig2_All, Unigene17305_All, Unigene1032_All, Unigene523_All, Unigene268_All, CL6046.Contig3_All, CL294.Contig5_All, CL3738.Contig1_All, Unigene1270_All, CL3343.Contig3_All, Unigene14644_All, CL294.Contig6_All, Unigene14317_All
mitochondrion organization	Unigene1206_All, Unigene11846_All, Unigene20436_All, CL2954.Contig2_All, Unigene268_All
vacuole organization	Unigene8990_All, Unigene14345_All, Unigene17285_All
cofactor biosynthetic process	Unigene3660_All, Unigene523_All, Unigene12074_All, CL5530.Contig1_All, Unigene18335_All, Unigene26663_All, CL1018.Contig1_All, CL2165.Contig1_All, Unigene3896_All, CL769.Contig1_All, CL2156.Contig2_All
purine nucleoside metabolic process	CL4595.Contig1_All, CL4802.Contig2_All, CL3343.Contig2_All, Unigene17305_All, Unigene1032_All, Unigene523_All, Unigene268_All, CL6046.Contig3_All, CL294.Contig5_All, CL3738.Contig1_All, Unigene1270_All, CL3343.Contig3_All, Unigene14644_All, CL294.Contig6_All, Unigene14317_All
response to organic cyclic compound	CL4595.Contig1_All, Unigene17706_All, Unigene1072_All, Unigene523_All, Unigene715_All, Unigene25677_All, Unigene729_All, Unigene25573_All, CL1413.Contig1_All, CL4683.Contig2_All, CL592.Contig1_All, Unigene19833_All, Unigene17662_All, Unigene6611_All
galactolipid metabolic process	Unigene3336_All, CL6126.Contig2_All
galactolipid biosynthetic process	Unigene3336_All, CL6126.Contig2_All
negative regulation of defense response	CL4595.Contig1_All, Unigene25573_All, Unigene523_All, Unigene31542_All
positive regulation of gene expression	Unigene1270_All, Unigene9849_All, Unigene8727_All, CL4683.Contig2_All, CL1018.Contig1_All, Unigene19833_All
response to cadmium ion	Unigene17706_All, Unigene20325_All, Unigene17232_All, CL5365.Contig1_All, Unigene14345_All, Unigene715_All, Unigene9591_All, CL3241.Contig1_All, CL6230.Contig2_All, CL1157.Contig3_All, Unigene25906_All, Unigene15870_All, CL2977.Contig2_All, Unigene22631_All, Unigene25919_All, CL1834.Contig1_All, CL2035.Contig1_All, Unigene9811_All, Unigene11823_All, CL2850.Contig1_All, Unigene11766_All, CL1157.Co…
RNA localization	Unigene23316_All, Unigene1288_All, Unigene22983_All
RNA export from nucleus	Unigene23316_All, Unigene1288_All, Unigene22983_All
cellular response to phosphate starvation	CL4460.Contig2_All, Unigene3336_All, CL6126.Contig2_All
positive regulation of actin filament polymerization	Unigene14158_All, Unigene14316_All, Unigene19833_All
actin nucleation	Unigene14158_All, Unigene14316_All, Unigene19833_All
glycerophospholipid biosynthetic process	CL3803.Contig2_All, Unigene16630_All, CL6196.Contig2_All
nucleic acid transport	Unigene23316_All, Unigene1288_All, Unigene22983_All
RNA transport	Unigene23316_All, Unigene1288_All, Unigene22983_All
establishment of RNA localization	Unigene23316_All, Unigene1288_All, Unigene22983_All
glycosyl compound catabolic process	CL4595.Contig1_All, CL4802.Contig2_All, CL3343.Contig2_All, Unigene17305_All, Unigene268_All, CL294.Contig5_All, CL3738.Contig1_All, Unigene1270_All, CL3343.Contig3_All, Unigene14644_All, CL294.Contig6_All
purine nucleotide biosynthetic process	Unigene1032_All, Unigene523_All, Unigene454_All, CL3727.Contig2_All, CL6046.Contig3_All, Unigene14317_All
regionalization	CL4910.Contig1_All, Unigene10001_All, Unigene9811_All, Unigene19833_All
mRNA processing	CL4683.Contig2_All, CL3541.Contig1_All, Unigene15685_All, Unigene19833_All
leaf morphogenesis	Unigene10001_All, CL259.Contig2_All, Unigene14158_All, CL6164.Contig2_All
embryo development	Unigene23316_All, Unigene8990_All, Unigene12385_All, Unigene6043_All, Unigene891_All, Unigene22884_All, Unigene25027_All, Unigene22983_All, Unigene14744_All, Unigene20305_All, Unigene6823_All, Unigene19924_All, Unigene25772_All, CL6066.Contig1_All, Unigene17954_All, Unigene22793_All, Unigene19833_All, Unigene9666_All
gametophyte development	Unigene23316_All, Unigene6167_All, Unigene17305_All, Unigene23185_All, CL5020.Contig2_All, Unigene715_All, Unigene17285_All, Unigene18057_All, Unigene268_All, Unigene25404_All, Unigene19871_All, Unigene19827_All
ATP biosynthetic process	Unigene523_All, CL6046.Contig3_All, Unigene14317_All
cellular response to oxidative stress	Unigene1270_All, Unigene12027_All, Unigene26663_All
cellular ketone metabolic process	Unigene1463_All, Unigene3218_All, Unigene26112_All
fatty acid catabolic process	Unigene12854_All, CL4696.Contig1_All, Unigene8990_All, Unigene715_All, CL3810.Contig2_All, CL3810.Contig1_All, Unigene20163_All
mitochondrial transport	Unigene1206_All, Unigene11846_All, Unigene20436_All, CL2954.Contig2_All, Unigene11823_All
multicellular organismal development	Unigene17305_All, Unigene1072_All, CL5020.Contig2_All, Unigene715_All, Unigene14158_All, Unigene18057_All, CL6046.Contig3_All, CL3241.Contig1_All, Unigene6949_All, CL3257.Contig3_All, Unigene11710_All, Unigene22884_All, CL1413.Contig1_All, Unigene22983_All, Unigene9811_All, Unigene3634_All, Unigene23185_All, Unigene9185_All, Unigene3779_All, Unigene18531_All, Unigene15070_All, CL6066.Contig1_All,…
protein targeting to mitochondrion	Unigene1206_All, Unigene11846_All, Unigene20436_All, CL2954.Contig2_All
seed germination	CL5365.Contig1_All, Unigene17285_All, Unigene22983_All, Unigene19833_All
protein localization to mitochondrion	Unigene1206_All, Unigene11846_All, Unigene20436_All, CL2954.Contig2_All
establishment of protein localization to mitochondrion	Unigene1206_All, Unigene11846_All, Unigene20436_All, CL2954.Contig2_All
oxoacid metabolic process	Unigene8990_All, Unigene6043_All, Unigene19705_All, Unigene715_All, CL3241.Contig1_All, Unigene20771_All, Unigene9273_All, Unigene11710_All, Unigene22884_All, CL6196.Contig2_All, CL3810.Contig2_All, Unigene25919_All, CL2156.Contig2_All, CL2257.Contig4_All, Unigene11766_All, Unigene3660_All, Unigene523_All, Unigene14814_All, Unigene23131_All, Unigene26663_All, CL1018.Contig1_All, Unigene18531_All,…
cellular polysaccharide biosynthetic process	Unigene9392_All, Unigene15078_All, Unigene8727_All, Unigene3428_All, Unigene523_All, Unigene8772_All, Unigene3652_All, Unigene6318_All, CL1375.Contig2_All, CL1379.Contig1_All, Unigene17241_All, Unigene25919_All, Unigene9811_All, Unigene6620_All, CL54.Contig2_All, CL54.Contig4_All
homeostatic process	Unigene3428_All, Unigene12074_All, CL6046.Contig3_All, Unigene7322_All, Unigene20771_All, Unigene8970_All, Unigene20406_All, Unigene3571_All, Unigene8897_All, Unigene22983_All
regulation of cellular biosynthetic process	Unigene8727_All, Unigene25160_All, CL5629.Contig2_All, Unigene1072_All, Unigene14387_All, Unigene17285_All, Unigene3336_All, Unigene14158_All, Unigene8157_All, Unigene9763_All, CL1157.Contig3_All, Unigene25906_All, Unigene1270_All, CL2909.Contig1_All, CL592.Contig1_All, Unigene22983_All, Unigene9811_All, Unigene17655_All, Unigene6333_All, Unigene9392_All, CL1018.Contig1_All, CL4683.Contig2_All, C…
organic acid metabolic process	Unigene8990_All, Unigene6043_All, Unigene19705_All, Unigene715_All, CL3241.Contig1_All, Unigene20771_All, Unigene9273_All, Unigene11710_All, Unigene22884_All, CL6196.Contig2_All, CL3810.Contig2_All, Unigene25919_All, CL2156.Contig2_All, CL2257.Contig4_All, Unigene11766_All, Unigene3660_All, Unigene523_All, Unigene14814_All, Unigene23131_All, Unigene26663_All, CL1018.Contig1_All, Unigene18531_All,…
root epidermal cell differentiation	CL4696.Contig1_All, Unigene17305_All, Unigene9185_All, Unigene1977_All, Unigene5868_All, Unigene14316_All, Unigene17275_All
glycerolipid biosynthetic process	CL3803.Contig2_All, Unigene16630_All, CL6196.Contig2_All
nuclear export	Unigene23316_All, Unigene1288_All, Unigene22983_All
nucleoside metabolic process	CL4595.Contig1_All, CL4802.Contig2_All, CL3343.Contig2_All, Unigene17305_All, Unigene1032_All, Unigene523_All, Unigene268_All, CL6046.Contig3_All, CL294.Contig5_All, CL3738.Contig1_All, Unigene1270_All, CL3343.Contig3_All, Unigene14644_All, CL294.Contig6_All, Unigene14317_All, Unigene14326_All
tricarboxylic acid cycle	Unigene25919_All, Unigene19454_All
response to zinc ion	Unigene21003_All, Unigene25919_All
amine biosynthetic process	Unigene11710_All, Unigene17954_All, Unigene14620_All, Unigene3571_All, Unigene20771_All
regulation of biosynthetic process	Unigene8727_All, Unigene25160_All, CL5629.Contig2_All, Unigene1072_All, Unigene14387_All, Unigene17285_All, Unigene3336_All, Unigene14158_All, Unigene8157_All, Unigene9763_All, CL1157.Contig3_All, Unigene25906_All, Unigene1270_All, CL2909.Contig1_All, CL592.Contig1_All, Unigene22983_All, Unigene9811_All, Unigene17655_All, Unigene6333_All, Unigene9392_All, CL1018.Contig1_All, CL4683.Contig2_All, C…
glycerophospholipid metabolic process	CL5365.Contig1_All, CL3803.Contig2_All, Unigene16630_All, CL6196.Contig2_All
chromosome segregation	Unigene8727_All, CL6066.Contig1_All, Unigene1072_All, Unigene22983_All
response to other organism	Unigene1072_All, Unigene6788_All, Unigene715_All, CL833.Contig1_All, CL6046.Contig3_All, Unigene9591_All, Unigene3896_All, Unigene25677_All, CL3673.Contig2_All, CL3257.Contig3_All, Unigene14620_All, CL1413.Contig1_All, Unigene15079_All, CL592.Contig1_All, Unigene17451_All, Unigene25919_All, Unigene9811_All, Unigene11766_All, CL4595.Contig1_All, Unigene3634_All, Unigene25793_All, Unigene523_All, C…
cellular response to organic cyclic compound	CL4595.Contig1_All, Unigene1072_All, Unigene523_All, Unigene715_All, Unigene25677_All, Unigene25573_All, CL1413.Contig1_All, CL4683.Contig2_All, CL592.Contig1_All, Unigene19833_All
single-organism carbohydrate catabolic process	CL4248.Contig2_All, Unigene11885_All, Unigene1077_All, Unigene14345_All, Unigene12152_All, CL5530.Contig1_All, CL1157.Contig3_All, Unigene3896_All, Unigene1270_All, CL2035.Contig1_All, Unigene11823_All, CL2566.Contig1_All, Unigene3660_All, Unigene336_All, Unigene523_All, Unigene14814_All, Unigene20305_All, CL1018.Contig1_All, Unigene26663_All, Unigene18531_All, CL1157.Contig5_All
purine nucleoside biosynthetic process	Unigene1032_All, Unigene523_All, CL6046.Contig3_All, Unigene14317_All
purine ribonucleoside biosynthetic process	Unigene1032_All, Unigene523_All, CL6046.Contig3_All, Unigene14317_All
macromolecule catabolic process	CL3889.Contig1_All, Unigene8990_All, Unigene14345_All, Unigene14316_All, CL3889.Contig2_All, Unigene1270_All, CL4696.Contig1_All, Unigene20362_All, Unigene9273_All, Unigene14326_All, Unigene14744_All, Unigene9185_All, Unigene5662_All, Unigene26663_All, CL39.Contig1_All, CL1375.Contig2_All, CL294.Contig5_All, CL4583.Contig1_All, Unigene23448_All, Unigene14370_All, Unigene588_All, CL294.Contig6_All…
regulation of actin polymerization or depolymerization	Unigene14158_All, Unigene14316_All, Unigene19833_All
regulation of actin filament length	Unigene14158_All, Unigene14316_All, Unigene19833_All
regulation of actin filament polymerization	Unigene14158_All, Unigene14316_All, Unigene19833_All
regulation of actin cytoskeleton organization	Unigene14158_All, Unigene14316_All, Unigene19833_All
regulation of actin filament-based process	Unigene14158_All, Unigene14316_All, Unigene19833_All
cation transport	CL4595.Contig1_All, Unigene6572_All, Unigene523_All, Unigene12074_All, Unigene22238_All, Unigene17285_All, CL6046.Contig3_All, Unigene23131_All, Unigene7322_All, Unigene8970_All, Unigene25703_All, Unigene11823_All, Unigene14317_All, Unigene14744_All
response to biotic stimulus	Unigene1072_All, Unigene6788_All, Unigene715_All, CL833.Contig1_All, CL6046.Contig3_All, Unigene9591_All, Unigene3896_All, Unigene25677_All, CL3673.Contig2_All, CL3257.Contig3_All, Unigene14620_All, CL1413.Contig1_All, Unigene15079_All, CL592.Contig1_All, Unigene17451_All, Unigene25919_All, Unigene9811_All, Unigene11766_All, CL4595.Contig1_All, Unigene3634_All, Unigene25793_All, Unigene523_All, C…
mitotic cell cycle	Unigene23316_All, CL2909.Contig1_All, CL6066.Contig1_All, Unigene1072_All, Unigene19833_All, Unigene6611_All
purine-containing compound biosynthetic process	Unigene1032_All, Unigene523_All, Unigene454_All, CL3727.Contig2_All, CL6046.Contig3_All, Unigene14317_All
organ development	Unigene17305_All, Unigene6043_All, Unigene1072_All, Unigene14158_All, Unigene14316_All, CL3241.Contig1_All, CL3257.Contig3_All, Unigene9273_All, Unigene11710_All, Unigene10001_All, CL1413.Contig1_All, Unigene22983_All, Unigene9811_All, Unigene9185_All, Unigene3779_All, Unigene5662_All, Unigene19924_All, Unigene15070_All, Unigene2975_All, Unigene5868_All, Unigene22793_All, CL6164.Contig2_All, Unig…
hydrogen peroxide catabolic process	Unigene1270_All, Unigene26663_All
regulation of secondary metabolic process	CL1157.Contig5_All, CL1157.Contig3_All
positive regulation of metabolic process	Unigene9849_All, Unigene8727_All, CL1018.Contig1_All, CL1157.Contig3_All, Unigene1270_All, CL4976.Contig1_All, CL4683.Contig2_All, CL1157.Contig5_All, Unigene19833_All
epidermis development	Unigene17305_All, Unigene9185_All, Unigene14158_All, Unigene14316_All, CL4696.Contig1_All, Unigene1977_All, CL259.Contig2_All, Unigene5868_All, Unigene19833_All, Unigene17275_All
epidermal cell differentiation	Unigene17305_All, Unigene9185_All, Unigene14158_All, Unigene14316_All, CL4696.Contig1_All, Unigene1977_All, CL259.Contig2_All, Unigene5868_All, Unigene19833_All, Unigene17275_All
purine-containing compound metabolic process	CL4802.Contig2_All, Unigene17305_All, Unigene454_All, CL6046.Contig3_All, Unigene1270_All, CL3727.Contig2_All, Unigene14317_All, CL4595.Contig1_All, CL3343.Contig2_All, Unigene1032_All, Unigene523_All, Unigene268_All, CL3738.Contig1_All, CL294.Contig5_All, CL3343.Contig3_All, Unigene14644_All, CL294.Contig6_All
multi-organism process	Unigene1072_All, Unigene715_All, Unigene14158_All, CL6073.Contig1_All, CL6046.Contig3_All, CL3257.Contig3_All, CL1413.Contig1_All, Unigene25027_All, Unigene25919_All, Unigene9811_All, Unigene11766_All, CL3478.Contig2_All, Unigene3634_All, Unigene25793_All, Unigene523_All, Unigene3779_All, Unigene20305_All, Unigene6061_All, Unigene26663_All, CL39.Contig1_All, CL5753.Contig1_All, CL769.Contig1_All,…
developmental process	Unigene17305_All, Unigene1072_All, CL5020.Contig2_All, Unigene715_All, Unigene14158_All, Unigene18057_All, CL6046.Contig3_All, CL3241.Contig1_All, Unigene6949_All, CL3257.Contig3_All, Unigene11710_All, Unigene22884_All, CL1413.Contig1_All, Unigene22983_All, Unigene9811_All, Unigene9113_All, Unigene3634_All, Unigene23185_All, Unigene9185_All, Unigene3779_All, Unigene18531_All, Unigene15070_All, CL…
auxin metabolic process	CL833.Contig1_All, Unigene295_All, Unigene9811_All
indole-containing compound biosynthetic process	CL4066.Contig1_All, CL619.Contig3_All, CL833.Contig1_All
actin cytoskeleton organization	Unigene17305_All, Unigene14158_All, Unigene14316_All, Unigene19833_All
glycerolipid metabolic process	CL5365.Contig1_All, CL3803.Contig2_All, Unigene16630_All, CL6196.Contig2_All
regulation of catalytic activity	Unigene9392_All, Unigene11885_All, Unigene8772_All, Unigene3652_All, CL3673.Contig2_All, Unigene3896_All, Unigene9273_All, CL4976.Contig1_All
pentose metabolic process	Unigene268_All, Unigene15126_All
cellular response to hydrogen peroxide	Unigene1270_All, Unigene26663_All
pigment metabolic process	Unigene3896_All, Unigene3660_All, Unigene523_All, Unigene12074_All, CL5530.Contig1_All, Unigene18335_All, Unigene26663_All, CL1018.Contig1_All, CL6126.Contig2_All, CL769.Contig1_All
regulation of primary metabolic process	Unigene8727_All, Unigene25160_All, CL5629.Contig2_All, Unigene1072_All, Unigene14387_All, CL510.Contig1_All, Unigene17285_All, Unigene3336_All, Unigene14158_All, Unigene8157_All, Unigene9763_All, CL1157.Contig3_All, Unigene25906_All, Unigene1270_All, CL2909.Contig1_All, CL592.Contig1_All, Unigene22983_All, Unigene9811_All, Unigene17655_All, Unigene6333_All, Unigene9392_All, Unigene26663_All, CL10…
cell redox homeostasis	Unigene20406_All, Unigene3428_All, Unigene8897_All
positive regulation of macromolecule metabolic process	Unigene1270_All, Unigene9849_All, Unigene8727_All, CL4976.Contig1_All, CL4683.Contig2_All, CL1018.Contig1_All, Unigene19833_All
transcription, DNA-dependent	Unigene1270_All, CL232.Contig1_All, Unigene14387_All, CL2095.Contig2_All, CL4489.Contig1_All, Unigene26787_All
fatty acid beta-oxidation	CL4696.Contig1_All, Unigene8990_All, Unigene715_All, CL3810.Contig2_All, CL3810.Contig1_All, Unigene20163_All
fatty acid oxidation	CL4696.Contig1_All, Unigene8990_All, Unigene715_All, CL3810.Contig2_All, CL3810.Contig1_All, Unigene20163_All
cellular carbohydrate biosynthetic process	Unigene9392_All, Unigene15078_All, Unigene8727_All, Unigene3428_All, Unigene523_All, Unigene8772_All, Unigene3652_All, Unigene6318_All, CL1375.Contig2_All, CL1379.Contig1_All, Unigene17241_All, Unigene25919_All, Unigene9811_All, Unigene6620_All, CL54.Contig2_All, CL54.Contig4_All
seedling development	CL5365.Contig1_All, Unigene17285_All, Unigene22983_All, Unigene19833_All
RNA biosynthetic process	Unigene1270_All, CL232.Contig1_All, Unigene14387_All, CL2095.Contig2_All, CL4489.Contig1_All, Unigene26787_All
carboxylic acid metabolic process	Unigene8990_All, Unigene6043_All, Unigene19705_All, Unigene715_All, CL3241.Contig1_All, Unigene20771_All, Unigene9273_All, Unigene11710_All, Unigene22884_All, CL6196.Contig2_All, CL3810.Contig2_All, Unigene25919_All, CL2156.Contig2_All, CL2257.Contig4_All, Unigene11766_All, Unigene3660_All, Unigene523_All, Unigene14814_All, Unigene23131_All, Unigene26663_All, CL1018.Contig1_All, Unigene18531_All,…
lipid modification	CL4696.Contig1_All, Unigene8990_All, Unigene715_All, CL3810.Contig2_All, Unigene31542_All, CL3810.Contig1_All, Unigene20163_All
pollen tube growth	Unigene14158_All, CL6073.Contig1_All
endoplasmic reticulum unfolded protein response	CL1157.Contig5_All, CL1157.Contig3_All
meristem initiation	Unigene8727_All, CL1413.Contig1_All, Unigene17655_All
glucan biosynthetic process	Unigene9392_All, Unigene3428_All, Unigene523_All, Unigene8772_All, Unigene3652_All, CL1375.Contig2_All, CL1379.Contig1_All, Unigene9811_All, Unigene6620_All, CL54.Contig2_All, CL54.Contig4_All
positive regulation of biosynthetic process	Unigene1270_All, Unigene8727_All, CL4683.Contig2_All, CL1157.Contig5_All, CL1018.Contig1_All, Unigene19833_All, CL1157.Contig3_All
proteasomal protein catabolic process	CL4696.Contig1_All, CL294.Contig5_All, Unigene23448_All, Unigene14345_All, CL294.Contig6_All, Unigene14326_All, Unigene14632_All
positive regulation of cellular biosynthetic process	Unigene1270_All, Unigene8727_All, CL4683.Contig2_All, CL1157.Contig5_All, CL1018.Contig1_All, Unigene19833_All, CL1157.Contig3_All
sister chromatid cohesion	Unigene8727_All, Unigene1072_All, Unigene22983_All
aerobic respiration	Unigene25919_All, Unigene11823_All, Unigene19454_All
single-multicellular organism process	Unigene17305_All, Unigene1072_All, CL5020.Contig2_All, Unigene14387_All, Unigene715_All, Unigene14158_All, Unigene18057_All, CL6046.Contig3_All, CL3241.Contig1_All, Unigene6949_All, CL3257.Contig3_All, Unigene11710_All, Unigene22884_All, CL1413.Contig1_All, Unigene22983_All, Unigene9811_All, Unigene3634_All, Unigene23185_All, Unigene9185_All, Unigene3779_All, Unigene18531_All, Unigene15070_All, C…
response to unfolded protein	CL1157.Contig5_All, CL1157.Contig3_All
polyol metabolic process	Unigene14316_All, CL769.Contig1_All
regulation of anatomical structure morphogenesis	Unigene3779_All, Unigene14632_All
cellular response to unfolded protein	CL1157.Contig5_All, CL1157.Contig3_All
cellular response to topologically incorrect protein	CL1157.Contig5_All, CL1157.Contig3_All
positive regulation of transcription, DNA-dependent	Unigene1270_All, Unigene8727_All, CL4683.Contig2_All, CL1018.Contig1_All, Unigene19833_All
response to metal ion	Unigene17706_All, Unigene20325_All, Unigene17232_All, CL5365.Contig1_All, Unigene14345_All, Unigene715_All, Unigene9591_All, CL3241.Contig1_All, CL6230.Contig2_All, CL1157.Contig3_All, Unigene25906_All, Unigene15870_All, CL2977.Contig2_All, Unigene22631_All, Unigene25919_All, CL1834.Contig1_All, CL2035.Contig1_All, Unigene9811_All, Unigene11823_All, CL2850.Contig1_All, Unigene11766_All, CL1157.Co…
regulation of cellular protein metabolic process	Unigene1270_All, CL4976.Contig1_All, Unigene588_All, CL510.Contig1_All, CL1157.Contig5_All, CL1157.Contig3_All
hyperosmotic response	Unigene14345_All, CL833.Contig1_All, Unigene20771_All, CL54.Contig4_All
nucleobase-containing compound transport	Unigene23316_All, Unigene1288_All, Unigene22983_All, Unigene11823_All
peptidyl-amino acid modification	Unigene6043_All, Unigene3779_All, CL5753.Contig1_All, Unigene12152_All
catabolic process	Unigene17706_All, Unigene20325_All, Unigene17305_All, Unigene715_All, Unigene26245_All, CL3889.Contig2_All, CL3810.Contig2_All, CL2156.Contig2_All, Unigene14326_All, Unigene336_All, Unigene9185_All, Unigene523_All, Unigene14814_All, Unigene18531_All, CL3343.Contig3_All, Unigene588_All, Unigene14370_All, CL769.Contig1_All, CL4248.Contig2_All, Unigene11885_All, Unigene1077_All, Unigene12152_All, Un…
response to cold	Unigene6043_All, Unigene3896_All, CL3673.Contig2_All, Unigene22983_All, Unigene19931_All, Unigene11766_All, Unigene21003_All, Unigene523_All, Unigene11757_All, Unigene25793_All, Unigene20305_All, Unigene26663_All, Unigene23131_All, Unigene3929_All, Unigene19833_All, CL769.Contig1_All
actin filament organization	Unigene14158_All, Unigene14316_All, Unigene19833_All
response to red or far red light	Unigene23316_All, CL4066.Contig1_All, CL5530.Contig1_All, Unigene3218_All, Unigene26663_All, CL3241.Contig1_All, Unigene15107_All, Unigene588_All, Unigene22983_All, Unigene19833_All
regulation of phosphate metabolic process	Unigene1270_All, CL4976.Contig1_All, Unigene588_All, CL510.Contig1_All, CL6167.Contig1_All
regulation of phosphorus metabolic process	Unigene1270_All, CL4976.Contig1_All, Unigene588_All, CL510.Contig1_All, CL6167.Contig1_All
positive regulation of RNA metabolic process	Unigene1270_All, Unigene8727_All, CL4683.Contig2_All, CL1018.Contig1_All, Unigene19833_All
organic substance catabolic process	CL3889.Contig1_All, Unigene8990_All, Unigene17305_All, Unigene14345_All, Unigene715_All, Unigene14316_All, CL3889.Contig2_All, Unigene1270_All, Unigene9273_All, CL3810.Contig2_All, CL2156.Contig2_All, Unigene14326_All, Unigene11766_All, Unigene3660_All, Unigene336_All, CL4460.Contig2_All, Unigene9185_All, Unigene523_All, Unigene14814_All, Unigene20305_All, Unigene5662_All, Unigene26663_All, CL101…
meiotic cell cycle	CL2909.Contig1_All, Unigene1072_All, Unigene17285_All, Unigene22983_All
meristem structural organization	Unigene8727_All, CL1413.Contig1_All, Unigene22983_All, Unigene19833_All, Unigene17655_All
positive regulation of nucleobase-containing compound metabolic process	Unigene1270_All, Unigene8727_All, CL4683.Contig2_All, CL1018.Contig1_All, Unigene19833_All
anatomical structure arrangement	Unigene8727_All, CL1413.Contig1_All, Unigene22983_All, Unigene19833_All, Unigene17655_All
chloroplast relocation	Unigene1270_All, CL5530.Contig1_All, Unigene26663_All
plastid localization	Unigene1270_All, CL5530.Contig1_All, Unigene26663_All
establishment of plastid localization	Unigene1270_All, CL5530.Contig1_All, Unigene26663_All
multicellular organismal process	Unigene17305_All, Unigene1072_All, CL5020.Contig2_All, Unigene14387_All, Unigene715_All, Unigene14158_All, Unigene18057_All, CL6046.Contig3_All, CL3241.Contig1_All, Unigene6949_All, CL3257.Contig3_All, Unigene11710_All, Unigene22884_All, CL1413.Contig1_All, Unigene22983_All, Unigene9811_All, Unigene3634_All, Unigene23185_All, Unigene9185_All, Unigene3779_All, Unigene18531_All, Unigene15070_All, C…
immune response	Unigene11766_All, CL4595.Contig1_All, Unigene523_All, Unigene3896_All, Unigene25677_All, Unigene14644_All, CL4976.Contig1_All, Unigene25573_All, CL1413.Contig1_All, CL592.Contig1_All, Unigene9811_All, Unigene14744_All
pollination	CL3478.Contig2_All, Unigene14158_All, CL6073.Contig1_All, Unigene9666_All
regulation of protein modification process	Unigene1270_All, CL4976.Contig1_All, Unigene588_All, CL510.Contig1_All
multi-multicellular organism process	CL3478.Contig2_All, Unigene14158_All, CL6073.Contig1_All, Unigene9666_All
response to fungus	CL4595.Contig1_All, Unigene523_All, Unigene715_All, CL833.Contig1_All, Unigene9591_All, Unigene14620_All, Unigene25573_All, Unigene17451_All
regulation of molecular function	Unigene9392_All, Unigene11885_All, Unigene8772_All, Unigene3652_All, CL3673.Contig2_All, Unigene3896_All, Unigene9273_All, CL4976.Contig1_All
mRNA export from nucleus	Unigene23316_All, Unigene22983_All
response to freezing	Unigene22983_All, Unigene19833_All
mRNA transport	Unigene23316_All, Unigene22983_All
flower development	Unigene3634_All, Unigene12385_All, Unigene1072_All, Unigene9185_All, Unigene6949_All, CL3257.Contig3_All, Unigene11710_All, CL3325.Contig2_All, Unigene9811_All, Unigene19833_All, Unigene17655_All
response to chitin	Unigene523_All, Unigene17451_All, Unigene14744_All
protein maturation	Unigene20362_All, Unigene3779_All, CL2954.Contig2_All
establishment of organelle localization	Unigene1270_All, CL5530.Contig1_All, Unigene26663_All
trichome morphogenesis	CL259.Contig2_All, Unigene14158_All, Unigene14316_All, Unigene19833_All
protein import	Unigene23316_All, Unigene1206_All, Unigene8990_All, CL5020.Contig2_All, CL2954.Contig2_All, Unigene26247_All, Unigene22608_All, CL2732.Contig2_All, CL6164.Contig2_All
regulation of protein metabolic process	Unigene1270_All, CL4976.Contig1_All, Unigene588_All, CL510.Contig1_All, CL1157.Contig5_All, CL1157.Contig3_All
post-embryonic development	Unigene23316_All, Unigene8990_All, Unigene17305_All, Unigene6043_All, Unigene1072_All, Unigene14316_All, CL6046.Contig3_All, CL3241.Contig1_All, Unigene5778_All, Unigene6949_All, CL3257.Contig3_All, Unigene11710_All, CL1413.Contig1_All, Unigene25027_All, Unigene22983_All, Unigene1540_All, Unigene9811_All, Unigene3634_All, Unigene9185_All, Unigene6823_All, Unigene20305_All, Unigene18531_All, CL606…
positive regulation of nitrogen compound metabolic process	Unigene1270_All, Unigene8727_All, CL4683.Contig2_All, CL1018.Contig1_All, Unigene19833_All
lipid storage	Unigene22983_All, Unigene19833_All
negative regulation of developmental process	Unigene25027_All, Unigene22983_All
positive regulation of cellular metabolic process	Unigene8727_All, CL1018.Contig1_All, CL1157.Contig3_All, Unigene1270_All, CL4976.Contig1_All, CL4683.Contig2_All, CL1157.Contig5_All, Unigene19833_All
cell development	Unigene17305_All, Unigene9185_All, Unigene14158_All, CL6073.Contig1_All, Unigene14316_All, CL4696.Contig1_All, Unigene1977_All, CL259.Contig2_All, Unigene5868_All, Unigene22983_All, Unigene19833_All, Unigene17275_All
organelle localization	Unigene1270_All, Unigene5868_All, CL5530.Contig1_All, Unigene26663_All
response to light stimulus	Unigene23316_All, CL5530.Contig1_All, Unigene3652_All, CL3241.Contig1_All, Unigene1270_All, CL3673.Contig2_All, Unigene22983_All, Unigene9113_All, Unigene6167_All, Unigene9185_All, CL4066.Contig1_All, CL3188.Contig1_All, Unigene3218_All, Unigene23131_All, CL6126.Contig2_All, Unigene26663_All, Unigene15107_All, Unigene19827_All, Unigene25573_All, Unigene588_All, CL5753.Contig1_All, Unigene19833_Al…
photorespiration	Unigene11766_All, Unigene23444_All, Unigene1032_All, Unigene588_All, Unigene14345_All, Unigene1053_All
carbohydrate derivative biosynthetic process	Unigene23316_All, Unigene1464_All, Unigene12385_All, CL5020.Contig2_All, Unigene3336_All, CL5530.Contig1_All, CL6073.Contig1_All, CL6046.Contig3_All, Unigene17688_All, Unigene9273_All, Unigene16630_All, Unigene14620_All, CL3727.Contig2_All, CL2035.Contig1_All, Unigene14317_All, Unigene14326_All, CL141.Contig2_All, Unigene1032_All, Unigene523_All, Unigene8772_All, CL4066.Contig1_All, Unigene15126_…
cellular response to reactive oxygen species	Unigene1270_All, Unigene26663_All
nucleic acid phosphodiester bond hydrolysis	Unigene23316_All, CL2954.Contig2_All
phosphorus metabolic process	Unigene1464_All, Unigene17305_All, CL5020.Contig2_All, Unigene454_All, Unigene14158_All, CL6046.Contig3_All, CL3257.Contig3_All, Unigene16630_All, Unigene17385_All, CL2156.Contig2_All, Unigene14326_All, Unigene9185_All, Unigene523_All, Unigene14814_All, Unigene18531_All, CL3343.Contig3_All, CL769.Contig1_All, Unigene11885_All, Unigene12385_All, Unigene1077_All, CL5629.Contig2_All, Unigene690_All,…
regulation of cellular component organization	Unigene8727_All, Unigene22983_All, Unigene14158_All, Unigene14316_All, Unigene19833_All, Unigene14632_All, CL1375.Contig2_All
cellular developmental process	Unigene17305_All, Unigene6043_All, CL5020.Contig2_All, Unigene14345_All, Unigene17285_All, Unigene14158_All, CL6073.Contig1_All, Unigene18057_All, Unigene14316_All, CL4696.Contig1_All, CL259.Contig2_All, Unigene22983_All, CL1834.Contig1_All, Unigene9811_All, Unigene4028_All, Unigene9113_All, Unigene17568_All, Unigene23185_All, Unigene9185_All, Unigene19827_All, Unigene1977_All, CL2581.Contig1_All…
positive regulation of macromolecule biosynthetic process	Unigene1270_All, Unigene8727_All, CL4683.Contig2_All, CL1018.Contig1_All, Unigene19833_All
embryo development ending in seed dormancy	Unigene23316_All, Unigene8990_All, Unigene12385_All, Unigene6823_All, Unigene20305_All, Unigene891_All, Unigene25772_All, CL6066.Contig1_All, Unigene17954_All, Unigene25027_All, Unigene22983_All, Unigene19833_All, Unigene9666_All, Unigene14744_All
cell adhesion	Unigene14316_All, Unigene19833_All
biological adhesion	Unigene14316_All, Unigene19833_All
regulation of ion transport	Unigene18335_All, Unigene26663_All, Unigene15107_All
interphase	Unigene23316_All, Unigene19833_All, Unigene6611_All
interphase of mitotic cell cycle	Unigene23316_All, Unigene19833_All, Unigene6611_All
embryo sac development	Unigene23316_All, Unigene17305_All, Unigene23185_All, CL5020.Contig2_All, Unigene25404_All
cellular metabolic compound salvage	CL2165.Contig1_All, Unigene11766_All, Unigene23444_All, Unigene1032_All, Unigene588_All, Unigene14345_All, Unigene1053_All
nucleobase-containing compound catabolic process	CL4595.Contig1_All, CL4802.Contig2_All, CL3343.Contig2_All, Unigene17305_All, Unigene268_All, CL294.Contig5_All, CL3738.Contig1_All, Unigene1270_All, CL3343.Contig3_All, Unigene14644_All, CL294.Contig6_All
innate immune response	Unigene11766_All, CL4595.Contig1_All, Unigene523_All, Unigene3896_All, Unigene25677_All, CL4976.Contig1_All, Unigene25573_All, CL1413.Contig1_All, CL592.Contig1_All, Unigene9811_All, Unigene14744_All
seed development	Unigene23316_All, Unigene8990_All, Unigene12385_All, Unigene6823_All, Unigene20305_All, Unigene891_All, Unigene25772_All, CL6066.Contig1_All, Unigene17954_All, Unigene25027_All, Unigene22983_All, Unigene1540_All, Unigene19833_All, Unigene9666_All, Unigene14744_All, CL54.Contig2_All
trichome differentiation	CL259.Contig2_All, Unigene14158_All, Unigene14316_All, Unigene19833_All
ER-nucleus signaling pathway	CL1157.Contig5_All, CL1157.Contig3_All
negative regulation of response to stimulus	CL4595.Contig1_All, Unigene25573_All, Unigene523_All, Unigene31542_All
organic cyclic compound catabolic process	CL4595.Contig1_All, Unigene9392_All, CL4802.Contig2_All, CL3343.Contig2_All, Unigene6167_All, Unigene17305_All, Unigene268_All, CL833.Contig1_All, CL294.Contig5_All, CL3738.Contig1_All, Unigene1270_All, CL3343.Contig3_All, Unigene14644_All, CL294.Contig6_All, Unigene15421_All
cellular biogenic amine metabolic process	CL5365.Contig1_All, CL3803.Contig2_All, CL833.Contig1_All
cellular amine metabolic process	CL5365.Contig1_All, CL3803.Contig2_All, CL833.Contig1_All
single-organism cellular process	Unigene20325_All, Unigene1072_All, CL5020.Contig2_All, Unigene14387_All, Unigene18057_All, CL6046.Contig3_All, CL2596.Contig3_All, CL1413.Contig1_All, Unigene14326_All, CL2154.Contig1_All, Unigene3634_All, Unigene523_All, Unigene15070_All, CL3343.Contig3_All, CL6066.Contig1_All, Unigene588_All, CL2732.Contig2_All, Unigene14370_All, CL6164.Contig2_All, CL54.Contig2_All, Unigene1206_All, Unigene150…
reciprocal meiotic recombination	CL2909.Contig1_All, Unigene1072_All
reciprocal DNA recombination	CL2909.Contig1_All, Unigene1072_All
cellular response to abiotic stimulus	Unigene3218_All, CL6126.Contig2_All
multi-organism reproductive process	CL3478.Contig2_All, Unigene14158_All, CL6073.Contig1_All, Unigene9666_All
cell morphogenesis involved in differentiation	Unigene17305_All, CL259.Contig2_All, Unigene14158_All, CL6073.Contig1_All, Unigene14316_All, Unigene19833_All
small GTPase mediated signal transduction	CL2977.Contig2_All, Unigene9811_All
actin filament-based process	Unigene17305_All, Unigene14158_All, Unigene14316_All, Unigene19833_All
immune system process	Unigene11766_All, CL4595.Contig1_All, Unigene1072_All, Unigene523_All, Unigene3896_All, Unigene25677_All, Unigene14644_All, CL4976.Contig1_All, Unigene25573_All, CL1413.Contig1_All, CL592.Contig1_All, Unigene9811_All, Unigene14744_All
cellular membrane organization	Unigene1206_All, Unigene3660_All, Unigene15078_All, Unigene523_All, Unigene12074_All, Unigene17285_All, Unigene12152_All, CL5530.Contig1_All, Unigene3652_All, CL2820.Contig2_All, Unigene3896_All, Unigene1270_All, Unigene17662_All
membrane organization	Unigene1206_All, Unigene3660_All, Unigene15078_All, Unigene523_All, Unigene12074_All, Unigene17285_All, Unigene12152_All, CL5530.Contig1_All, Unigene3652_All, CL2820.Contig2_All, Unigene3896_All, Unigene1270_All, Unigene17662_All
meiosis	CL2909.Contig1_All, Unigene1072_All, Unigene22983_All
M phase of meiotic cell cycle	CL2909.Contig1_All, Unigene1072_All, Unigene22983_All
[truncated: 209 more rows]
