# Supplementary material for: Comparative Proteomic Analysis of Cultured Suspension Cells of the Halophyte Halogeton glomeratus by iTRAQ Provides Insights into Response Mechanisms to Salt Stress
Source: Front Plant Sci. 2016 Feb 9;7:110. doi: 10.3389/fpls.2016.00110 (PMC4746295; doi:10.3389/fpls.2016.00110)
Supplement: Supplementary file 8 [file DataSheet5.xlsx]

## Sheet: Sheet1
Supplementary File 5 Detailed information on biological processes for differentially expressed proteins under 400 mM NaCl conditions.
Gene Ontology term	Cluster frequency	Protein frequency of use	P-value
methylation	47 out of 375 proteins, 12.5%	250 out of 4306 proteins, 5.8%	1.64629e-07
DNA replication initiation	10 out of 375 proteins, 2.7%	21 out of 4306 proteins, 0.5%	3.28085e-06
plant-type cell wall organization or biogenesis	23 out of 375 proteins, 6.1%	106 out of 4306 proteins, 2.5%	2.71708e-05
aminoglycan catabolic process	5 out of 375 proteins, 1.3%	6 out of 4306 proteins, 0.1%	2.72278e-05
chitin metabolic process	5 out of 375 proteins, 1.3%	6 out of 4306 proteins, 0.1%	2.72278e-05
chitin catabolic process	5 out of 375 proteins, 1.3%	6 out of 4306 proteins, 0.1%	2.72278e-05
nucleolus organization	5 out of 375 proteins, 1.3%	6 out of 4306 proteins, 0.1%	2.72278e-05
amino sugar catabolic process	5 out of 375 proteins, 1.3%	6 out of 4306 proteins, 0.1%	2.72278e-05
glucosamine-containing compound catabolic process	5 out of 375 proteins, 1.3%	6 out of 4306 proteins, 0.1%	2.72278e-05
cell proliferation	11 out of 375 proteins, 2.9%	33 out of 4306 proteins, 0.8%	6.2873e-05
glucosamine-containing compound metabolic process	5 out of 375 proteins, 1.3%	7 out of 4306 proteins, 0.2%	8.84792e-05
translation	41 out of 375 proteins, 10.9%	269 out of 4306 proteins, 6.2%	0.000203696
aminoglycan metabolic process	5 out of 375 proteins, 1.3%	8 out of 4306 proteins, 0.2%	0.000219099
metabolic process	326 out of 375 proteins, 86.9%	3453 out of 4306 proteins, 80.2%	0.000231527
nuclear division	10 out of 375 proteins, 2.7%	32 out of 4306 proteins, 0.7%	0.0002499
phosphatidylcholine biosynthetic process	4 out of 375 proteins, 1.1%	5 out of 4306 proteins, 0.1%	0.000263869
plant-type cell wall organization	16 out of 375 proteins, 4.3%	71 out of 4306 proteins, 1.6%	0.000290976
DNA conformation change	10 out of 375 proteins, 2.7%	35 out of 4306 proteins, 0.8%	0.000560664
choline biosynthetic process	3 out of 375 proteins, 0.8%	3 out of 4306 proteins, 0.1%	0.000655681
plant-type cell wall biogenesis	13 out of 375 proteins, 3.5%	55 out of 4306 proteins, 1.3%	0.000660238
DNA-dependent DNA replication	14 out of 375 proteins, 3.7%	62 out of 4306 proteins, 1.4%	0.000677537
phosphatidylcholine metabolic process	5 out of 375 proteins, 1.3%	10 out of 4306 proteins, 0.2%	0.000850593
alcohol biosynthetic process	18 out of 375 proteins, 4.8%	94 out of 4306 proteins, 2.2%	0.00101409
organic hydroxy compound biosynthetic process	18 out of 375 proteins, 4.8%	94 out of 4306 proteins, 2.2%	0.00101409
single-organism developmental process	86 out of 375 proteins, 22.9%	728 out of 4306 proteins, 16.9%	0.00102177
gene expression	78 out of 375 proteins, 20.8%	648 out of 4306 proteins, 15.0%	0.00106504
microtubule nucleation	9 out of 375 proteins, 2.4%	32 out of 4306 proteins, 0.7%	0.00119947
cell wall organization or biogenesis	32 out of 375 proteins, 8.5%	212 out of 4306 proteins, 4.9%	0.00122759
organelle fission	11 out of 375 proteins, 2.9%	45 out of 4306 proteins, 1.0%	0.00126638
amino sugar metabolic process	5 out of 375 proteins, 1.3%	11 out of 4306 proteins, 0.3%	0.00144879
chemotaxis	4 out of 375 proteins, 1.1%	7 out of 4306 proteins, 0.2%	0.00160205
pollen tube guidance	4 out of 375 proteins, 1.1%	7 out of 4306 proteins, 0.2%	0.00160205
taxis	4 out of 375 proteins, 1.1%	7 out of 4306 proteins, 0.2%	0.00160205
positive chemotaxis	4 out of 375 proteins, 1.1%	7 out of 4306 proteins, 0.2%	0.00160205
regulation of meristem growth	10 out of 375 proteins, 2.7%	40 out of 4306 proteins, 0.9%	0.00174408
organic substance biosynthetic process	169 out of 375 proteins, 45.1%	1637 out of 4306 proteins, 38.0%	0.00208259
choline metabolic process	3 out of 375 proteins, 0.8%	4 out of 4306 proteins, 0.1%	0.00245267
DNA packaging	7 out of 375 proteins, 1.9%	23 out of 4306 proteins, 0.5%	0.00257491
regulation of meristem development	11 out of 375 proteins, 2.9%	50 out of 4306 proteins, 1.2%	0.00313493
second-messenger-mediated signaling	6 out of 375 proteins, 1.6%	18 out of 4306 proteins, 0.4%	0.0031464
DNA replication	15 out of 375 proteins, 4.0%	80 out of 4306 proteins, 1.9%	0.00324873
ethanolamine-containing compound metabolic process	5 out of 375 proteins, 1.3%	13 out of 4306 proteins, 0.3%	0.00348538
anatomical structure development	94 out of 375 proteins, 25.1%	842 out of 4306 proteins, 19.6%	0.00364632
biosynthetic process	176 out of 375 proteins, 46.9%	1748 out of 4306 proteins, 40.6%	0.00541487
syncytium formation	3 out of 375 proteins, 0.8%	5 out of 4306 proteins, 0.1%	0.00573587
macromolecule methylation	26 out of 375 proteins, 6.9%	179 out of 4306 proteins, 4.2%	0.00588722
sterol biosynthetic process	10 out of 375 proteins, 2.7%	47 out of 4306 proteins, 1.1%	0.00614603
alcohol metabolic process	20 out of 375 proteins, 5.3%	128 out of 4306 proteins, 3.0%	0.0067379
organic hydroxy compound metabolic process	20 out of 375 proteins, 5.3%	128 out of 4306 proteins, 3.0%	0.0067379
macromolecule biosynthetic process	87 out of 375 proteins, 23.2%	786 out of 4306 proteins, 18.3%	0.00680642
cellular macromolecule biosynthetic process	84 out of 375 proteins, 22.4%	755 out of 4306 proteins, 17.5%	0.00689494
cellular biosynthetic process	163 out of 375 proteins, 43.5%	1613 out of 4306 proteins, 37.5%	0.00728492
anaphase	8 out of 375 proteins, 2.1%	34 out of 4306 proteins, 0.8%	0.00738741
primary cell wall biogenesis	2 out of 375 proteins, 0.5%	2 out of 4306 proteins, 0.0%	0.00756581
fruit ripening	2 out of 375 proteins, 0.5%	2 out of 4306 proteins, 0.0%	0.00756581
embryonic shoot morphogenesis	2 out of 375 proteins, 0.5%	2 out of 4306 proteins, 0.0%	0.00756581
somatic embryogenesis	2 out of 375 proteins, 0.5%	2 out of 4306 proteins, 0.0%	0.00756581
negative regulation of translation in response to stress	2 out of 375 proteins, 0.5%	2 out of 4306 proteins, 0.0%	0.00756581
regulation of translation in response to stress	2 out of 375 proteins, 0.5%	2 out of 4306 proteins, 0.0%	0.00756581
anatomical structure maturation	2 out of 375 proteins, 0.5%	2 out of 4306 proteins, 0.0%	0.00756581
sucrose induced translational repression	2 out of 375 proteins, 0.5%	2 out of 4306 proteins, 0.0%	0.00756581
meristem maintenance	14 out of 375 proteins, 3.7%	80 out of 4306 proteins, 1.9%	0.00828224
cell wall biogenesis	16 out of 375 proteins, 4.3%	97 out of 4306 proteins, 2.3%	0.008806
sterol metabolic process	10 out of 375 proteins, 2.7%	50 out of 4306 proteins, 1.2%	0.00964224
mitochondrial membrane organization	3 out of 375 proteins, 0.8%	6 out of 4306 proteins, 0.1%	0.0107346
cell wall macromolecule catabolic process	3 out of 375 proteins, 0.8%	6 out of 4306 proteins, 0.1%	0.0107346
locomotion	4 out of 375 proteins, 1.1%	11 out of 4306 proteins, 0.3%	0.0113938
RNA methylation	13 out of 375 proteins, 3.5%	75 out of 4306 proteins, 1.7%	0.0116506
ribonucleoprotein complex biogenesis	21 out of 375 proteins, 5.6%	144 out of 4306 proteins, 3.3%	0.0121719
regulation of multicellular organismal development	27 out of 375 proteins, 7.2%	199 out of 4306 proteins, 4.6%	0.0124607
leaf senescence	5 out of 375 proteins, 1.3%	17 out of 4306 proteins, 0.4%	0.0125244
carbon fixation	5 out of 375 proteins, 1.3%	17 out of 4306 proteins, 0.4%	0.0125244
phytosteroid metabolic process	7 out of 375 proteins, 1.9%	30 out of 4306 proteins, 0.7%	0.012569
phytosteroid biosynthetic process	7 out of 375 proteins, 1.9%	30 out of 4306 proteins, 0.7%	0.012569
brassinosteroid metabolic process	7 out of 375 proteins, 1.9%	30 out of 4306 proteins, 0.7%	0.012569
brassinosteroid biosynthetic process	7 out of 375 proteins, 1.9%	30 out of 4306 proteins, 0.7%	0.012569
post-embryonic root development	7 out of 375 proteins, 1.9%	30 out of 4306 proteins, 0.7%	0.012569
system development	80 out of 375 proteins, 21.3%	731 out of 4306 proteins, 17.0%	0.0128264
cell wall organization	19 out of 375 proteins, 5.1%	127 out of 4306 proteins, 2.9%	0.0128751
steroid biosynthetic process	11 out of 375 proteins, 2.9%	60 out of 4306 proteins, 1.4%	0.0130766
regulation of multicellular organismal process	27 out of 375 proteins, 7.2%	200 out of 4306 proteins, 4.6%	0.0132736
DNA modification	9 out of 375 proteins, 2.4%	45 out of 4306 proteins, 1.0%	0.0137823
DNA alkylation	9 out of 375 proteins, 2.4%	45 out of 4306 proteins, 1.0%	0.0137823
DNA methylation	9 out of 375 proteins, 2.4%	45 out of 4306 proteins, 1.0%	0.0137823
DNA methylation or demethylation	9 out of 375 proteins, 2.4%	45 out of 4306 proteins, 1.0%	0.0137823
external encapsulating structure organization	20 out of 375 proteins, 5.3%	137 out of 4306 proteins, 3.2%	0.014081
phospholipid metabolic process	23 out of 375 proteins, 6.1%	166 out of 4306 proteins, 3.9%	0.0160836
aging	8 out of 375 proteins, 2.1%	39 out of 4306 proteins, 0.9%	0.0170725
DNA unwinding involved in replication	3 out of 375 proteins, 0.8%	7 out of 4306 proteins, 0.2%	0.017584
calcium-mediated signaling	3 out of 375 proteins, 0.8%	7 out of 4306 proteins, 0.2%	0.017584
anatomical structure morphogenesis	51 out of 375 proteins, 13.6%	441 out of 4306 proteins, 10.2%	0.0181159
glycine catabolic process	5 out of 375 proteins, 1.3%	19 out of 4306 proteins, 0.4%	0.0203687
nucleosome assembly	4 out of 375 proteins, 1.1%	13 out of 4306 proteins, 0.3%	0.0214708
nucleosome organization	4 out of 375 proteins, 1.1%	13 out of 4306 proteins, 0.3%	0.0214708
protein-DNA complex assembly	4 out of 375 proteins, 1.1%	13 out of 4306 proteins, 0.3%	0.0214708
protein-DNA complex subunit organization	4 out of 375 proteins, 1.1%	13 out of 4306 proteins, 0.3%	0.0214708
mitosis	6 out of 375 proteins, 1.6%	26 out of 4306 proteins, 0.6%	0.0215248
ribosome biogenesis	20 out of 375 proteins, 5.3%	143 out of 4306 proteins, 3.3%	0.0217759
steroid metabolic process	11 out of 375 proteins, 2.9%	65 out of 4306 proteins, 1.5%	0.0230896
serine family amino acid catabolic process	5 out of 375 proteins, 1.3%	20 out of 4306 proteins, 0.5%	0.0252728
regulation of developmental growth	11 out of 375 proteins, 2.9%	66 out of 4306 proteins, 1.5%	0.0256266
M phase of mitotic cell cycle	6 out of 375 proteins, 1.6%	27 out of 4306 proteins, 0.6%	0.0257091
acetyl-CoA metabolic process	6 out of 375 proteins, 1.6%	27 out of 4306 proteins, 0.6%	0.0257091
chromosome condensation	3 out of 375 proteins, 0.8%	8 out of 4306 proteins, 0.2%	0.0263434
cortical cytoskeleton organization	3 out of 375 proteins, 0.8%	8 out of 4306 proteins, 0.2%	0.0263434
cytoplasmic microtubule organization	3 out of 375 proteins, 0.8%	8 out of 4306 proteins, 0.2%	0.0263434
cortical microtubule organization	3 out of 375 proteins, 0.8%	8 out of 4306 proteins, 0.2%	0.0263434
nucleotide-sugar biosynthetic process	4 out of 375 proteins, 1.1%	14 out of 4306 proteins, 0.3%	0.0280432
phospholipid biosynthetic process	20 out of 375 proteins, 5.3%	148 out of 4306 proteins, 3.4%	0.0303798
oxidation-reduction process	76 out of 375 proteins, 20.3%	717 out of 4306 proteins, 16.7%	0.0312002
chromatin assembly	4 out of 375 proteins, 1.1%	15 out of 4306 proteins, 0.3%	0.0356851
cell growth	23 out of 375 proteins, 6.1%	179 out of 4306 proteins, 4.2%	0.0357861
RNA modification	15 out of 375 proteins, 4.0%	105 out of 4306 proteins, 2.4%	0.0368994
plant-type cell wall modification	3 out of 375 proteins, 0.8%	9 out of 4306 proteins, 0.2%	0.0370117
growth	25 out of 375 proteins, 6.7%	199 out of 4306 proteins, 4.6%	0.0373747
shoot system development	24 out of 375 proteins, 6.4%	190 out of 4306 proteins, 4.4%	0.0386699
regulation of root meristem growth	2 out of 375 proteins, 0.5%	4 out of 4306 proteins, 0.1%	0.0403195
homogalacturonan metabolic process	2 out of 375 proteins, 0.5%	4 out of 4306 proteins, 0.1%	0.0403195
peptidyl-proline hydroxylation to 4-hydroxy-L-proline	2 out of 375 proteins, 0.5%	4 out of 4306 proteins, 0.1%	0.0403195
4-hydroxyproline metabolic process	2 out of 375 proteins, 0.5%	4 out of 4306 proteins, 0.1%	0.0403195
peptidyl-proline hydroxylation	2 out of 375 proteins, 0.5%	4 out of 4306 proteins, 0.1%	0.0403195
cell wall modification involved in multidimensional cell growth	2 out of 375 proteins, 0.5%	4 out of 4306 proteins, 0.1%	0.0403195
acyl-CoA metabolic process	6 out of 375 proteins, 1.6%	30 out of 4306 proteins, 0.7%	0.0413844
thioester metabolic process	6 out of 375 proteins, 1.6%	30 out of 4306 proteins, 0.7%	0.0413844
phyllome development	17 out of 375 proteins, 4.5%	125 out of 4306 proteins, 2.9%	0.0415503
microtubule cytoskeleton organization	13 out of 375 proteins, 3.5%	89 out of 4306 proteins, 2.1%	0.0428223
glycine metabolic process	5 out of 375 proteins, 1.3%	23 out of 4306 proteins, 0.5%	0.0442537
adaxial/abaxial pattern specification	4 out of 375 proteins, 1.1%	16 out of 4306 proteins, 0.4%	0.0444115
embryo development	28 out of 375 proteins, 7.5%	233 out of 4306 proteins, 5.4%	0.0470809
cellular component organization or biogenesis	121 out of 375 proteins, 32.3%	1223 out of 4306 proteins, 28.4%	0.0479493
response to karrikin	7 out of 375 proteins, 1.9%	39 out of 4306 proteins, 0.9%	0.0484028
regulation of growth	11 out of 375 proteins, 2.9%	73 out of 4306 proteins, 1.7%	0.0492683
DNA geometric change	3 out of 375 proteins, 0.8%	10 out of 4306 proteins, 0.2%	0.0495407
DNA duplex unwinding	3 out of 375 proteins, 0.8%	10 out of 4306 proteins, 0.2%	0.0495407
response to jasmonic acid stimulus	12 out of 375 proteins, 3.2%	82 out of 4306 proteins, 1.9%	0.0498397
serine family amino acid metabolic process	15 out of 375 proteins, 4.0%	110 out of 4306 proteins, 2.6%	0.0524518
glycerophospholipid metabolic process	9 out of 375 proteins, 2.4%	58 out of 4306 proteins, 1.3%	0.0611978
inner mitochondrial membrane organization	2 out of 375 proteins, 0.5%	5 out of 4306 proteins, 0.1%	0.0633752
cell plate formation involved in plant-type cell wall biogenesis	2 out of 375 proteins, 0.5%	5 out of 4306 proteins, 0.1%	0.0633752
protein import into mitochondrial inner membrane	2 out of 375 proteins, 0.5%	5 out of 4306 proteins, 0.1%	0.0633752
embryonic morphogenesis	2 out of 375 proteins, 0.5%	5 out of 4306 proteins, 0.1%	0.0633752
regulation of G2/M transition of mitotic cell cycle	3 out of 375 proteins, 0.8%	11 out of 4306 proteins, 0.3%	0.0638458
fruit development	29 out of 375 proteins, 7.7%	250 out of 4306 proteins, 5.8%	0.0640906
sulfur amino acid metabolic process	18 out of 375 proteins, 4.8%	142 out of 4306 proteins, 3.3%	0.0655557
cellular component biogenesis	52 out of 375 proteins, 13.9%	489 out of 4306 proteins, 11.4%	0.0671328
glycerophospholipid biosynthetic process	7 out of 375 proteins, 1.9%	42 out of 4306 proteins, 1.0%	0.0679908
regulation of developmental process	28 out of 375 proteins, 7.5%	243 out of 4306 proteins, 5.6%	0.0727703
photosystem II assembly	10 out of 375 proteins, 2.7%	69 out of 4306 proteins, 1.6%	0.0735061
hormone biosynthetic process	10 out of 375 proteins, 2.7%	69 out of 4306 proteins, 1.6%	0.0735061
cell wall modification	8 out of 375 proteins, 2.1%	52 out of 4306 proteins, 1.2%	0.0782556
nucleus organization	6 out of 375 proteins, 1.6%	35 out of 4306 proteins, 0.8%	0.0786655
glycerolipid metabolic process	9 out of 375 proteins, 2.4%	61 out of 4306 proteins, 1.4%	0.079411
chromatin assembly or disassembly	5 out of 375 proteins, 1.3%	27 out of 4306 proteins, 0.6%	0.0799764
response to nematode	5 out of 375 proteins, 1.3%	27 out of 4306 proteins, 0.6%	0.0799764
organ senescence	5 out of 375 proteins, 1.3%	27 out of 4306 proteins, 0.6%	0.0799764
chromatin organization	20 out of 375 proteins, 5.3%	166 out of 4306 proteins, 3.9%	0.0827264
glycerolipid biosynthetic process	7 out of 375 proteins, 1.9%	44 out of 4306 proteins, 1.0%	0.083348
lipid biosynthetic process	38 out of 375 proteins, 10.1%	350 out of 4306 proteins, 8.1%	0.0853371
seed development	27 out of 375 proteins, 7.2%	238 out of 4306 proteins, 5.5%	0.0893736
cellular zinc ion homeostasis	2 out of 375 proteins, 0.5%	6 out of 4306 proteins, 0.1%	0.0896956
pyrimidine nucleoside triphosphate metabolic process	2 out of 375 proteins, 0.5%	6 out of 4306 proteins, 0.1%	0.0896956
inflorescence development	2 out of 375 proteins, 0.5%	6 out of 4306 proteins, 0.1%	0.0896956
negative regulation of translation	2 out of 375 proteins, 0.5%	6 out of 4306 proteins, 0.1%	0.0896956
zinc ion homeostasis	2 out of 375 proteins, 0.5%	6 out of 4306 proteins, 0.1%	0.0896956
galacturonan metabolic process	4 out of 375 proteins, 1.1%	20 out of 4306 proteins, 0.5%	0.0899771
pectin metabolic process	4 out of 375 proteins, 1.1%	20 out of 4306 proteins, 0.5%	0.0899771
hormone metabolic process	11 out of 375 proteins, 2.9%	82 out of 4306 proteins, 1.9%	0.0969139
coumarin metabolic process	3 out of 375 proteins, 0.8%	13 out of 4306 proteins, 0.3%	0.0973189
coumarin biosynthetic process	3 out of 375 proteins, 0.8%	13 out of 4306 proteins, 0.3%	0.0973189
regulation of cell cycle phase transition	3 out of 375 proteins, 0.8%	13 out of 4306 proteins, 0.3%	0.0973189
regulation of mitotic cell cycle phase transition	3 out of 375 proteins, 0.8%	13 out of 4306 proteins, 0.3%	0.0973189
unidimensional cell growth	12 out of 375 proteins, 3.2%	92 out of 4306 proteins, 2.1%	0.10052
purine nucleoside triphosphate biosynthetic process	7 out of 375 proteins, 1.9%	46 out of 4306 proteins, 1.1%	0.100535
purine ribonucleoside triphosphate biosynthetic process	7 out of 375 proteins, 1.9%	46 out of 4306 proteins, 1.1%	0.100535
regulation of hormone levels	15 out of 375 proteins, 4.0%	121 out of 4306 proteins, 2.8%	0.101327
hyperosmotic salinity response	5 out of 375 proteins, 1.3%	29 out of 4306 proteins, 0.7%	0.102239
nucleotide-sugar metabolic process	4 out of 375 proteins, 1.1%	21 out of 4306 proteins, 0.5%	0.103884
nucleic acid metabolic process	69 out of 375 proteins, 18.4%	689 out of 4306 proteins, 16.0%	0.106465
meristem development	17 out of 375 proteins, 4.5%	142 out of 4306 proteins, 3.3%	0.108543
ribonucleoside triphosphate biosynthetic process	7 out of 375 proteins, 1.9%	47 out of 4306 proteins, 1.1%	0.109802
microtubule-based process	14 out of 375 proteins, 3.7%	113 out of 4306 proteins, 2.6%	0.111212
regulation of DNA replication	5 out of 375 proteins, 1.3%	30 out of 4306 proteins, 0.7%	0.11441
organ development	50 out of 375 proteins, 13.3%	487 out of 4306 proteins, 11.3%	0.114615
RNA splicing	13 out of 375 proteins, 3.5%	104 out of 4306 proteins, 2.4%	0.115683
neutral amino acid transport	3 out of 375 proteins, 0.8%	14 out of 4306 proteins, 0.3%	0.116212
proline transport	3 out of 375 proteins, 0.8%	14 out of 4306 proteins, 0.3%	0.116212
flower morphogenesis	3 out of 375 proteins, 0.8%	14 out of 4306 proteins, 0.3%	0.116212
cellulose metabolic process	11 out of 375 proteins, 2.9%	85 out of 4306 proteins, 2.0%	0.117397
cleavage involved in rRNA processing	2 out of 375 proteins, 0.5%	7 out of 4306 proteins, 0.2%	0.11854
endonucleolytic cleavage involved in rRNA processing	2 out of 375 proteins, 0.5%	7 out of 4306 proteins, 0.2%	0.11854
cellular response to biotic stimulus	2 out of 375 proteins, 0.5%	7 out of 4306 proteins, 0.2%	0.11854
RNA phosphodiester bond hydrolysis	2 out of 375 proteins, 0.5%	7 out of 4306 proteins, 0.2%	0.11854
RNA phosphodiester bond hydrolysis, endonucleolytic	2 out of 375 proteins, 0.5%	7 out of 4306 proteins, 0.2%	0.11854
regulation of root development	2 out of 375 proteins, 0.5%	7 out of 4306 proteins, 0.2%	0.11854
root system development	20 out of 375 proteins, 5.3%	174 out of 4306 proteins, 4.0%	0.118618
root development	20 out of 375 proteins, 5.3%	174 out of 4306 proteins, 4.0%	0.118618
ethylene metabolic process	4 out of 375 proteins, 1.1%	22 out of 4306 proteins, 0.5%	0.118704
ethylene biosynthetic process	4 out of 375 proteins, 1.1%	22 out of 4306 proteins, 0.5%	0.118704
cellular alkene metabolic process	4 out of 375 proteins, 1.1%	22 out of 4306 proteins, 0.5%	0.118704
alkene biosynthetic process	4 out of 375 proteins, 1.1%	22 out of 4306 proteins, 0.5%	0.118704
olefin metabolic process	4 out of 375 proteins, 1.1%	22 out of 4306 proteins, 0.5%	0.118704
olefin biosynthetic process	4 out of 375 proteins, 1.1%	22 out of 4306 proteins, 0.5%	0.118704
DNA metabolic process	25 out of 375 proteins, 6.7%	225 out of 4306 proteins, 5.2%	0.118704
cytokinesis	12 out of 375 proteins, 3.2%	95 out of 4306 proteins, 2.2%	0.120208
developmental process	98 out of 375 proteins, 26.1%	1017 out of 4306 proteins, 23.6%	0.12837
photosynthesis	20 out of 375 proteins, 5.3%	176 out of 4306 proteins, 4.1%	0.128881
histone lysine methylation	10 out of 375 proteins, 2.7%	77 out of 4306 proteins, 1.8%	0.129172
nucleoside triphosphate biosynthetic process	7 out of 375 proteins, 1.9%	49 out of 4306 proteins, 1.1%	0.129641
reproductive structure development	46 out of 375 proteins, 12.3%	449 out of 4306 proteins, 10.4%	0.129877
reproductive system development	46 out of 375 proteins, 12.3%	449 out of 4306 proteins, 10.4%	0.129877
organ morphogenesis	16 out of 375 proteins, 4.3%	136 out of 4306 proteins, 3.2%	0.130802
post-embryonic organ development	19 out of 375 proteins, 5.1%	167 out of 4306 proteins, 3.9%	0.135179
cytokinesis by cell plate formation	10 out of 375 proteins, 2.7%	78 out of 4306 proteins, 1.8%	0.137404
beta-glucan metabolic process	11 out of 375 proteins, 2.9%	88 out of 4306 proteins, 2.0%	0.140146
M phase	12 out of 375 proteins, 3.2%	98 out of 4306 proteins, 2.3%	0.141939
sulfur amino acid biosynthetic process	15 out of 375 proteins, 4.0%	128 out of 4306 proteins, 3.0%	0.143551
embryo development ending in seed dormancy	23 out of 375 proteins, 6.1%	210 out of 4306 proteins, 4.9%	0.145715
response to wounding	10 out of 375 proteins, 2.7%	79 out of 4306 proteins, 1.8%	0.145905
pattern specification process	11 out of 375 proteins, 2.9%	89 out of 4306 proteins, 2.1%	0.148218
photoinhibition	2 out of 375 proteins, 0.5%	8 out of 4306 proteins, 0.2%	0.149273
reductive pentose-phosphate cycle	2 out of 375 proteins, 0.5%	8 out of 4306 proteins, 0.2%	0.149273
photosynthesis, dark reaction	2 out of 375 proteins, 0.5%	8 out of 4306 proteins, 0.2%	0.149273
negative regulation of photosynthesis, light reaction	2 out of 375 proteins, 0.5%	8 out of 4306 proteins, 0.2%	0.149273
cell wall pectin biosynthetic process	2 out of 375 proteins, 0.5%	8 out of 4306 proteins, 0.2%	0.149273
photorespiration	12 out of 375 proteins, 3.2%	99 out of 4306 proteins, 2.3%	0.149624
regulation of reproductive process	14 out of 375 proteins, 3.7%	119 out of 4306 proteins, 2.8%	0.150519
unsaturated fatty acid biosynthetic process	4 out of 375 proteins, 1.1%	24 out of 4306 proteins, 0.6%	0.150841
unsaturated fatty acid metabolic process	4 out of 375 proteins, 1.1%	24 out of 4306 proteins, 0.6%	0.150841
cotyledon development	4 out of 375 proteins, 1.1%	24 out of 4306 proteins, 0.6%	0.150841
response to blue light	6 out of 375 proteins, 1.6%	42 out of 4306 proteins, 1.0%	0.15406
cell cycle cytokinesis	10 out of 375 proteins, 2.7%	80 out of 4306 proteins, 1.9%	0.154671
regulation of cell size	3 out of 375 proteins, 0.8%	16 out of 4306 proteins, 0.4%	0.157559
rRNA processing	13 out of 375 proteins, 3.5%	110 out of 4306 proteins, 2.6%	0.157871
amine biosynthetic process	9 out of 375 proteins, 2.4%	71 out of 4306 proteins, 1.6%	0.161239
rRNA metabolic process	13 out of 375 proteins, 3.5%	111 out of 4306 proteins, 2.6%	0.165597
leaf development	13 out of 375 proteins, 3.5%	111 out of 4306 proteins, 2.6%	0.165597
ATP biosynthetic process	6 out of 375 proteins, 1.6%	43 out of 4306 proteins, 1.0%	0.166809
specification of symmetry	4 out of 375 proteins, 1.1%	25 out of 4306 proteins, 0.6%	0.168026
determination of bilateral symmetry	4 out of 375 proteins, 1.1%	25 out of 4306 proteins, 0.6%	0.168026
cellular component morphogenesis	20 out of 375 proteins, 5.3%	183 out of 4306 proteins, 4.2%	0.168791
cell morphogenesis	19 out of 375 proteins, 5.1%	173 out of 4306 proteins, 4.0%	0.171011
regulation of flower development	13 out of 375 proteins, 3.5%	112 out of 4306 proteins, 2.6%	0.173511
cell plate assembly	2 out of 375 proteins, 0.5%	9 out of 4306 proteins, 0.2%	0.181347
plant-type hypersensitive response	2 out of 375 proteins, 0.5%	9 out of 4306 proteins, 0.2%	0.181347
host programmed cell death induced by symbiont	2 out of 375 proteins, 0.5%	9 out of 4306 proteins, 0.2%	0.181347
pectin biosynthetic process	2 out of 375 proteins, 0.5%	9 out of 4306 proteins, 0.2%	0.181347
sphingoid metabolic process	2 out of 375 proteins, 0.5%	9 out of 4306 proteins, 0.2%	0.181347
sphingoid biosynthetic process	2 out of 375 proteins, 0.5%	9 out of 4306 proteins, 0.2%	0.181347
cysteine biosynthetic process	10 out of 375 proteins, 2.7%	83 out of 4306 proteins, 1.9%	0.182489
serine family amino acid biosynthetic process	11 out of 375 proteins, 2.9%	93 out of 4306 proteins, 2.2%	0.182816
mRNA splicing, via spliceosome	5 out of 375 proteins, 1.3%	35 out of 4306 proteins, 0.8%	0.184448
response to far red light	5 out of 375 proteins, 1.3%	35 out of 4306 proteins, 0.8%	0.184448
nitrogen compound metabolic process	134 out of 375 proteins, 35.7%	1443 out of 4306 proteins, 33.5%	0.184645
sulfur compound biosynthetic process	21 out of 375 proteins, 5.6%	196 out of 4306 proteins, 4.6%	0.184793
RNA processing	34 out of 375 proteins, 9.1%	334 out of 4306 proteins, 7.8%	0.184893
regulation of cell proliferation	4 out of 375 proteins, 1.1%	26 out of 4306 proteins, 0.6%	0.185862
purine ribonucleotide biosynthetic process	8 out of 375 proteins, 2.1%	64 out of 4306 proteins, 1.5%	0.189815
nucleocytoplasmic transport	12 out of 375 proteins, 3.2%	104 out of 4306 proteins, 2.4%	0.191175
nuclear transport	12 out of 375 proteins, 3.2%	104 out of 4306 proteins, 2.4%	0.191175
protein import into nucleus	10 out of 375 proteins, 2.7%	84 out of 4306 proteins, 2.0%	0.192243
protein localization to nucleus	10 out of 375 proteins, 2.7%	84 out of 4306 proteins, 2.0%	0.192243
protein targeting to nucleus	10 out of 375 proteins, 2.7%	84 out of 4306 proteins, 2.0%	0.192243
nuclear import	10 out of 375 proteins, 2.7%	84 out of 4306 proteins, 2.0%	0.192243
chromatin modification	15 out of 375 proteins, 4.0%	135 out of 4306 proteins, 3.1%	0.194094
root morphogenesis	14 out of 375 proteins, 3.7%	125 out of 4306 proteins, 2.9%	0.196324
phenylpropanoid metabolic process	7 out of 375 proteins, 1.9%	55 out of 4306 proteins, 1.3%	0.198641
RNA splicing, via transesterification reactions	5 out of 375 proteins, 1.3%	36 out of 4306 proteins, 0.8%	0.200031
RNA splicing, via transesterification reactions with bulged adenosine as nucleophile	5 out of 375 proteins, 1.3%	36 out of 4306 proteins, 0.8%	0.200031
jasmonic acid metabolic process	5 out of 375 proteins, 1.3%	36 out of 4306 proteins, 0.8%	0.200031
jasmonic acid biosynthetic process	5 out of 375 proteins, 1.3%	36 out of 4306 proteins, 0.8%	0.200031
cellulose biosynthetic process	8 out of 375 proteins, 2.1%	65 out of 4306 proteins, 1.5%	0.201254
histone methylation	11 out of 375 proteins, 2.9%	95 out of 4306 proteins, 2.2%	0.201416
peptide metabolic process	3 out of 375 proteins, 0.8%	18 out of 4306 proteins, 0.4%	0.202622
response to cytokinin stimulus	3 out of 375 proteins, 0.8%	18 out of 4306 proteins, 0.4%	0.202622
cell wall pectin metabolic process	3 out of 375 proteins, 0.8%	18 out of 4306 proteins, 0.4%	0.202622
energy coupled proton transport, down electrochemical gradient	4 out of 375 proteins, 1.1%	27 out of 4306 proteins, 0.6%	0.204277
ATP synthesis coupled proton transport	4 out of 375 proteins, 1.1%	27 out of 4306 proteins, 0.6%	0.204277
isopentenyl diphosphate biosynthetic process	13 out of 375 proteins, 3.5%	116 out of 4306 proteins, 2.7%	0.206966
isopentenyl diphosphate biosynthetic process, mevalonate-independent pathway	13 out of 375 proteins, 3.5%	116 out of 4306 proteins, 2.7%	0.206966
glyceraldehyde-3-phosphate metabolic process	13 out of 375 proteins, 3.5%	116 out of 4306 proteins, 2.7%	0.206966
isopentenyl diphosphate metabolic process	13 out of 375 proteins, 3.5%	116 out of 4306 proteins, 2.7%	0.206966
anatomical structure formation involved in morphogenesis	13 out of 375 proteins, 3.5%	116 out of 4306 proteins, 2.7%	0.206966
protein methylation	11 out of 375 proteins, 2.9%	96 out of 4306 proteins, 2.2%	0.211017
protein alkylation	11 out of 375 proteins, 2.9%	96 out of 4306 proteins, 2.2%	0.211017
regionalization	7 out of 375 proteins, 1.9%	56 out of 4306 proteins, 1.3%	0.211348
leaf morphogenesis	7 out of 375 proteins, 1.9%	56 out of 4306 proteins, 1.3%	0.211348
cysteine metabolic process	10 out of 375 proteins, 2.7%	86 out of 4306 proteins, 2.0%	0.212418
response to xenobiotic stimulus	2 out of 375 proteins, 0.5%	10 out of 4306 proteins, 0.2%	0.214299
positive gravitropism	2 out of 375 proteins, 0.5%	10 out of 4306 proteins, 0.2%	0.214299
ncRNA processing	14 out of 375 proteins, 3.7%	128 out of 4306 proteins, 3.0%	0.221424
mitotic cell cycle	10 out of 375 proteins, 2.7%	87 out of 4306 proteins, 2.0%	0.222821
polysaccharide catabolic process	4 out of 375 proteins, 1.1%	28 out of 4306 proteins, 0.7%	0.223197
regulation of response to biotic stimulus	4 out of 375 proteins, 1.1%	28 out of 4306 proteins, 0.7%	0.223197
auxin polar transport	4 out of 375 proteins, 1.1%	28 out of 4306 proteins, 0.7%	0.223197
stamen development	4 out of 375 proteins, 1.1%	28 out of 4306 proteins, 0.7%	0.223197
androecium development	4 out of 375 proteins, 1.1%	28 out of 4306 proteins, 0.7%	0.223197
protein targeting to mitochondrion	7 out of 375 proteins, 1.9%	57 out of 4306 proteins, 1.3%	0.224347
protein localization to mitochondrion	7 out of 375 proteins, 1.9%	57 out of 4306 proteins, 1.3%	0.224347
establishment of protein localization to mitochondrion	7 out of 375 proteins, 1.9%	57 out of 4306 proteins, 1.3%	0.224347
histone modification	13 out of 375 proteins, 3.5%	118 out of 4306 proteins, 2.7%	0.224699
mitochondrion organization	8 out of 375 proteins, 2.1%	67 out of 4306 proteins, 1.6%	0.224929
PSII associated light-harvesting complex II catabolic process	3 out of 375 proteins, 0.8%	19 out of 4306 proteins, 0.4%	0.226169
organophosphate biosynthetic process	38 out of 375 proteins, 10.1%	386 out of 4306 proteins, 9.0%	0.228212
response to other organism	39 out of 375 proteins, 10.4%	397 out of 4306 proteins, 9.2%	0.228674
peptidyl-proline modification	5 out of 375 proteins, 1.3%	38 out of 4306 proteins, 0.9%	0.232441
beta-glucan biosynthetic process	8 out of 375 proteins, 2.1%	68 out of 4306 proteins, 1.6%	0.237134
production of siRNA involved in RNA interference	7 out of 375 proteins, 1.9%	58 out of 4306 proteins, 1.3%	0.237617
negative regulation of metabolic process	18 out of 375 proteins, 4.8%	172 out of 4306 proteins, 4.0%	0.237626
cellular glucan metabolic process	21 out of 375 proteins, 5.6%	204 out of 4306 proteins, 4.7%	0.238212
glucan metabolic process	21 out of 375 proteins, 5.6%	204 out of 4306 proteins, 4.7%	0.238212
developmental process involved in reproduction	52 out of 375 proteins, 13.9%	542 out of 4306 proteins, 12.6%	0.239191
multi-organism process	46 out of 375 proteins, 12.3%	476 out of 4306 proteins, 11.1%	0.239815
multidimensional cell growth	4 out of 375 proteins, 1.1%	29 out of 4306 proteins, 0.7%	0.242551
pyruvate metabolic process	13 out of 375 proteins, 3.5%	120 out of 4306 proteins, 2.8%	0.243039
posttranscriptional regulation of gene expression	12 out of 375 proteins, 3.2%	110 out of 4306 proteins, 2.6%	0.24717
sphingolipid biosynthetic process	2 out of 375 proteins, 0.5%	11 out of 4306 proteins, 0.3%	0.247732
regulation of photosynthesis, light reaction	2 out of 375 proteins, 0.5%	11 out of 4306 proteins, 0.3%	0.247732
regulation of generation of precursor metabolites and energy	2 out of 375 proteins, 0.5%	11 out of 4306 proteins, 0.3%	0.247732
covalent chromatin modification	14 out of 375 proteins, 3.7%	131 out of 4306 proteins, 3.0%	0.247815
regulation of protein dephosphorylation	5 out of 375 proteins, 1.3%	39 out of 4306 proteins, 0.9%	0.249178
response to biotic stimulus	39 out of 375 proteins, 10.4%	401 out of 4306 proteins, 9.3%	0.249211
sphingolipid metabolic process	3 out of 375 proteins, 0.8%	20 out of 4306 proteins, 0.5%	0.250203
cellular biogenic amine biosynthetic process	3 out of 375 proteins, 0.8%	20 out of 4306 proteins, 0.5%	0.250203
RNA splicing, via endonucleolytic cleavage and ligation	7 out of 375 proteins, 1.9%	59 out of 4306 proteins, 1.4%	0.251137
cellular biogenic amine metabolic process	7 out of 375 proteins, 1.9%	59 out of 4306 proteins, 1.4%	0.251137
dsRNA fragmentation	7 out of 375 proteins, 1.9%	59 out of 4306 proteins, 1.4%	0.251137
purine nucleoside biosynthetic process	7 out of 375 proteins, 1.9%	59 out of 4306 proteins, 1.4%	0.251137
response to dsRNA	7 out of 375 proteins, 1.9%	59 out of 4306 proteins, 1.4%	0.251137
cellular amine metabolic process	7 out of 375 proteins, 1.9%	59 out of 4306 proteins, 1.4%	0.251137
purine ribonucleoside biosynthetic process	7 out of 375 proteins, 1.9%	59 out of 4306 proteins, 1.4%	0.251137
production of small RNA involved in gene silencing by RNA	7 out of 375 proteins, 1.9%	59 out of 4306 proteins, 1.4%	0.251137
cellular response to dsRNA	7 out of 375 proteins, 1.9%	59 out of 4306 proteins, 1.4%	0.251137
tube development	6 out of 375 proteins, 1.6%	49 out of 4306 proteins, 1.1%	0.251342
pollen tube development	6 out of 375 proteins, 1.6%	49 out of 4306 proteins, 1.1%	0.251342
alpha-amino acid catabolic process	8 out of 375 proteins, 2.1%	70 out of 4306 proteins, 1.6%	0.262192
hormone transport	4 out of 375 proteins, 1.1%	30 out of 4306 proteins, 0.7%	0.262264
regulation of hydrogen peroxide metabolic process	4 out of 375 proteins, 1.1%	30 out of 4306 proteins, 0.7%	0.262264
auxin transport	4 out of 375 proteins, 1.1%	30 out of 4306 proteins, 0.7%	0.262264
single-organism biosynthetic process	55 out of 375 proteins, 14.7%	581 out of 4306 proteins, 13.5%	0.265315
regulation of dephosphorylation	5 out of 375 proteins, 1.3%	40 out of 4306 proteins, 0.9%	0.266212
production of miRNAs involved in gene silencing by miRNA	6 out of 375 proteins, 1.6%	50 out of 4306 proteins, 1.2%	0.266499
histone H3-K9 methylation	6 out of 375 proteins, 1.6%	50 out of 4306 proteins, 1.2%	0.266499
lipid metabolic process	49 out of 375 proteins, 13.1%	515 out of 4306 proteins, 12.0%	0.268018
photosynthetic electron transport in photosystem I	3 out of 375 proteins, 0.8%	21 out of 4306 proteins, 0.5%	0.27459
defense response	31 out of 375 proteins, 8.3%	318 out of 4306 proteins, 7.4%	0.275624
sulfur compound metabolic process	23 out of 375 proteins, 6.1%	231 out of 4306 proteins, 5.4%	0.277167
NADP metabolic process	12 out of 375 proteins, 3.2%	113 out of 4306 proteins, 2.6%	0.277238
cell tip growth	7 out of 375 proteins, 1.9%	61 out of 4306 proteins, 1.4%	0.278832
response to organic nitrogen	7 out of 375 proteins, 1.9%	61 out of 4306 proteins, 1.4%	0.278832
chlorophyll biosynthetic process	7 out of 375 proteins, 1.9%	61 out of 4306 proteins, 1.4%	0.278832
post-embryonic development	55 out of 375 proteins, 14.7%	584 out of 4306 proteins, 13.6%	0.279203
cytokinetic process	2 out of 375 proteins, 0.5%	12 out of 4306 proteins, 0.3%	0.281316
cuticle development	2 out of 375 proteins, 0.5%	12 out of 4306 proteins, 0.3%	0.281316
cellular divalent inorganic cation homeostasis	2 out of 375 proteins, 0.5%	12 out of 4306 proteins, 0.3%	0.281316
gene silencing by miRNA	6 out of 375 proteins, 1.6%	51 out of 4306 proteins, 1.2%	0.28188
regulation of reactive oxygen species metabolic process	4 out of 375 proteins, 1.1%	31 out of 4306 proteins, 0.7%	0.282268
purine nucleotide biosynthetic process	9 out of 375 proteins, 2.4%	82 out of 4306 proteins, 1.9%	0.282823
response to red light	5 out of 375 proteins, 1.3%	41 out of 4306 proteins, 1.0%	0.283496
defense response to bacterium	14 out of 375 proteins, 3.7%	135 out of 4306 proteins, 3.1%	0.284747
amine metabolic process	15 out of 375 proteins, 4.0%	146 out of 4306 proteins, 3.4%	0.287614
cellular amino acid catabolic process	8 out of 375 proteins, 2.1%	72 out of 4306 proteins, 1.7%	0.288001
RNA interference	8 out of 375 proteins, 2.1%	72 out of 4306 proteins, 1.7%	0.288001
multicellular organismal development	88 out of 375 proteins, 23.5%	956 out of 4306 proteins, 22.2%	0.288163
secondary metabolic process	20 out of 375 proteins, 5.3%	200 out of 4306 proteins, 4.6%	0.288577
chromosome organization	21 out of 375 proteins, 5.6%	211 out of 4306 proteins, 4.9%	0.289777
negative regulation of macromolecule metabolic process	16 out of 375 proteins, 4.3%	157 out of 4306 proteins, 3.6%	0.290029
developmental growth involved in morphogenesis	13 out of 375 proteins, 3.5%	125 out of 4306 proteins, 2.9%	0.291197
response to nitrogen compound	15 out of 375 proteins, 4.0%	147 out of 4306 proteins, 3.4%	0.29679
methionine biosynthetic process	6 out of 375 proteins, 1.6%	52 out of 4306 proteins, 1.2%	0.297454
post-embryonic morphogenesis	12 out of 375 proteins, 3.2%	115 out of 4306 proteins, 2.7%	0.297904
pigmentation	3 out of 375 proteins, 0.8%	22 out of 4306 proteins, 0.5%	0.299204
pigment accumulation	3 out of 375 proteins, 0.8%	22 out of 4306 proteins, 0.5%	0.299204
pigment accumulation in response to UV light	3 out of 375 proteins, 0.8%	22 out of 4306 proteins, 0.5%	0.299204
pigment accumulation in tissues in response to UV light	3 out of 375 proteins, 0.8%	22 out of 4306 proteins, 0.5%	0.299204
pigment accumulation in tissues	3 out of 375 proteins, 0.8%	22 out of 4306 proteins, 0.5%	0.299204
anthocyanin accumulation in tissues in response to UV light	3 out of 375 proteins, 0.8%	22 out of 4306 proteins, 0.5%	0.299204
cellular component organization	102 out of 375 proteins, 27.2%	1117 out of 4306 proteins, 25.9%	0.299237
RNA localization	5 out of 375 proteins, 1.3%	42 out of 4306 proteins, 1.0%	0.300988
RNA export from nucleus	5 out of 375 proteins, 1.3%	42 out of 4306 proteins, 1.0%	0.300988
ER-nucleus signaling pathway	5 out of 375 proteins, 1.3%	42 out of 4306 proteins, 1.0%	0.300988
nucleic acid transport	5 out of 375 proteins, 1.3%	42 out of 4306 proteins, 1.0%	0.300988
RNA transport	5 out of 375 proteins, 1.3%	42 out of 4306 proteins, 1.0%	0.300988
establishment of RNA localization	5 out of 375 proteins, 1.3%	42 out of 4306 proteins, 1.0%	0.300988
fatty acid biosynthetic process	8 out of 375 proteins, 2.1%	73 out of 4306 proteins, 1.7%	0.301142
pyridine-containing compound metabolic process	13 out of 375 proteins, 3.5%	126 out of 4306 proteins, 2.9%	0.301167
regulation of multi-organism process	4 out of 375 proteins, 1.1%	32 out of 4306 proteins, 0.7%	0.302493
cellular metabolic compound salvage	12 out of 375 proteins, 3.2%	116 out of 4306 proteins, 2.7%	0.308396
monocarboxylic acid biosynthetic process	18 out of 375 proteins, 4.8%	181 out of 4306 proteins, 4.2%	0.310587
small molecule biosynthetic process	50 out of 375 proteins, 13.3%	535 out of 4306 proteins, 12.4%	0.312258
jasmonic acid mediated signaling pathway	6 out of 375 proteins, 1.6%	53 out of 4306 proteins, 1.2%	0.31319
cellular response to jasmonic acid stimulus	6 out of 375 proteins, 1.6%	53 out of 4306 proteins, 1.2%	0.31319
negative regulation of gene expression	14 out of 375 proteins, 3.7%	138 out of 4306 proteins, 3.2%	0.313532
posttranscriptional gene silencing by RNA	8 out of 375 proteins, 2.1%	74 out of 4306 proteins, 1.7%	0.314416
very long-chain fatty acid metabolic process	2 out of 375 proteins, 0.5%	13 out of 4306 proteins, 0.3%	0.31477
lipoate metabolic process	2 out of 375 proteins, 0.5%	13 out of 4306 proteins, 0.3%	0.31477
specification of axis polarity	2 out of 375 proteins, 0.5%	13 out of 4306 proteins, 0.3%	0.31477
cell cycle phase	15 out of 375 proteins, 4.0%	149 out of 4306 proteins, 3.5%	0.315399
systemic acquired resistance, salicylic acid mediated signaling pathway	5 out of 375 proteins, 1.3%	43 out of 4306 proteins, 1.0%	0.318643
cellular response to nitrogen compound	7 out of 375 proteins, 1.9%	64 out of 4306 proteins, 1.5%	0.32167
oxidoreduction coenzyme metabolic process	14 out of 375 proteins, 3.7%	139 out of 4306 proteins, 3.2%	0.323298
regulation of mitotic cell cycle	3 out of 375 proteins, 0.8%	23 out of 4306 proteins, 0.5%	0.323927
lateral root development	3 out of 375 proteins, 0.8%	23 out of 4306 proteins, 0.5%	0.323927
pentose-phosphate shunt	11 out of 375 proteins, 2.9%	107 out of 4306 proteins, 2.5%	0.327154
response to cold	22 out of 375 proteins, 5.9%	227 out of 4306 proteins, 5.3%	0.32887
response to chitin	6 out of 375 proteins, 1.6%	54 out of 4306 proteins, 1.3%	0.329058
nicotinamide nucleotide metabolic process	12 out of 375 proteins, 3.2%	118 out of 4306 proteins, 2.7%	0.329658
single-organism metabolic process	160 out of 375 proteins, 42.7%	1786 out of 4306 proteins, 41.5%	0.331213
N-terminal protein lipidation	5 out of 375 proteins, 1.3%	44 out of 4306 proteins, 1.0%	0.336419
N-terminal protein myristoylation	5 out of 375 proteins, 1.3%	44 out of 4306 proteins, 1.0%	0.336419
protein myristoylation	5 out of 375 proteins, 1.3%	44 out of 4306 proteins, 1.0%	0.336419
floral organ formation	5 out of 375 proteins, 1.3%	44 out of 4306 proteins, 1.0%	0.336419
regulation of DNA metabolic process	5 out of 375 proteins, 1.3%	44 out of 4306 proteins, 1.0%	0.336419
nuclear export	5 out of 375 proteins, 1.3%	44 out of 4306 proteins, 1.0%	0.336419
NADPH regeneration	11 out of 375 proteins, 2.9%	108 out of 4306 proteins, 2.5%	0.338416
shoot system morphogenesis	12 out of 375 proteins, 3.2%	119 out of 4306 proteins, 2.8%	0.340409
pyridine nucleotide metabolic process	12 out of 375 proteins, 3.2%	119 out of 4306 proteins, 2.8%	0.340409
polysaccharide metabolic process	26 out of 375 proteins, 6.9%	273 out of 4306 proteins, 6.3%	0.342671
cell death	4 out of 375 proteins, 1.1%	34 out of 4306 proteins, 0.8%	0.343345
death	4 out of 375 proteins, 1.1%	34 out of 4306 proteins, 0.8%	0.343345
purine-containing compound biosynthetic process	9 out of 375 proteins, 2.4%	87 out of 4306 proteins, 2.0%	0.345002
methionine metabolic process	6 out of 375 proteins, 1.6%	55 out of 4306 proteins, 1.3%	0.345027
carbohydrate metabolic process	71 out of 375 proteins, 18.9%	778 out of 4306 proteins, 18.1%	0.346009
negative regulation of macromolecule biosynthetic process	10 out of 375 proteins, 2.7%	98 out of 4306 proteins, 2.3%	0.347735
negative regulation of cellular macromolecule biosynthetic process	10 out of 375 proteins, 2.7%	98 out of 4306 proteins, 2.3%	0.347735
regulation of photosynthesis	2 out of 375 proteins, 0.5%	14 out of 4306 proteins, 0.3%	0.347863
plasma membrane ATP synthesis coupled proton transport	2 out of 375 proteins, 0.5%	14 out of 4306 proteins, 0.3%	0.347863
divalent inorganic cation homeostasis	2 out of 375 proteins, 0.5%	14 out of 4306 proteins, 0.3%	0.347863
detection of biotic stimulus	3 out of 375 proteins, 0.8%	24 out of 4306 proteins, 0.6%	0.348654
hyperosmotic response	7 out of 375 proteins, 1.9%	66 out of 4306 proteins, 1.5%	0.350825
nucleoside biosynthetic process	7 out of 375 proteins, 1.9%	66 out of 4306 proteins, 1.5%	0.350825
peptidyl-amino acid modification	7 out of 375 proteins, 1.9%	66 out of 4306 proteins, 1.5%	0.350825
ribonucleoside biosynthetic process	7 out of 375 proteins, 1.9%	66 out of 4306 proteins, 1.5%	0.350825
organic substance metabolic process	261 out of 375 proteins, 69.6%	2953 out of 4306 proteins, 68.6%	0.35103
RNA metabolic process	48 out of 375 proteins, 12.8%	520 out of 4306 proteins, 12.1%	0.351176
cellular nitrogen compound biosynthetic process	47 out of 375 proteins, 12.5%	509 out of 4306 proteins, 11.8%	0.352415
phenylpropanoid biosynthetic process	5 out of 375 proteins, 1.3%	45 out of 4306 proteins, 1.0%	0.354275
cellular cation homeostasis	5 out of 375 proteins, 1.3%	45 out of 4306 proteins, 1.0%	0.354275
N-terminal protein amino acid modification	5 out of 375 proteins, 1.3%	45 out of 4306 proteins, 1.0%	0.354275
posttranscriptional gene silencing	8 out of 375 proteins, 2.1%	77 out of 4306 proteins, 1.8%	0.35486
organonitrogen compound biosynthetic process	50 out of 375 proteins, 13.3%	544 out of 4306 proteins, 12.6%	0.359347
response to bacterium	16 out of 375 proteins, 4.3%	165 out of 4306 proteins, 3.8%	0.363068
methylation-dependent chromatin silencing	4 out of 375 proteins, 1.1%	35 out of 4306 proteins, 0.8%	0.363848
pollen tube growth	4 out of 375 proteins, 1.1%	35 out of 4306 proteins, 0.8%	0.363848
tissue development	26 out of 375 proteins, 6.9%	276 out of 4306 proteins, 6.4%	0.364457
cellular metabolic process	258 out of 375 proteins, 68.8%	2922 out of 4306 proteins, 67.9%	0.364849
cellular polysaccharide metabolic process	24 out of 375 proteins, 6.4%	254 out of 4306 proteins, 5.9%	0.366398
negative regulation of biological process	27 out of 375 proteins, 7.2%	288 out of 4306 proteins, 6.7%	0.370642
negative regulation of biosynthetic process	10 out of 375 proteins, 2.7%	100 out of 4306 proteins, 2.3%	0.371791
negative regulation of cellular biosynthetic process	10 out of 375 proteins, 2.7%	100 out of 4306 proteins, 2.3%	0.371791
cellular ion homeostasis	5 out of 375 proteins, 1.3%	46 out of 4306 proteins, 1.1%	0.372172
floral organ morphogenesis	5 out of 375 proteins, 1.3%	46 out of 4306 proteins, 1.1%	0.372172
post-embryonic organ morphogenesis	5 out of 375 proteins, 1.3%	46 out of 4306 proteins, 1.1%	0.372172
translational elongation	3 out of 375 proteins, 0.8%	25 out of 4306 proteins, 0.6%	0.373285
cell-cell signaling	3 out of 375 proteins, 0.8%	25 out of 4306 proteins, 0.6%	0.373285
aromatic amino acid family catabolic process	3 out of 375 proteins, 0.8%	25 out of 4306 proteins, 0.6%	0.373285
xylem and phloem pattern formation	3 out of 375 proteins, 0.8%	25 out of 4306 proteins, 0.6%	0.373285
response to cyclopentenone	3 out of 375 proteins, 0.8%	25 out of 4306 proteins, 0.6%	0.373285
cell wall macromolecule metabolic process	7 out of 375 proteins, 1.9%	68 out of 4306 proteins, 1.6%	0.380245
L-serine metabolic process	2 out of 375 proteins, 0.5%	15 out of 4306 proteins, 0.3%	0.380404
axis specification	2 out of 375 proteins, 0.5%	15 out of 4306 proteins, 0.3%	0.380404
anther development	2 out of 375 proteins, 0.5%	15 out of 4306 proteins, 0.3%	0.380404
reproductive process	52 out of 375 proteins, 13.9%	571 out of 4306 proteins, 13.3%	0.38313
cellular carbohydrate metabolic process	28 out of 375 proteins, 7.5%	301 out of 4306 proteins, 7.0%	0.383685
protein lipidation	5 out of 375 proteins, 1.3%	47 out of 4306 proteins, 1.1%	0.39007
lipoprotein metabolic process	5 out of 375 proteins, 1.3%	47 out of 4306 proteins, 1.1%	0.39007
lipoprotein biosynthetic process	5 out of 375 proteins, 1.3%	47 out of 4306 proteins, 1.1%	0.39007
protein acylation	6 out of 375 proteins, 1.6%	58 out of 4306 proteins, 1.3%	0.393254
negative regulation of gene expression, epigenetic	7 out of 375 proteins, 1.9%	69 out of 4306 proteins, 1.6%	0.395
negative regulation of cellular metabolic process	12 out of 375 proteins, 3.2%	124 out of 4306 proteins, 2.9%	0.395002
transition metal ion transport	4 out of 375 proteins, 1.1%	37 out of 4306 proteins, 0.9%	0.404723
regulation of post-embryonic development	13 out of 375 proteins, 3.5%	136 out of 4306 proteins, 3.2%	0.404803
regulation of gene expression, epigenetic	12 out of 375 proteins, 3.2%	125 out of 4306 proteins, 2.9%	0.406026
gene silencing	11 out of 375 proteins, 2.9%	114 out of 4306 proteins, 2.6%	0.407159
developmental maturation	9 out of 375 proteins, 2.4%	92 out of 4306 proteins, 2.1%	0.408997
ion transmembrane transport	6 out of 375 proteins, 1.6%	59 out of 4306 proteins, 1.4%	0.409343
mitochondrial transport	7 out of 375 proteins, 1.9%	70 out of 4306 proteins, 1.6%	0.409756
cellular response to organic cyclic compound	13 out of 375 proteins, 3.5%	137 out of 4306 proteins, 3.2%	0.415387
regulation of translation	3 out of 375 proteins, 0.8%	27 out of 4306 proteins, 0.6%	0.421914
photosynthetic electron transport chain	3 out of 375 proteins, 0.8%	27 out of 4306 proteins, 0.6%	0.421914
transcription from plastid promoter	3 out of 375 proteins, 0.8%	27 out of 4306 proteins, 0.6%	0.421914
electron transport chain	7 out of 375 proteins, 1.9%	71 out of 4306 proteins, 1.6%	0.424493
isoprenoid biosynthetic process	18 out of 375 proteins, 4.8%	194 out of 4306 proteins, 4.5%	0.424867
mRNA export from nucleus	4 out of 375 proteins, 1.1%	38 out of 4306 proteins, 0.9%	0.424991
modification of morphology or physiology of other organism	4 out of 375 proteins, 1.1%	38 out of 4306 proteins, 0.9%	0.424991
modification by symbiont of host morphology or physiology	4 out of 375 proteins, 1.1%	38 out of 4306 proteins, 0.9%	0.424991
mRNA transport	4 out of 375 proteins, 1.1%	38 out of 4306 proteins, 0.9%	0.424991
modification of morphology or physiology of other organism involved in symbiotic interaction	4 out of 375 proteins, 1.1%	38 out of 4306 proteins, 0.9%	0.424991
developmental growth	13 out of 375 proteins, 3.5%	138 out of 4306 proteins, 3.2%	0.42598
protein import	13 out of 375 proteins, 3.5%	139 out of 4306 proteins, 3.2%	0.436574
cell division	13 out of 375 proteins, 3.5%	139 out of 4306 proteins, 3.2%	0.436574
programmed cell death	2 out of 375 proteins, 0.5%	17 out of 4306 proteins, 0.4%	0.443244
regulation of lipid metabolic process	2 out of 375 proteins, 0.5%	17 out of 4306 proteins, 0.4%	0.443244
negative regulation of cellular protein metabolic process	2 out of 375 proteins, 0.5%	17 out of 4306 proteins, 0.4%	0.443244
negative regulation of protein metabolic process	2 out of 375 proteins, 0.5%	17 out of 4306 proteins, 0.4%	0.443244
regulation of cell division	2 out of 375 proteins, 0.5%	17 out of 4306 proteins, 0.4%	0.443244
meristem initiation	5 out of 375 proteins, 1.3%	50 out of 4306 proteins, 1.2%	0.443422
cellular chemical homeostasis	5 out of 375 proteins, 1.3%	50 out of 4306 proteins, 1.2%	0.443422
detection of stimulus	4 out of 375 proteins, 1.1%	39 out of 4306 proteins, 0.9%	0.445084
nucleobase-containing compound metabolic process	94 out of 375 proteins, 25.1%	1062 out of 4306 proteins, 24.7%	0.446081
organelle organization	67 out of 375 proteins, 17.9%	755 out of 4306 proteins, 17.5%	0.452652
immune effector process	6 out of 375 proteins, 1.6%	62 out of 4306 proteins, 1.4%	0.457284
nucleotide biosynthetic process	19 out of 375 proteins, 5.1%	209 out of 4306 proteins, 4.9%	0.457672
cellular lipid metabolic process	40 out of 375 proteins, 10.7%	448 out of 4306 proteins, 10.4%	0.458204
defense response to virus	5 out of 375 proteins, 1.3%	51 out of 4306 proteins, 1.2%	0.46098
response to high light intensity	8 out of 375 proteins, 2.1%	85 out of 4306 proteins, 2.0%	0.464179
single-multicellular organism process	89 out of 375 proteins, 23.7%	1009 out of 4306 proteins, 23.4%	0.464363
hydrogen transport	4 out of 375 proteins, 1.1%	40 out of 4306 proteins, 0.9%	0.464959
proton transport	4 out of 375 proteins, 1.1%	40 out of 4306 proteins, 0.9%	0.464959
macromolecule metabolic process	168 out of 375 proteins, 44.8%	1915 out of 4306 proteins, 44.5%	0.467845
response to auxin stimulus	7 out of 375 proteins, 1.9%	74 out of 4306 proteins, 1.7%	0.4684
defense response to fungus	7 out of 375 proteins, 1.9%	74 out of 4306 proteins, 1.7%	0.4684
organic cyclic compound metabolic process	120 out of 375 proteins, 32.0%	1365 out of 4306 proteins, 31.7%	0.468744
secondary metabolite biosynthetic process	10 out of 375 proteins, 2.7%	108 out of 4306 proteins, 2.5%	0.468788
organic cyclic compound biosynthetic process	54 out of 375 proteins, 14.4%	610 out of 4306 proteins, 14.2%	0.470666
flower development	15 out of 375 proteins, 4.0%	165 out of 4306 proteins, 3.8%	0.471011
cellular nitrogen compound metabolic process	109 out of 375 proteins, 29.1%	1240 out of 4306 proteins, 28.8%	0.472915
aspartate family amino acid biosynthetic process	6 out of 375 proteins, 1.6%	63 out of 4306 proteins, 1.5%	0.473078
cellular metal ion homeostasis	2 out of 375 proteins, 0.5%	18 out of 4306 proteins, 0.4%	0.473322
photosynthesis, light harvesting	2 out of 375 proteins, 0.5%	18 out of 4306 proteins, 0.4%	0.473322
organic acid biosynthetic process	37 out of 375 proteins, 9.9%	417 out of 4306 proteins, 9.7%	0.478464
carboxylic acid biosynthetic process	37 out of 375 proteins, 9.9%	417 out of 4306 proteins, 9.7%	0.478464
nucleobase-containing compound biosynthetic process	27 out of 375 proteins, 7.2%	303 out of 4306 proteins, 7.0%	0.480527
porphyrin-containing compound biosynthetic process	7 out of 375 proteins, 1.9%	75 out of 4306 proteins, 1.7%	0.482873
nucleoside phosphate biosynthetic process	19 out of 375 proteins, 5.1%	212 out of 4306 proteins, 4.9%	0.483831
plastid membrane organization	9 out of 375 proteins, 2.4%	98 out of 4306 proteins, 2.3%	0.485714
thylakoid membrane organization	9 out of 375 proteins, 2.4%	98 out of 4306 proteins, 2.3%	0.485714
isoprenoid metabolic process	18 out of 375 proteins, 4.8%	201 out of 4306 proteins, 4.7%	0.487626
pigment biosynthetic process	11 out of 375 proteins, 2.9%	121 out of 4306 proteins, 2.8%	0.487744
photosynthesis, light reaction	12 out of 375 proteins, 3.2%	133 out of 4306 proteins, 3.1%	0.494016
alpha-amino acid metabolic process	25 out of 375 proteins, 6.7%	282 out of 4306 proteins, 6.5%	0.494635
multicellular organismal process	89 out of 375 proteins, 23.7%	1016 out of 4306 proteins, 23.6%	0.495347
cation homeostasis	5 out of 375 proteins, 1.3%	53 out of 4306 proteins, 1.2%	0.495584
tetrapyrrole biosynthetic process	7 out of 375 proteins, 1.9%	76 out of 4306 proteins, 1.8%	0.497236
cellular homeostasis	9 out of 375 proteins, 2.4%	99 out of 4306 proteins, 2.3%	0.498312
positive regulation of flavonoid biosynthetic process	2 out of 375 proteins, 0.5%	19 out of 4306 proteins, 0.4%	0.502398
D-xylose metabolic process	2 out of 375 proteins, 0.5%	19 out of 4306 proteins, 0.4%	0.502398
cell development	16 out of 375 proteins, 4.3%	180 out of 4306 proteins, 4.2%	0.505234
reproduction	53 out of 375 proteins, 14.1%	605 out of 4306 proteins, 14.1%	0.505514
protein maturation	5 out of 375 proteins, 1.3%	54 out of 4306 proteins, 1.3%	0.512576
response to organic cyclic compound	16 out of 375 proteins, 4.3%	181 out of 4306 proteins, 4.2%	0.514602
chromatin silencing by small RNA	3 out of 375 proteins, 0.8%	31 out of 4306 proteins, 0.7%	0.514693
developmental cell growth	8 out of 375 proteins, 2.1%	89 out of 4306 proteins, 2.1%	0.517713
coenzyme metabolic process	19 out of 375 proteins, 5.1%	216 out of 4306 proteins, 5.0%	0.518419
cytoskeleton organization	17 out of 375 proteins, 4.5%	193 out of 4306 proteins, 4.5%	0.518954
cellular aldehyde metabolic process	15 out of 375 proteins, 4.0%	170 out of 4306 proteins, 3.9%	0.519629
production of ta-siRNAs involved in RNA interference	4 out of 375 proteins, 1.1%	43 out of 4306 proteins, 1.0%	0.522902
cellular response to oxidative stress	4 out of 375 proteins, 1.1%	43 out of 4306 proteins, 1.0%	0.522902
organophosphate metabolic process	53 out of 375 proteins, 14.1%	609 out of 4306 proteins, 14.1%	0.527075
plastid organization	15 out of 375 proteins, 4.0%	171 out of 4306 proteins, 4.0%	0.529226
negative regulation of defense response	5 out of 375 proteins, 1.3%	55 out of 4306 proteins, 1.3%	0.529331
organ formation	5 out of 375 proteins, 1.3%	55 out of 4306 proteins, 1.3%	0.529331
phosphatidylglycerol biosynthetic process	2 out of 375 proteins, 0.5%	20 out of 4306 proteins, 0.5%	0.53042
one-carbon metabolic process	2 out of 375 proteins, 0.5%	20 out of 4306 proteins, 0.5%	0.53042
positive regulation of cell proliferation	2 out of 375 proteins, 0.5%	20 out of 4306 proteins, 0.5%	0.53042
maintenance of meristem identity	2 out of 375 proteins, 0.5%	20 out of 4306 proteins, 0.5%	0.53042
polyol biosynthetic process	2 out of 375 proteins, 0.5%	20 out of 4306 proteins, 0.5%	0.53042
phosphatidylglycerol metabolic process	2 out of 375 proteins, 0.5%	20 out of 4306 proteins, 0.5%	0.53042
metal ion homeostasis	2 out of 375 proteins, 0.5%	20 out of 4306 proteins, 0.5%	0.53042
transcription, DNA-dependent	8 out of 375 proteins, 2.1%	90 out of 4306 proteins, 2.1%	0.530827
negative regulation of transcription, DNA-dependent	8 out of 375 proteins, 2.1%	90 out of 4306 proteins, 2.1%	0.530827
negative regulation of RNA metabolic process	8 out of 375 proteins, 2.1%	90 out of 4306 proteins, 2.1%	0.530827
salicylic acid mediated signaling pathway	6 out of 375 proteins, 1.6%	67 out of 4306 proteins, 1.6%	0.534751
cellular response to salicylic acid stimulus	6 out of 375 proteins, 1.6%	67 out of 4306 proteins, 1.6%	0.534751
hydrogen peroxide catabolic process	3 out of 375 proteins, 0.8%	32 out of 4306 proteins, 0.7%	0.536645
carbohydrate catabolic process	25 out of 375 proteins, 6.7%	288 out of 4306 proteins, 6.7%	0.539865
alpha-amino acid biosynthetic process	18 out of 375 proteins, 4.8%	207 out of 4306 proteins, 4.8%	0.540574
primary metabolic process	242 out of 375 proteins, 64.5%	2783 out of 4306 proteins, 64.6%	0.540745
response to hormone stimulus	28 out of 375 proteins, 7.5%	323 out of 4306 proteins, 7.5%	0.541926
RNA biosynthetic process	8 out of 375 proteins, 2.1%	91 out of 4306 proteins, 2.1%	0.543809
glycosyl compound biosynthetic process	11 out of 375 proteins, 2.9%	126 out of 4306 proteins, 2.9%	0.543881
mRNA processing	5 out of 375 proteins, 1.3%	56 out of 4306 proteins, 1.3%	0.545828
response to endogenous stimulus	30 out of 375 proteins, 8.0%	347 out of 4306 proteins, 8.1%	0.547825
chromatin silencing	6 out of 375 proteins, 1.6%	68 out of 4306 proteins, 1.6%	0.549704
pollination	6 out of 375 proteins, 1.6%	68 out of 4306 proteins, 1.6%	0.549704
multi-multicellular organism process	6 out of 375 proteins, 1.6%	68 out of 4306 proteins, 1.6%	0.549704
cellular macromolecule metabolic process	153 out of 375 proteins, 40.8%	1765 out of 4306 proteins, 41.0%	0.551818
positive regulation of transcription, DNA-dependent	7 out of 375 proteins, 1.9%	80 out of 4306 proteins, 1.9%	0.553289
organonitrogen compound metabolic process	79 out of 375 proteins, 21.1%	914 out of 4306 proteins, 21.2%	0.553631
response to hypoxia	2 out of 375 proteins, 0.5%	21 out of 4306 proteins, 0.5%	0.55735
regulation of flavonoid biosynthetic process	2 out of 375 proteins, 0.5%	21 out of 4306 proteins, 0.5%	0.55735
regulation of ketone biosynthetic process	2 out of 375 proteins, 0.5%	21 out of 4306 proteins, 0.5%	0.55735
response to decreased oxygen levels	2 out of 375 proteins, 0.5%	21 out of 4306 proteins, 0.5%	0.55735
negative regulation of catalytic activity	2 out of 375 proteins, 0.5%	21 out of 4306 proteins, 0.5%	0.55735
negative regulation of molecular function	2 out of 375 proteins, 0.5%	21 out of 4306 proteins, 0.5%	0.55735
response to oxygen levels	2 out of 375 proteins, 0.5%	21 out of 4306 proteins, 0.5%	0.55735
positive regulation of secondary metabolite biosynthetic process	2 out of 375 proteins, 0.5%	21 out of 4306 proteins, 0.5%	0.55735
protein peptidyl-prolyl isomerization	3 out of 375 proteins, 0.8%	33 out of 4306 proteins, 0.8%	0.558022
cellular amide metabolic process	3 out of 375 proteins, 0.8%	33 out of 4306 proteins, 0.8%	0.558022
cellular response to hydrogen peroxide	3 out of 375 proteins, 0.8%	33 out of 4306 proteins, 0.8%	0.558022
cellular macromolecular complex assembly	21 out of 375 proteins, 5.6%	244 out of 4306 proteins, 5.7%	0.558487
interaction with host	4 out of 375 proteins, 1.1%	45 out of 4306 proteins, 1.0%	0.559821
macromolecular complex subunit organization	28 out of 375 proteins, 7.5%	326 out of 4306 proteins, 7.6%	0.563011
cellular response to organic substance	23 out of 375 proteins, 6.1%	268 out of 4306 proteins, 6.2%	0.564125
GTP metabolic process	6 out of 375 proteins, 1.6%	69 out of 4306 proteins, 1.6%	0.564437
positive regulation of gene expression	7 out of 375 proteins, 1.9%	81 out of 4306 proteins, 1.9%	0.566884
positive regulation of RNA metabolic process	7 out of 375 proteins, 1.9%	81 out of 4306 proteins, 1.9%	0.566884
negative regulation of nucleobase-containing compound metabolic process	8 out of 375 proteins, 2.1%	93 out of 4306 proteins, 2.2%	0.569334
negative regulation of nitrogen compound metabolic process	8 out of 375 proteins, 2.1%	93 out of 4306 proteins, 2.2%	0.569334
cellular developmental process	30 out of 375 proteins, 8.0%	351 out of 4306 proteins, 8.2%	0.574913
nucleoside triphosphate metabolic process	15 out of 375 proteins, 4.0%	176 out of 4306 proteins, 4.1%	0.576302
seed dormancy process	4 out of 375 proteins, 1.1%	46 out of 4306 proteins, 1.1%	0.577693
dormancy process	4 out of 375 proteins, 1.1%	46 out of 4306 proteins, 1.1%	0.577693
positive regulation of nucleobase-containing compound metabolic process	7 out of 375 proteins, 1.9%	82 out of 4306 proteins, 1.9%	0.580288
gene silencing by RNA	8 out of 375 proteins, 2.1%	94 out of 4306 proteins, 2.2%	0.581858
tryptophan catabolic process	2 out of 375 proteins, 0.5%	22 out of 4306 proteins, 0.5%	0.583164
nitrate transport	2 out of 375 proteins, 0.5%	22 out of 4306 proteins, 0.5%	0.583164
stem cell maintenance	2 out of 375 proteins, 0.5%	22 out of 4306 proteins, 0.5%	0.583164
negative regulation of cell differentiation	2 out of 375 proteins, 0.5%	22 out of 4306 proteins, 0.5%	0.583164
indolalkylamine catabolic process	2 out of 375 proteins, 0.5%	22 out of 4306 proteins, 0.5%	0.583164
stem cell development	2 out of 375 proteins, 0.5%	22 out of 4306 proteins, 0.5%	0.583164
response to sucrose stimulus	5 out of 375 proteins, 1.3%	59 out of 4306 proteins, 1.4%	0.593584
response to disaccharide stimulus	5 out of 375 proteins, 1.3%	59 out of 4306 proteins, 1.4%	0.593584
auxin metabolic process	4 out of 375 proteins, 1.1%	47 out of 4306 proteins, 1.1%	0.595146
indole-containing compound biosynthetic process	4 out of 375 proteins, 1.1%	47 out of 4306 proteins, 1.1%	0.595146
symbiosis, encompassing mutualism through parasitism	4 out of 375 proteins, 1.1%	47 out of 4306 proteins, 1.1%	0.595146
positive regulation of biosynthetic process	9 out of 375 proteins, 2.4%	107 out of 4306 proteins, 2.5%	0.59521
positive regulation of cellular biosynthetic process	9 out of 375 proteins, 2.4%	107 out of 4306 proteins, 2.5%	0.59521
cation transport	16 out of 375 proteins, 4.3%	190 out of 4306 proteins, 4.4%	0.596481
endoplasmic reticulum unfolded protein response	3 out of 375 proteins, 0.8%	35 out of 4306 proteins, 0.8%	0.598949
regulation of biological quality	29 out of 375 proteins, 7.7%	343 out of 4306 proteins, 8.0%	0.599477
heterocycle metabolic process	106 out of 375 proteins, 28.3%	1237 out of 4306 proteins, 28.7%	0.602375
positive regulation of nitrogen compound metabolic process	7 out of 375 proteins, 1.9%	84 out of 4306 proteins, 2.0%	0.606481
S-glycoside metabolic process	6 out of 375 proteins, 1.6%	72 out of 4306 proteins, 1.7%	0.607195
glycosinolate metabolic process	6 out of 375 proteins, 1.6%	72 out of 4306 proteins, 1.7%	0.607195
glucosinolate metabolic process	6 out of 375 proteins, 1.6%	72 out of 4306 proteins, 1.7%	0.607195
endocytosis	2 out of 375 proteins, 0.5%	23 out of 4306 proteins, 0.5%	0.607854
ion homeostasis	5 out of 375 proteins, 1.3%	60 out of 4306 proteins, 1.4%	0.608874
interspecies interaction between organisms	4 out of 375 proteins, 1.1%	48 out of 4306 proteins, 1.1%	0.612165
cell redox homeostasis	4 out of 375 proteins, 1.1%	48 out of 4306 proteins, 1.1%	0.612165
cellular aromatic compound metabolic process	110 out of 375 proteins, 29.3%	1286 out of 4306 proteins, 29.9%	0.613546
response to unfolded protein	3 out of 375 proteins, 0.8%	36 out of 4306 proteins, 0.8%	0.61846
virus induced gene silencing	3 out of 375 proteins, 0.8%	36 out of 4306 proteins, 0.8%	0.61846
auxin biosynthetic process	3 out of 375 proteins, 0.8%	36 out of 4306 proteins, 0.8%	0.61846
polyol metabolic process	3 out of 375 proteins, 0.8%	36 out of 4306 proteins, 0.8%	0.61846
cellular response to unfolded protein	3 out of 375 proteins, 0.8%	36 out of 4306 proteins, 0.8%	0.61846
cellular response to topologically incorrect protein	3 out of 375 proteins, 0.8%	36 out of 4306 proteins, 0.8%	0.61846
modulation by symbiont of RNA levels in host	3 out of 375 proteins, 0.8%	36 out of 4306 proteins, 0.8%	0.61846
modulation of RNA levels in other organism involved in symbiotic interaction	3 out of 375 proteins, 0.8%	36 out of 4306 proteins, 0.8%	0.61846
regulation of immune system process	7 out of 375 proteins, 1.9%	85 out of 4306 proteins, 2.0%	0.619251
regulation of immune response	7 out of 375 proteins, 1.9%	85 out of 4306 proteins, 2.0%	0.619251
guanosine-containing compound metabolic process	6 out of 375 proteins, 1.6%	73 out of 4306 proteins, 1.7%	0.620929
macromolecular complex assembly	22 out of 375 proteins, 5.9%	264 out of 4306 proteins, 6.1%	0.622222
negative regulation of cellular process	16 out of 375 proteins, 4.3%	193 out of 4306 proteins, 4.5%	0.622484
cellular response to chemical stimulus	27 out of 375 proteins, 7.2%	323 out of 4306 proteins, 7.5%	0.62271
S-glycoside biosynthetic process	5 out of 375 proteins, 1.3%	61 out of 4306 proteins, 1.4%	0.623828
glycosinolate biosynthetic process	5 out of 375 proteins, 1.3%	61 out of 4306 proteins, 1.4%	0.623828
glucosinolate biosynthetic process	5 out of 375 proteins, 1.3%	61 out of 4306 proteins, 1.4%	0.623828
salicylic acid biosynthetic process	4 out of 375 proteins, 1.1%	49 out of 4306 proteins, 1.1%	0.628737
response to light intensity	8 out of 375 proteins, 2.1%	98 out of 4306 proteins, 2.3%	0.630161
terpenoid biosynthetic process	8 out of 375 proteins, 2.1%	98 out of 4306 proteins, 2.3%	0.630161
stem cell differentiation	2 out of 375 proteins, 0.5%	24 out of 4306 proteins, 0.6%	0.631417
positive regulation of macromolecule biosynthetic process	7 out of 375 proteins, 1.9%	86 out of 4306 proteins, 2.0%	0.631794
negative regulation of response to stimulus	6 out of 375 proteins, 1.6%	74 out of 4306 proteins, 1.7%	0.634388
calcium ion transport	3 out of 375 proteins, 0.8%	37 out of 4306 proteins, 0.9%	0.637319
ribonucleotide biosynthetic process	11 out of 375 proteins, 2.9%	135 out of 4306 proteins, 3.1%	0.638593
hormone-mediated signaling pathway	11 out of 375 proteins, 2.9%	135 out of 4306 proteins, 3.1%	0.638593
ribose phosphate biosynthetic process	11 out of 375 proteins, 2.9%	135 out of 4306 proteins, 3.1%	0.638593
cellular amino acid biosynthetic process	21 out of 375 proteins, 5.6%	255 out of 4306 proteins, 5.9%	0.643147
heterocycle biosynthetic process	41 out of 375 proteins, 10.9%	491 out of 4306 proteins, 11.4%	0.643813
cell maturation	7 out of 375 proteins, 1.9%	87 out of 4306 proteins, 2.0%	0.644102
trichoblast maturation	7 out of 375 proteins, 1.9%	87 out of 4306 proteins, 2.0%	0.644102
root hair cell differentiation	7 out of 375 proteins, 1.9%	87 out of 4306 proteins, 2.0%	0.644102
purine nucleoside triphosphate metabolic process	14 out of 375 proteins, 3.7%	172 out of 4306 proteins, 4.0%	0.647368
purine ribonucleoside triphosphate metabolic process	14 out of 375 proteins, 3.7%	172 out of 4306 proteins, 4.0%	0.647368
ncRNA metabolic process	15 out of 375 proteins, 4.0%	184 out of 4306 proteins, 4.3%	0.647449
protein targeting to membrane	6 out of 375 proteins, 1.6%	75 out of 4306 proteins, 1.7%	0.647563
multi-organism reproductive process	6 out of 375 proteins, 1.6%	75 out of 4306 proteins, 1.7%	0.647563
floral organ development	11 out of 375 proteins, 2.9%	136 out of 4306 proteins, 3.2%	0.648467
response to fungus	10 out of 375 proteins, 2.7%	124 out of 4306 proteins, 2.9%	0.649484
nucleotide metabolic process	38 out of 375 proteins, 10.1%	457 out of 4306 proteins, 10.6%	0.65071
response to virus	5 out of 375 proteins, 1.3%	63 out of 4306 proteins, 1.5%	0.652692
vegetative phase change	2 out of 375 proteins, 0.5%	25 out of 4306 proteins, 0.6%	0.653863
response to nitrate	2 out of 375 proteins, 0.5%	25 out of 4306 proteins, 0.6%	0.653863
indole-containing compound catabolic process	2 out of 375 proteins, 0.5%	25 out of 4306 proteins, 0.6%	0.653863
regulation of secondary metabolite biosynthetic process	2 out of 375 proteins, 0.5%	25 out of 4306 proteins, 0.6%	0.653863
ribonucleoside triphosphate metabolic process	14 out of 375 proteins, 3.7%	173 out of 4306 proteins, 4.0%	0.656095
chlorophyll metabolic process	7 out of 375 proteins, 1.9%	88 out of 4306 proteins, 2.0%	0.656168
response to red or far red light	12 out of 375 proteins, 3.2%	149 out of 4306 proteins, 3.5%	0.657181
glucose catabolic process	21 out of 375 proteins, 5.6%	257 out of 4306 proteins, 6.0%	0.657693
hexose catabolic process	21 out of 375 proteins, 5.6%	257 out of 4306 proteins, 6.0%	0.657693
monosaccharide catabolic process	21 out of 375 proteins, 5.6%	257 out of 4306 proteins, 6.0%	0.657693
salicylic acid metabolic process	4 out of 375 proteins, 1.1%	51 out of 4306 proteins, 1.2%	0.6605
floral whorl development	8 out of 375 proteins, 2.1%	101 out of 4306 proteins, 2.3%	0.664311
tetraterpenoid biosynthetic process	5 out of 375 proteins, 1.3%	64 out of 4306 proteins, 1.5%	0.666587
carotenoid biosynthetic process	5 out of 375 proteins, 1.3%	64 out of 4306 proteins, 1.5%	0.666587
glucose metabolic process	25 out of 375 proteins, 6.7%	306 out of 4306 proteins, 7.1%	0.667068
nucleoside phosphate metabolic process	38 out of 375 proteins, 10.1%	460 out of 4306 proteins, 10.7%	0.667341
aspartate family amino acid metabolic process	6 out of 375 proteins, 1.6%	77 out of 4306 proteins, 1.8%	0.673037
response to salicylic acid stimulus	6 out of 375 proteins, 1.6%	77 out of 4306 proteins, 1.8%	0.673037
monovalent inorganic cation transport	6 out of 375 proteins, 1.6%	77 out of 4306 proteins, 1.8%	0.673037
lipid storage	3 out of 375 proteins, 0.8%	39 out of 4306 proteins, 0.9%	0.673055
synapsis	2 out of 375 proteins, 0.5%	26 out of 4306 proteins, 0.6%	0.675208
circadian rhythm	2 out of 375 proteins, 0.5%	26 out of 4306 proteins, 0.6%	0.675208
nucleoside monophosphate biosynthetic process	2 out of 375 proteins, 0.5%	26 out of 4306 proteins, 0.6%	0.675208
rhythmic process	2 out of 375 proteins, 0.5%	26 out of 4306 proteins, 0.6%	0.675208
chromosome organization involved in meiosis	2 out of 375 proteins, 0.5%	26 out of 4306 proteins, 0.6%	0.675208
regulation of phenylpropanoid metabolic process	2 out of 375 proteins, 0.5%	26 out of 4306 proteins, 0.6%	0.675208
membrane lipid metabolic process	4 out of 375 proteins, 1.1%	52 out of 4306 proteins, 1.2%	0.675677
response to UV	4 out of 375 proteins, 1.1%	52 out of 4306 proteins, 1.2%	0.675677
indole-containing compound metabolic process	4 out of 375 proteins, 1.1%	52 out of 4306 proteins, 1.2%	0.675677
regulation of transcription, DNA-dependent	19 out of 375 proteins, 5.1%	236 out of 4306 proteins, 5.5%	0.678919
regulation of RNA biosynthetic process	19 out of 375 proteins, 5.1%	236 out of 4306 proteins, 5.5%	0.678919
toxin metabolic process	5 out of 375 proteins, 1.3%	65 out of 4306 proteins, 1.5%	0.680114
toxin catabolic process	5 out of 375 proteins, 1.3%	65 out of 4306 proteins, 1.5%	0.680114
glycolysis	10 out of 375 proteins, 2.7%	128 out of 4306 proteins, 3.0%	0.689049
regulation of cell cycle process	3 out of 375 proteins, 0.8%	40 out of 4306 proteins, 0.9%	0.689928
cellular response to reactive oxygen species	3 out of 375 proteins, 0.8%	40 out of 4306 proteins, 0.9%	0.689928
chloroplast relocation	4 out of 375 proteins, 1.1%	53 out of 4306 proteins, 1.2%	0.690379
plastid localization	4 out of 375 proteins, 1.1%	53 out of 4306 proteins, 1.2%	0.690379
establishment of plastid localization	4 out of 375 proteins, 1.1%	53 out of 4306 proteins, 1.2%	0.690379
trichoblast differentiation	7 out of 375 proteins, 1.9%	91 out of 4306 proteins, 2.1%	0.690867
GTP catabolic process	5 out of 375 proteins, 1.3%	66 out of 4306 proteins, 1.5%	0.693272
nucleobase-containing compound transport	5 out of 375 proteins, 1.3%	66 out of 4306 proteins, 1.5%	0.693272
tetraterpenoid metabolic process	5 out of 375 proteins, 1.3%	66 out of 4306 proteins, 1.5%	0.693272
carotenoid metabolic process	5 out of 375 proteins, 1.3%	66 out of 4306 proteins, 1.5%	0.693272
benzene-containing compound metabolic process	5 out of 375 proteins, 1.3%	66 out of 4306 proteins, 1.5%	0.693272
guanosine-containing compound catabolic process	5 out of 375 proteins, 1.3%	66 out of 4306 proteins, 1.5%	0.693272
purine nucleotide metabolic process	17 out of 375 proteins, 4.5%	214 out of 4306 proteins, 5.0%	0.69451
nucleoside monophosphate metabolic process	2 out of 375 proteins, 0.5%	27 out of 4306 proteins, 0.6%	0.695471
response to glucose stimulus	2 out of 375 proteins, 0.5%	27 out of 4306 proteins, 0.6%	0.695471
regulation of proton transport	2 out of 375 proteins, 0.5%	27 out of 4306 proteins, 0.6%	0.695471
phosphatidylinositol metabolic process	2 out of 375 proteins, 0.5%	27 out of 4306 proteins, 0.6%	0.695471
intracellular signal transduction	11 out of 375 proteins, 2.9%	141 out of 4306 proteins, 3.3%	0.695569
pollen development	6 out of 375 proteins, 1.6%	79 out of 4306 proteins, 1.8%	0.697311
regulation of programmed cell death	6 out of 375 proteins, 1.6%	79 out of 4306 proteins, 1.8%	0.697311
generation of precursor metabolites and energy	27 out of 375 proteins, 7.2%	335 out of 4306 proteins, 7.8%	0.699394
response to temperature stimulus	28 out of 375 proteins, 7.5%	347 out of 4306 proteins, 8.1%	0.699648
regulation of RNA metabolic process	19 out of 375 proteins, 5.1%	239 out of 4306 proteins, 5.6%	0.700359
pigment metabolic process	11 out of 375 proteins, 2.9%	142 out of 4306 proteins, 3.3%	0.704516
establishment of organelle localization	4 out of 375 proteins, 1.1%	54 out of 4306 proteins, 1.3%	0.704603
regulation of plant-type hypersensitive response	5 out of 375 proteins, 1.3%	67 out of 4306 proteins, 1.6%	0.706056
stomatal complex morphogenesis	3 out of 375 proteins, 0.8%	41 out of 4306 proteins, 1.0%	0.70614
cell morphogenesis involved in differentiation	8 out of 375 proteins, 2.1%	105 out of 4306 proteins, 2.4%	0.706811
terpenoid metabolic process	8 out of 375 proteins, 2.1%	105 out of 4306 proteins, 2.4%	0.706811
ATP metabolic process	8 out of 375 proteins, 2.1%	105 out of 4306 proteins, 2.4%	0.706811
organic acid catabolic process	13 out of 375 proteins, 3.5%	167 out of 4306 proteins, 3.9%	0.707944
carboxylic acid catabolic process	13 out of 375 proteins, 3.5%	167 out of 4306 proteins, 3.9%	0.707944
cellular response to hormone stimulus	11 out of 375 proteins, 2.9%	143 out of 4306 proteins, 3.3%	0.713299
cellular response to endogenous stimulus	11 out of 375 proteins, 2.9%	143 out of 4306 proteins, 3.3%	0.713299
root hair elongation	4 out of 375 proteins, 1.1%	55 out of 4306 proteins, 1.3%	0.71835
regulation of protein modification process	5 out of 375 proteins, 1.3%	68 out of 4306 proteins, 1.6%	0.718464
regulation of cell cycle	5 out of 375 proteins, 1.3%	68 out of 4306 proteins, 1.6%	0.718464
carbohydrate derivative catabolic process	12 out of 375 proteins, 3.2%	156 out of 4306 proteins, 3.6%	0.718708
purine ribonucleotide metabolic process	15 out of 375 proteins, 4.0%	193 out of 4306 proteins, 4.5%	0.719525
regulation of cell death	6 out of 375 proteins, 1.6%	81 out of 4306 proteins, 1.9%	0.720357
regulation of phosphate metabolic process	6 out of 375 proteins, 1.6%	81 out of 4306 proteins, 1.9%	0.720357
regulation of phosphorus metabolic process	6 out of 375 proteins, 1.6%	81 out of 4306 proteins, 1.9%	0.720357
cellular response to phosphate starvation	3 out of 375 proteins, 0.8%	42 out of 4306 proteins, 1.0%	0.721697
systemic acquired resistance	7 out of 375 proteins, 1.9%	94 out of 4306 proteins, 2.2%	0.723241
regulation of cellular protein metabolic process	7 out of 375 proteins, 1.9%	94 out of 4306 proteins, 2.2%	0.723241
organonitrogen compound catabolic process	20 out of 375 proteins, 5.3%	255 out of 4306 proteins, 5.9%	0.726557
meristem structural organization	6 out of 375 proteins, 1.6%	82 out of 4306 proteins, 1.9%	0.731415
anatomical structure arrangement	6 out of 375 proteins, 1.6%	82 out of 4306 proteins, 1.9%	0.731415
karyogamy	2 out of 375 proteins, 0.5%	29 out of 4306 proteins, 0.7%	0.732863
cellular biogenic amine catabolic process	2 out of 375 proteins, 0.5%	29 out of 4306 proteins, 0.7%	0.732863
cellular component assembly	25 out of 375 proteins, 6.7%	317 out of 4306 proteins, 7.4%	0.735149
starch metabolic process	8 out of 375 proteins, 2.1%	108 out of 4306 proteins, 2.5%	0.736304
positive regulation of protein complex assembly	3 out of 375 proteins, 0.8%	43 out of 4306 proteins, 1.0%	0.736606
positive regulation of protein polymerization	3 out of 375 proteins, 0.8%	43 out of 4306 proteins, 1.0%	0.736606
positive regulation of cytoskeleton organization	3 out of 375 proteins, 0.8%	43 out of 4306 proteins, 1.0%	0.736606
fatty acid metabolic process	14 out of 375 proteins, 3.7%	183 out of 4306 proteins, 4.2%	0.736662
cellular carbohydrate biosynthetic process	17 out of 375 proteins, 4.5%	220 out of 4306 proteins, 5.1%	0.73727
innate immune response	13 out of 375 proteins, 3.5%	171 out of 4306 proteins, 4.0%	0.739498
photomorphogenesis	7 out of 375 proteins, 1.9%	96 out of 4306 proteins, 2.2%	0.743503
MAPK cascade	4 out of 375 proteins, 1.1%	57 out of 4306 proteins, 1.3%	0.744419
intracellular protein kinase cascade	4 out of 375 proteins, 1.1%	57 out of 4306 proteins, 1.3%	0.744419
interphase	4 out of 375 proteins, 1.1%	57 out of 4306 proteins, 1.3%	0.744419
interphase of mitotic cell cycle	4 out of 375 proteins, 1.1%	57 out of 4306 proteins, 1.3%	0.744419
tricarboxylic acid cycle	2 out of 375 proteins, 0.5%	30 out of 4306 proteins, 0.7%	0.750053
response to zinc ion	2 out of 375 proteins, 0.5%	30 out of 4306 proteins, 0.7%	0.750053
protein targeting to chloroplast	2 out of 375 proteins, 0.5%	30 out of 4306 proteins, 0.7%	0.750053
organelle fusion	2 out of 375 proteins, 0.5%	30 out of 4306 proteins, 0.7%	0.750053
establishment of protein localization to chloroplast	2 out of 375 proteins, 0.5%	30 out of 4306 proteins, 0.7%	0.750053
protein localization to chloroplast	2 out of 375 proteins, 0.5%	30 out of 4306 proteins, 0.7%	0.750053
monosaccharide metabolic process	28 out of 375 proteins, 7.5%	356 out of 4306 proteins, 8.3%	0.750309
glucan biosynthetic process	12 out of 375 proteins, 3.2%	160 out of 4306 proteins, 3.7%	0.750563
regulation of innate immune response	6 out of 375 proteins, 1.6%	84 out of 4306 proteins, 2.0%	0.752599
root epidermal cell differentiation	7 out of 375 proteins, 1.9%	97 out of 4306 proteins, 2.3%	0.753235
chemical homeostasis	5 out of 375 proteins, 1.3%	71 out of 4306 proteins, 1.6%	0.753441
signaling	31 out of 375 proteins, 8.3%	393 out of 4306 proteins, 9.1%	0.754343
single organism signaling	31 out of 375 proteins, 8.3%	393 out of 4306 proteins, 9.1%	0.754343
aromatic compound biosynthetic process	42 out of 375 proteins, 11.2%	525 out of 4306 proteins, 12.2%	0.754366
regulation of gene expression	25 out of 375 proteins, 6.7%	321 out of 4306 proteins, 7.5%	0.75769
response to organic substance	52 out of 375 proteins, 13.9%	645 out of 4306 proteins, 15.0%	0.758074
small molecule catabolic process	13 out of 375 proteins, 3.5%	174 out of 4306 proteins, 4.0%	0.761664
single-organism catabolic process	13 out of 375 proteins, 3.5%	174 out of 4306 proteins, 4.0%	0.761664
regulation of protein metabolic process	7 out of 375 proteins, 1.9%	98 out of 4306 proteins, 2.3%	0.762702
regulation of cellular response to stress	5 out of 375 proteins, 1.3%	72 out of 4306 proteins, 1.7%	0.764355
cellular modified amino acid metabolic process	3 out of 375 proteins, 0.8%	45 out of 4306 proteins, 1.0%	0.764525
cell wall polysaccharide biosynthetic process	3 out of 375 proteins, 0.8%	45 out of 4306 proteins, 1.0%	0.764525
defense response, incompatible interaction	9 out of 375 proteins, 2.4%	124 out of 4306 proteins, 2.9%	0.76541
indoleacetic acid biosynthetic process	2 out of 375 proteins, 0.5%	31 out of 4306 proteins, 0.7%	0.766285
hexose metabolic process	25 out of 375 proteins, 6.7%	323 out of 4306 proteins, 7.5%	0.768495
seed maturation	4 out of 375 proteins, 1.1%	59 out of 4306 proteins, 1.4%	0.768615
nucleobase-containing small molecule metabolic process	38 out of 375 proteins, 10.1%	481 out of 4306 proteins, 11.2%	0.771891
response to light stimulus	26 out of 375 proteins, 6.9%	336 out of 4306 proteins, 7.8%	0.772751
single-organism carbohydrate catabolic process	21 out of 375 proteins, 5.6%	275 out of 4306 proteins, 6.4%	0.773745
polysaccharide biosynthetic process	17 out of 375 proteins, 4.5%	226 out of 4306 proteins, 5.2%	0.776079
cellular response to abscisic acid stimulus	3 out of 375 proteins, 0.8%	46 out of 4306 proteins, 1.1%	0.77756
cell wall polysaccharide metabolic process	4 out of 375 proteins, 1.1%	60 out of 4306 proteins, 1.4%	0.780025
regulation of cellular component size	4 out of 375 proteins, 1.1%	60 out of 4306 proteins, 1.4%	0.780025
regulation of anatomical structure size	4 out of 375 proteins, 1.1%	60 out of 4306 proteins, 1.4%	0.780025
response to osmotic stress	23 out of 375 proteins, 6.1%	301 out of 4306 proteins, 7.0%	0.781593
tryptophan metabolic process	2 out of 375 proteins, 0.5%	32 out of 4306 proteins, 0.7%	0.781594
indolalkylamine metabolic process	2 out of 375 proteins, 0.5%	32 out of 4306 proteins, 0.7%	0.781594
amine catabolic process	2 out of 375 proteins, 0.5%	32 out of 4306 proteins, 0.7%	0.781594
indoleacetic acid metabolic process	2 out of 375 proteins, 0.5%	32 out of 4306 proteins, 0.7%	0.781594
regulation of secondary metabolic process	2 out of 375 proteins, 0.5%	32 out of 4306 proteins, 0.7%	0.781594
positive regulation of cellular metabolic process	9 out of 375 proteins, 2.4%	126 out of 4306 proteins, 2.9%	0.781617
immune response	13 out of 375 proteins, 3.5%	177 out of 4306 proteins, 4.1%	0.782524
regulation of nucleobase-containing compound metabolic process	21 out of 375 proteins, 5.6%	277 out of 4306 proteins, 6.4%	0.784849
immune system process	15 out of 375 proteins, 4.0%	203 out of 4306 proteins, 4.7%	0.788103
positive regulation of metabolic process	9 out of 375 proteins, 2.4%	127 out of 4306 proteins, 2.9%	0.789412
mRNA metabolic process	7 out of 375 proteins, 1.9%	101 out of 4306 proteins, 2.3%	0.789523
carbohydrate mediated signaling	3 out of 375 proteins, 0.8%	47 out of 4306 proteins, 1.1%	0.789998
sugar mediated signaling pathway	3 out of 375 proteins, 0.8%	47 out of 4306 proteins, 1.1%	0.789998
stomatal complex development	3 out of 375 proteins, 0.8%	47 out of 4306 proteins, 1.1%	0.789998
regulation of protein polymerization	3 out of 375 proteins, 0.8%	47 out of 4306 proteins, 1.1%	0.789998
regulation of protein complex assembly	3 out of 375 proteins, 0.8%	47 out of 4306 proteins, 1.1%	0.789998
cell wall macromolecule biosynthetic process	3 out of 375 proteins, 0.8%	47 out of 4306 proteins, 1.1%	0.789998
regulation of cytoskeleton organization	3 out of 375 proteins, 0.8%	47 out of 4306 proteins, 1.1%	0.789998
cellular component macromolecule biosynthetic process	3 out of 375 proteins, 0.8%	47 out of 4306 proteins, 1.1%	0.789998
epidermis development	10 out of 375 proteins, 2.7%	140 out of 4306 proteins, 3.3%	0.790416
epidermal cell differentiation	10 out of 375 proteins, 2.7%	140 out of 4306 proteins, 3.3%	0.790416
amino acid transport	4 out of 375 proteins, 1.1%	61 out of 4306 proteins, 1.4%	0.790986
carbohydrate biosynthetic process	27 out of 375 proteins, 7.2%	352 out of 4306 proteins, 8.2%	0.791681
single-organism process	198 out of 375 proteins, 52.8%	2354 out of 4306 proteins, 54.7%	0.792516
purine-containing compound metabolic process	17 out of 375 proteins, 4.5%	229 out of 4306 proteins, 5.3%	0.793965
DNA repair	5 out of 375 proteins, 1.3%	75 out of 4306 proteins, 1.7%	0.794906
pentose metabolic process	2 out of 375 proteins, 0.5%	33 out of 4306 proteins, 0.8%	0.796018
response to cadmium ion	27 out of 375 proteins, 7.2%	353 out of 4306 proteins, 8.2%	0.796456
purine ribonucleoside metabolic process	14 out of 375 proteins, 3.7%	192 out of 4306 proteins, 4.5%	0.797934
vitamin metabolic process	3 out of 375 proteins, 0.8%	48 out of 4306 proteins, 1.1%	0.801853
regulation of cellular component biogenesis	3 out of 375 proteins, 0.8%	48 out of 4306 proteins, 1.1%	0.801853
regulation of cell differentiation	3 out of 375 proteins, 0.8%	48 out of 4306 proteins, 1.1%	0.801853
cellular response to carbohydrate stimulus	3 out of 375 proteins, 0.8%	48 out of 4306 proteins, 1.1%	0.801853
purine nucleoside metabolic process	14 out of 375 proteins, 3.7%	193 out of 4306 proteins, 4.5%	0.804066
reactive oxygen species metabolic process	5 out of 375 proteins, 1.3%	76 out of 4306 proteins, 1.8%	0.804375
porphyrin-containing compound metabolic process	7 out of 375 proteins, 1.9%	103 out of 4306 proteins, 2.4%	0.806103
positive regulation of macromolecule metabolic process	7 out of 375 proteins, 1.9%	103 out of 4306 proteins, 2.4%	0.806103
tetrapyrrole metabolic process	7 out of 375 proteins, 1.9%	103 out of 4306 proteins, 2.4%	0.806103
response to abiotic stimulus	72 out of 375 proteins, 19.2%	896 out of 4306 proteins, 20.8%	0.807005
response to oxidative stress	16 out of 375 proteins, 4.3%	219 out of 4306 proteins, 5.1%	0.808478
hydrogen peroxide metabolic process	4 out of 375 proteins, 1.1%	63 out of 4306 proteins, 1.5%	0.811596
monocarboxylic acid metabolic process	34 out of 375 proteins, 9.1%	442 out of 4306 proteins, 10.3%	0.81199
protein complex subunit organization	23 out of 375 proteins, 6.1%	308 out of 4306 proteins, 7.2%	0.816652
response to carbohydrate stimulus	8 out of 375 proteins, 2.1%	118 out of 4306 proteins, 2.7%	0.819602
cellular polysaccharide biosynthetic process	15 out of 375 proteins, 4.0%	210 out of 4306 proteins, 4.9%	0.828598
chloroplast organization	7 out of 375 proteins, 1.9%	106 out of 4306 proteins, 2.5%	0.829078
lipid catabolic process	7 out of 375 proteins, 1.9%	106 out of 4306 proteins, 2.5%	0.829078
regulation of nitrogen compound metabolic process	21 out of 375 proteins, 5.6%	286 out of 4306 proteins, 6.6%	0.830227
organic acid transport	4 out of 375 proteins, 1.1%	65 out of 4306 proteins, 1.5%	0.830519
carboxylic acid transport	4 out of 375 proteins, 1.1%	65 out of 4306 proteins, 1.5%	0.830519
response to hydrogen peroxide	6 out of 375 proteins, 1.6%	93 out of 4306 proteins, 2.2%	0.832919
biological regulation	98 out of 375 proteins, 26.1%	1212 out of 4306 proteins, 28.1%	0.833248
response to radiation	26 out of 375 proteins, 6.9%	349 out of 4306 proteins, 8.1%	0.833566
regulation of anatomical structure morphogenesis	2 out of 375 proteins, 0.5%	36 out of 4306 proteins, 0.8%	0.834355
cell cycle	19 out of 375 proteins, 5.1%	262 out of 4306 proteins, 6.1%	0.835389
nitrogen compound transport	10 out of 375 proteins, 2.7%	147 out of 4306 proteins, 3.4%	0.837281
carbohydrate derivative metabolic process	49 out of 375 proteins, 13.1%	631 out of 4306 proteins, 14.7%	0.837928
signal transduction	28 out of 375 proteins, 7.5%	375 out of 4306 proteins, 8.7%	0.838624
cell differentiation	21 out of 375 proteins, 5.6%	288 out of 4306 proteins, 6.7%	0.8393
regulation of macromolecule biosynthetic process	20 out of 375 proteins, 5.3%	276 out of 4306 proteins, 6.4%	0.841845
regulation of cellular macromolecule biosynthetic process	20 out of 375 proteins, 5.3%	276 out of 4306 proteins, 6.4%	0.841845
intracellular protein transmembrane import	3 out of 375 proteins, 0.8%	52 out of 4306 proteins, 1.2%	0.843796
homeostatic process	9 out of 375 proteins, 2.4%	135 out of 4306 proteins, 3.1%	0.844549
cellular protein complex assembly	16 out of 375 proteins, 4.3%	226 out of 4306 proteins, 5.2%	0.845119
negative regulation of programmed cell death	2 out of 375 proteins, 0.5%	37 out of 4306 proteins, 0.9%	0.845614
aromatic amino acid family metabolic process	6 out of 375 proteins, 1.6%	95 out of 4306 proteins, 2.2%	0.847604
cellular response to lipid	4 out of 375 proteins, 1.1%	67 out of 4306 proteins, 1.6%	0.847838
cofactor metabolic process	20 out of 375 proteins, 5.3%	278 out of 4306 proteins, 6.5%	0.850623
cellular amino acid metabolic process	30 out of 375 proteins, 8.0%	403 out of 4306 proteins, 9.4%	0.851037
intracellular protein transmembrane transport	3 out of 375 proteins, 0.8%	53 out of 4306 proteins, 1.2%	0.853001
protein transmembrane transport	3 out of 375 proteins, 0.8%	53 out of 4306 proteins, 1.2%	0.853001
positive regulation of response to stimulus	2 out of 375 proteins, 0.5%	38 out of 4306 proteins, 0.9%	0.856175
response to freezing	2 out of 375 proteins, 0.5%	38 out of 4306 proteins, 0.9%	0.856175
negative regulation of cell death	2 out of 375 proteins, 0.5%	38 out of 4306 proteins, 0.9%	0.856175
metal ion transport	7 out of 375 proteins, 1.9%	110 out of 4306 proteins, 2.6%	0.856322
response to salt stress	20 out of 375 proteins, 5.3%	280 out of 4306 proteins, 6.5%	0.859032
ribonucleoside metabolic process	14 out of 375 proteins, 3.7%	204 out of 4306 proteins, 4.7%	0.862853
trichome morphogenesis	4 out of 375 proteins, 1.1%	69 out of 4306 proteins, 1.6%	0.863642
lipid localization	4 out of 375 proteins, 1.1%	69 out of 4306 proteins, 1.6%	0.863642
regulation of cellular ketone metabolic process	2 out of 375 proteins, 0.5%	39 out of 4306 proteins, 0.9%	0.866073
cellular hormone metabolic process	2 out of 375 proteins, 0.5%	39 out of 4306 proteins, 0.9%	0.866073
negative regulation of developmental process	2 out of 375 proteins, 0.5%	39 out of 4306 proteins, 0.9%	0.866073
positive regulation of cellular process	15 out of 375 proteins, 4.0%	218 out of 4306 proteins, 5.1%	0.867539
phosphorus metabolic process	76 out of 375 proteins, 20.3%	966 out of 4306 proteins, 22.4%	0.868741
divalent metal ion transport	3 out of 375 proteins, 0.8%	55 out of 4306 proteins, 1.3%	0.870003
divalent inorganic cation transport	3 out of 375 proteins, 0.8%	55 out of 4306 proteins, 1.3%	0.870003
organelle localization	4 out of 375 proteins, 1.1%	70 out of 4306 proteins, 1.6%	0.871005
nucleic acid phosphodiester bond hydrolysis	2 out of 375 proteins, 0.5%	40 out of 4306 proteins, 0.9%	0.875344
protein complex assembly	17 out of 375 proteins, 4.5%	246 out of 4306 proteins, 5.7%	0.876552
G2 phase of mitotic cell cycle	3 out of 375 proteins, 0.8%	56 out of 4306 proteins, 1.3%	0.877835
G2 phase	3 out of 375 proteins, 0.8%	56 out of 4306 proteins, 1.3%	0.877835
protein targeting	24 out of 375 proteins, 6.4%	336 out of 4306 proteins, 7.8%	0.87917
protein complex biogenesis	17 out of 375 proteins, 4.5%	247 out of 4306 proteins, 5.7%	0.880465
cell adhesion	2 out of 375 proteins, 0.5%	41 out of 4306 proteins, 1.0%	0.884021
abscisic acid mediated signaling pathway	2 out of 375 proteins, 0.5%	41 out of 4306 proteins, 1.0%	0.884021
biological adhesion	2 out of 375 proteins, 0.5%	41 out of 4306 proteins, 1.0%	0.884021
seed germination	3 out of 375 proteins, 0.8%	57 out of 4306 proteins, 1.3%	0.885247
cullin deneddylation	3 out of 375 proteins, 0.8%	57 out of 4306 proteins, 1.3%	0.885247
regulation of ion transport	3 out of 375 proteins, 0.8%	57 out of 4306 proteins, 1.3%	0.885247
regulation of defense response	7 out of 375 proteins, 1.9%	115 out of 4306 proteins, 2.7%	0.885319
regulation of catalytic activity	7 out of 375 proteins, 1.9%	115 out of 4306 proteins, 2.7%	0.885319
cellular lipid catabolic process	6 out of 375 proteins, 1.6%	101 out of 4306 proteins, 2.3%	0.88546
pyrimidine nucleotide metabolic process	5 out of 375 proteins, 1.3%	87 out of 4306 proteins, 2.0%	0.8871
pyrimidine nucleotide biosynthetic process	5 out of 375 proteins, 1.3%	87 out of 4306 proteins, 2.0%	0.8871
cellular response to oxygen-containing compound	15 out of 375 proteins, 4.0%	223 out of 4306 proteins, 5.2%	0.888147
ribonucleotide metabolic process	18 out of 375 proteins, 4.8%	262 out of 4306 proteins, 6.1%	0.88822
ribose phosphate metabolic process	18 out of 375 proteins, 4.8%	262 out of 4306 proteins, 6.1%	0.88822
response to metal ion	28 out of 375 proteins, 7.5%	390 out of 4306 proteins, 9.1%	0.890531
gluconeogenesis	6 out of 375 proteins, 1.6%	102 out of 4306 proteins, 2.4%	0.89093
trichome differentiation	4 out of 375 proteins, 1.1%	73 out of 4306 proteins, 1.7%	0.891076
response to external stimulus	15 out of 375 proteins, 4.0%	224 out of 4306 proteins, 5.2%	0.891945
single-organism cellular process	163 out of 375 proteins, 43.5%	1997 out of 4306 proteins, 46.4%	0.892098
positive regulation of actin filament polymerization	2 out of 375 proteins, 0.5%	42 out of 4306 proteins, 1.0%	0.892138
actin nucleation	2 out of 375 proteins, 0.5%	42 out of 4306 proteins, 1.0%	0.892138
xylan metabolic process	2 out of 375 proteins, 0.5%	42 out of 4306 proteins, 1.0%	0.892138
membrane lipid biosynthetic process	2 out of 375 proteins, 0.5%	42 out of 4306 proteins, 1.0%	0.892138
chromosome segregation	3 out of 375 proteins, 0.8%	58 out of 4306 proteins, 1.3%	0.892257
nucleoside metabolic process	14 out of 375 proteins, 3.7%	211 out of 4306 proteins, 4.9%	0.892476
monosaccharide biosynthetic process	7 out of 375 proteins, 1.9%	117 out of 4306 proteins, 2.7%	0.895469
gametophyte development	10 out of 375 proteins, 2.7%	159 out of 4306 proteins, 3.7%	0.898311
protein deneddylation	3 out of 375 proteins, 0.8%	59 out of 4306 proteins, 1.4%	0.89888
cellular response to alcohol	3 out of 375 proteins, 0.8%	59 out of 4306 proteins, 1.4%	0.89888
reciprocal meiotic recombination	2 out of 375 proteins, 0.5%	43 out of 4306 proteins, 1.0%	0.899724
reciprocal DNA recombination	2 out of 375 proteins, 0.5%	43 out of 4306 proteins, 1.0%	0.899724
response to DNA damage stimulus	5 out of 375 proteins, 1.3%	90 out of 4306 proteins, 2.1%	0.903659
positive regulation of organelle organization	3 out of 375 proteins, 0.8%	60 out of 4306 proteins, 1.4%	0.905136
cell cycle process	17 out of 375 proteins, 4.5%	254 out of 4306 proteins, 5.9%	0.90519
small molecule metabolic process	102 out of 375 proteins, 27.2%	1293 out of 4306 proteins, 30.0%	0.905632
hexose biosynthetic process	6 out of 375 proteins, 1.6%	105 out of 4306 proteins, 2.4%	0.906028
lactate metabolic process	2 out of 375 proteins, 0.5%	44 out of 4306 proteins, 1.0%	0.906812
methylglyoxal catabolic process to D-lactate	2 out of 375 proteins, 0.5%	44 out of 4306 proteins, 1.0%	0.906812
cellular membrane organization	13 out of 375 proteins, 3.5%	203 out of 4306 proteins, 4.7%	0.911496
membrane organization	13 out of 375 proteins, 3.5%	203 out of 4306 proteins, 4.7%	0.911496
meiosis I	2 out of 375 proteins, 0.5%	45 out of 4306 proteins, 1.0%	0.91343
hemicellulose metabolic process	2 out of 375 proteins, 0.5%	45 out of 4306 proteins, 1.0%	0.91343
lipid oxidation	5 out of 375 proteins, 1.3%	92 out of 4306 proteins, 2.1%	0.913491
pyrimidine-containing compound biosynthetic process	5 out of 375 proteins, 1.3%	92 out of 4306 proteins, 2.1%	0.913491
regulation of response to stress	7 out of 375 proteins, 1.9%	121 out of 4306 proteins, 2.8%	0.913507
pyrimidine ribonucleotide metabolic process	4 out of 375 proteins, 1.1%	77 out of 4306 proteins, 1.8%	0.913564
pyrimidine ribonucleotide biosynthetic process	4 out of 375 proteins, 1.1%	77 out of 4306 proteins, 1.8%	0.913564
organic anion transport	4 out of 375 proteins, 1.1%	77 out of 4306 proteins, 1.8%	0.913564
regulation of macromolecule metabolic process	27 out of 375 proteins, 7.2%	386 out of 4306 proteins, 9.0%	0.914103
single-organism carbohydrate metabolic process	49 out of 375 proteins, 13.1%	662 out of 4306 proteins, 15.4%	0.91703
regulation of actin polymerization or depolymerization	2 out of 375 proteins, 0.5%	46 out of 4306 proteins, 1.1%	0.919606
methylglyoxal metabolic process	2 out of 375 proteins, 0.5%	46 out of 4306 proteins, 1.1%	0.919606
regulation of actin filament length	2 out of 375 proteins, 0.5%	46 out of 4306 proteins, 1.1%	0.919606
regulation of actin filament polymerization	2 out of 375 proteins, 0.5%	46 out of 4306 proteins, 1.1%	0.919606
regulation of actin cytoskeleton organization	2 out of 375 proteins, 0.5%	46 out of 4306 proteins, 1.1%	0.919606
regulation of actin filament-based process	2 out of 375 proteins, 0.5%	46 out of 4306 proteins, 1.1%	0.919606
aldehyde catabolic process	2 out of 375 proteins, 0.5%	46 out of 4306 proteins, 1.1%	0.919606
methylglyoxal catabolic process	2 out of 375 proteins, 0.5%	46 out of 4306 proteins, 1.1%	0.919606
positive regulation of cellular component organization	3 out of 375 proteins, 0.8%	63 out of 4306 proteins, 1.5%	0.92186
seedling development	3 out of 375 proteins, 0.8%	63 out of 4306 proteins, 1.5%	0.92186
response to water deprivation	5 out of 375 proteins, 1.3%	94 out of 4306 proteins, 2.2%	0.922432
regulation of response to stimulus	12 out of 375 proteins, 3.2%	193 out of 4306 proteins, 4.5%	0.922798
cellular response to extracellular stimulus	4 out of 375 proteins, 1.1%	79 out of 4306 proteins, 1.8%	0.92318
cellular response to external stimulus	4 out of 375 proteins, 1.1%	79 out of 4306 proteins, 1.8%	0.92318
positive regulation of biological process	16 out of 375 proteins, 4.3%	247 out of 4306 proteins, 5.7%	0.923602
regulation of molecular function	7 out of 375 proteins, 1.9%	124 out of 4306 proteins, 2.9%	0.925222
inorganic anion transport	2 out of 375 proteins, 0.5%	47 out of 4306 proteins, 1.1%	0.925367
ion transport	17 out of 375 proteins, 4.5%	261 out of 4306 proteins, 6.1%	0.9256
cellular response to starvation	3 out of 375 proteins, 0.8%	64 out of 4306 proteins, 1.5%	0.926808
regulation of signal transduction	3 out of 375 proteins, 0.8%	64 out of 4306 proteins, 1.5%	0.926808
regulation of signaling	3 out of 375 proteins, 0.8%	64 out of 4306 proteins, 1.5%	0.926808
oxoacid metabolic process	59 out of 375 proteins, 15.7%	790 out of 4306 proteins, 18.3%	0.926823
disaccharide metabolic process	4 out of 375 proteins, 1.1%	80 out of 4306 proteins, 1.9%	0.927619
protein localization to organelle	18 out of 375 proteins, 4.8%	275 out of 4306 proteins, 6.4%	0.927628
organic acid metabolic process	59 out of 375 proteins, 15.7%	791 out of 4306 proteins, 18.4%	0.928459
fatty acid catabolic process	5 out of 375 proteins, 1.3%	96 out of 4306 proteins, 2.2%	0.930548
cell communication	33 out of 375 proteins, 8.8%	470 out of 4306 proteins, 10.9%	0.931297
carpel development	3 out of 375 proteins, 0.8%	65 out of 4306 proteins, 1.5%	0.931467
organophosphate catabolic process	8 out of 375 proteins, 2.1%	141 out of 4306 proteins, 3.3%	0.9342
response to water stimulus	5 out of 375 proteins, 1.3%	97 out of 4306 proteins, 2.3%	0.934315
response to hexose stimulus	2 out of 375 proteins, 0.5%	49 out of 4306 proteins, 1.1%	0.935741
response to monosaccharide stimulus	2 out of 375 proteins, 0.5%	49 out of 4306 proteins, 1.1%	0.935741
plant-type ovary development	2 out of 375 proteins, 0.5%	49 out of 4306 proteins, 1.1%	0.935741
ovule development	2 out of 375 proteins, 0.5%	49 out of 4306 proteins, 1.1%	0.935741
regulation of cell communication	3 out of 375 proteins, 0.8%	66 out of 4306 proteins, 1.5%	0.935852
glycosyl compound metabolic process	18 out of 375 proteins, 4.8%	279 out of 4306 proteins, 6.5%	0.937133
phosphate-containing compound metabolic process	71 out of 375 proteins, 18.9%	943 out of 4306 proteins, 21.9%	0.937428
cellular process	299 out of 375 proteins, 79.7%	3554 out of 4306 proteins, 82.5%	0.939487
cellular response to stress	21 out of 375 proteins, 5.6%	320 out of 4306 proteins, 7.4%	0.940095
cofactor biosynthetic process	8 out of 375 proteins, 2.1%	143 out of 4306 proteins, 3.3%	0.940199
water transport	2 out of 375 proteins, 0.5%	50 out of 4306 proteins, 1.2%	0.940401
fluid transport	2 out of 375 proteins, 0.5%	50 out of 4306 proteins, 1.2%	0.940401
carboxylic acid metabolic process	58 out of 375 proteins, 15.5%	787 out of 4306 proteins, 18.3%	0.940891
monocarboxylic acid catabolic process	5 out of 375 proteins, 1.3%	99 out of 4306 proteins, 2.3%	0.941308
response to abscisic acid stimulus	7 out of 375 proteins, 1.9%	129 out of 4306 proteins, 3.0%	0.941696
protein folding	8 out of 375 proteins, 2.1%	144 out of 4306 proteins, 3.3%	0.943015
response to extracellular stimulus	4 out of 375 proteins, 1.1%	84 out of 4306 proteins, 2.0%	0.943157
response to starvation	3 out of 375 proteins, 0.8%	68 out of 4306 proteins, 1.6%	0.943857
regulation of transport	3 out of 375 proteins, 0.8%	68 out of 4306 proteins, 1.6%	0.943857
regulation of cellular biosynthetic process	20 out of 375 proteins, 5.3%	309 out of 4306 proteins, 7.2%	0.944427
pyrimidine-containing compound metabolic process	5 out of 375 proteins, 1.3%	100 out of 4306 proteins, 2.3%	0.944547
sister chromatid cohesion	2 out of 375 proteins, 0.5%	51 out of 4306 proteins, 1.2%	0.94474
aerobic respiration	2 out of 375 proteins, 0.5%	51 out of 4306 proteins, 1.2%	0.94474
response to chemical stimulus	82 out of 375 proteins, 21.9%	1082 out of 4306 proteins, 25.1%	0.945224
carbohydrate derivative biosynthetic process	24 out of 375 proteins, 6.4%	362 out of 4306 proteins, 8.4%	0.945298
regulation of biosynthetic process	20 out of 375 proteins, 5.3%	310 out of 4306 proteins, 7.2%	0.946339
actin filament organization	2 out of 375 proteins, 0.5%	52 out of 4306 proteins, 1.2%	0.948778
cellular response to nutrient levels	3 out of 375 proteins, 0.8%	70 out of 4306 proteins, 1.6%	0.950928
positive regulation of catalytic activity	3 out of 375 proteins, 0.8%	70 out of 4306 proteins, 1.6%	0.950928
positive regulation of molecular function	3 out of 375 proteins, 0.8%	70 out of 4306 proteins, 1.6%	0.950928
gynoecium development	3 out of 375 proteins, 0.8%	70 out of 4306 proteins, 1.6%	0.950928
embryo sac development	4 out of 375 proteins, 1.1%	87 out of 4306 proteins, 2.0%	0.952747
starch biosynthetic process	4 out of 375 proteins, 1.1%	87 out of 4306 proteins, 2.0%	0.952747
organic substance catabolic process	60 out of 375 proteins, 16.0%	821 out of 4306 proteins, 19.1%	0.952864
Golgi organization	3 out of 375 proteins, 0.8%	71 out of 4306 proteins, 1.6%	0.954145
protein ubiquitination	3 out of 375 proteins, 0.8%	71 out of 4306 proteins, 1.6%	0.954145
purine nucleotide catabolic process	7 out of 375 proteins, 1.9%	134 out of 4306 proteins, 3.1%	0.95488
nucleoside triphosphate catabolic process	7 out of 375 proteins, 1.9%	134 out of 4306 proteins, 3.1%	0.95488
purine nucleoside triphosphate catabolic process	7 out of 375 proteins, 1.9%	134 out of 4306 proteins, 3.1%	0.95488
purine ribonucleotide catabolic process	7 out of 375 proteins, 1.9%	134 out of 4306 proteins, 3.1%	0.95488
nucleotide catabolic process	7 out of 375 proteins, 1.9%	134 out of 4306 proteins, 3.1%	0.95488
ribonucleoside triphosphate catabolic process	7 out of 375 proteins, 1.9%	134 out of 4306 proteins, 3.1%	0.95488
purine ribonucleoside triphosphate catabolic process	7 out of 375 proteins, 1.9%	134 out of 4306 proteins, 3.1%	0.95488
ribonucleotide catabolic process	7 out of 375 proteins, 1.9%	134 out of 4306 proteins, 3.1%	0.95488
nucleoside phosphate catabolic process	7 out of 375 proteins, 1.9%	134 out of 4306 proteins, 3.1%	0.95488
regulation of biological process	83 out of 375 proteins, 22.1%	1103 out of 4306 proteins, 25.6%	0.954984
regulation of primary metabolic process	25 out of 375 proteins, 6.7%	381 out of 4306 proteins, 8.8%	0.955019
macromolecule catabolic process	19 out of 375 proteins, 5.1%	302 out of 4306 proteins, 7.0%	0.95568
response to heat	5 out of 375 proteins, 1.3%	104 out of 4306 proteins, 2.4%	0.955953
response to endoplasmic reticulum stress	5 out of 375 proteins, 1.3%	104 out of 4306 proteins, 2.4%	0.955953
response to reactive oxygen species	7 out of 375 proteins, 1.9%	135 out of 4306 proteins, 3.1%	0.957172
lipid modification	5 out of 375 proteins, 1.3%	105 out of 4306 proteins, 2.4%	0.958449
response to topologically incorrect protein	7 out of 375 proteins, 1.9%	136 out of 4306 proteins, 3.2%	0.959359
purine ribonucleoside catabolic process	7 out of 375 proteins, 1.9%	136 out of 4306 proteins, 3.2%	0.959359
fatty acid beta-oxidation	4 out of 375 proteins, 1.1%	90 out of 4306 proteins, 2.1%	0.960831
fatty acid oxidation	4 out of 375 proteins, 1.1%	90 out of 4306 proteins, 2.1%	0.960831
purine nucleoside catabolic process	7 out of 375 proteins, 1.9%	137 out of 4306 proteins, 3.2%	0.961445
catabolic process	65 out of 375 proteins, 17.3%	891 out of 4306 proteins, 20.7%	0.961767
response to ethylene stimulus	2 out of 375 proteins, 0.5%	56 out of 4306 proteins, 1.3%	0.962289
proteasome core complex assembly	3 out of 375 proteins, 0.8%	74 out of 4306 proteins, 1.7%	0.962652
nucleoside catabolic process	7 out of 375 proteins, 1.9%	138 out of 4306 proteins, 3.2%	0.963434
ribonucleoside catabolic process	7 out of 375 proteins, 1.9%	138 out of 4306 proteins, 3.2%	0.963434
purine-containing compound catabolic process	7 out of 375 proteins, 1.9%	138 out of 4306 proteins, 3.2%	0.963434
response to nutrient levels	3 out of 375 proteins, 0.8%	75 out of 4306 proteins, 1.7%	0.965142
vegetative to reproductive phase transition of meristem	7 out of 375 proteins, 1.9%	139 out of 4306 proteins, 3.2%	0.96533
oligosaccharide metabolic process	4 out of 375 proteins, 1.1%	92 out of 4306 proteins, 2.1%	0.965489
transmembrane transport	10 out of 375 proteins, 2.7%	185 out of 4306 proteins, 4.3%	0.968047
regulation of metabolic process	36 out of 375 proteins, 9.6%	535 out of 4306 proteins, 12.4%	0.968709
megagametogenesis	3 out of 375 proteins, 0.8%	77 out of 4306 proteins, 1.8%	0.969661
protein modification by small protein conjugation	3 out of 375 proteins, 0.8%	77 out of 4306 proteins, 1.8%	0.969661
anion transport	5 out of 375 proteins, 1.3%	111 out of 4306 proteins, 2.6%	0.970901
regulation of localization	3 out of 375 proteins, 0.8%	78 out of 4306 proteins, 1.8%	0.971708
response to inorganic substance	39 out of 375 proteins, 10.4%	577 out of 4306 proteins, 13.4%	0.971894
proteasomal ubiquitin-dependent protein catabolic process	2 out of 375 proteins, 0.5%	60 out of 4306 proteins, 1.4%	0.972346
DNA recombination	3 out of 375 proteins, 0.8%	79 out of 4306 proteins, 1.8%	0.973623
meiosis	2 out of 375 proteins, 0.5%	61 out of 4306 proteins, 1.4%	0.974425
actin cytoskeleton organization	2 out of 375 proteins, 0.5%	61 out of 4306 proteins, 1.4%	0.974425
M phase of meiotic cell cycle	2 out of 375 proteins, 0.5%	61 out of 4306 proteins, 1.4%	0.974425
cellular response to stimulus	47 out of 375 proteins, 12.5%	682 out of 4306 proteins, 15.8%	0.974434
response to lipid	8 out of 375 proteins, 2.1%	160 out of 4306 proteins, 3.7%	0.974617
protein metabolic process	99 out of 375 proteins, 26.4%	1321 out of 4306 proteins, 30.7%	0.974875
glycosyl compound catabolic process	7 out of 375 proteins, 1.9%	145 out of 4306 proteins, 3.4%	0.97495
multicellular organismal reproductive process	6 out of 375 proteins, 1.6%	130 out of 4306 proteins, 3.0%	0.975752
maltose metabolic process	2 out of 375 proteins, 0.5%	62 out of 4306 proteins, 1.4%	0.976352
protein modification by small protein removal	4 out of 375 proteins, 1.1%	98 out of 4306 proteins, 2.3%	0.976556
regulation of cellular metabolic process	26 out of 375 proteins, 6.9%	414 out of 4306 proteins, 9.6%	0.977309
cellular protein metabolic process	87 out of 375 proteins, 23.2%	1181 out of 4306 proteins, 27.4%	0.977525
response to alcohol	7 out of 375 proteins, 1.9%	147 out of 4306 proteins, 3.4%	0.977567
tRNA metabolic process	2 out of 375 proteins, 0.5%	63 out of 4306 proteins, 1.5%	0.978138
response to stress	84 out of 375 proteins, 22.4%	1146 out of 4306 proteins, 26.6%	0.978293
establishment of protein localization to organelle	10 out of 375 proteins, 2.7%	193 out of 4306 proteins, 4.5%	0.978368
gravitropism	3 out of 375 proteins, 0.8%	82 out of 4306 proteins, 1.9%	0.97866
regulation of cellular process	63 out of 375 proteins, 16.8%	889 out of 4306 proteins, 20.6%	0.978731
proteasome assembly	4 out of 375 proteins, 1.1%	100 out of 4306 proteins, 2.3%	0.979436
response to misfolded protein	4 out of 375 proteins, 1.1%	100 out of 4306 proteins, 2.3%	0.979436
embryo sac egg cell differentiation	2 out of 375 proteins, 0.5%	64 out of 4306 proteins, 1.5%	0.979794
intracellular protein transport	25 out of 375 proteins, 6.7%	404 out of 4306 proteins, 9.4%	0.979923
tropism	3 out of 375 proteins, 0.8%	83 out of 4306 proteins, 1.9%	0.980125
sexual reproduction	3 out of 375 proteins, 0.8%	84 out of 4306 proteins, 2.0%	0.981494
cellular protein localization	25 out of 375 proteins, 6.7%	408 out of 4306 proteins, 9.5%	0.982697
female gamete generation	2 out of 375 proteins, 0.5%	66 out of 4306 proteins, 1.5%	0.98275
macromolecule modification	50 out of 375 proteins, 13.3%	734 out of 4306 proteins, 17.0%	0.98307
Golgi vesicle transport	9 out of 375 proteins, 2.4%	183 out of 4306 proteins, 4.2%	0.983212
multicellular organism reproduction	6 out of 375 proteins, 1.6%	137 out of 4306 proteins, 3.2%	0.983917
single organism reproductive process	6 out of 375 proteins, 1.6%	137 out of 4306 proteins, 3.2%	0.983917
meiotic cell cycle	2 out of 375 proteins, 0.5%	67 out of 4306 proteins, 1.6%	0.984066
cellular process involved in reproduction	8 out of 375 proteins, 2.1%	169 out of 4306 proteins, 3.9%	0.984342
response to oxygen-containing compound	35 out of 375 proteins, 9.3%	544 out of 4306 proteins, 12.6%	0.984637
single-organism transport	55 out of 375 proteins, 14.7%	801 out of 4306 proteins, 18.6%	0.984867
regulation of organelle organization	3 out of 375 proteins, 0.8%	87 out of 4306 proteins, 2.0%	0.985083
ATP catabolic process	2 out of 375 proteins, 0.5%	68 out of 4306 proteins, 1.6%	0.985284
cellular process involved in reproduction in multicellular organism	2 out of 375 proteins, 0.5%	68 out of 4306 proteins, 1.6%	0.985284
nucleobase-containing compound catabolic process	8 out of 375 proteins, 2.1%	171 out of 4306 proteins, 4.0%	0.985972
proteasomal protein catabolic process	4 out of 375 proteins, 1.1%	107 out of 4306 proteins, 2.5%	0.987104
cellular respiration	2 out of 375 proteins, 0.5%	70 out of 4306 proteins, 1.6%	0.987455
cellular macromolecule localization	25 out of 375 proteins, 6.7%	417 out of 4306 proteins, 9.7%	0.987724
response to gravity	3 out of 375 proteins, 0.8%	90 out of 4306 proteins, 2.1%	0.988
aromatic compound catabolic process	11 out of 375 proteins, 2.9%	222 out of 4306 proteins, 5.2%	0.98937
cellular nitrogen compound catabolic process	11 out of 375 proteins, 2.9%	224 out of 4306 proteins, 5.2%	0.990406
phosphorylation	19 out of 375 proteins, 5.1%	342 out of 4306 proteins, 7.9%	0.991165
organic cyclic compound catabolic process	11 out of 375 proteins, 2.9%	227 out of 4306 proteins, 5.3%	0.991787
regulation of cellular component organization	4 out of 375 proteins, 1.1%	114 out of 4306 proteins, 2.6%	0.992004
gamete generation	2 out of 375 proteins, 0.5%	76 out of 4306 proteins, 1.8%	0.992261
actin filament-based process	2 out of 375 proteins, 0.5%	76 out of 4306 proteins, 1.8%	0.992261
response to stimulus	137 out of 375 proteins, 36.5%	1823 out of 4306 proteins, 42.3%	0.992837
coenzyme biosynthetic process	2 out of 375 proteins, 0.5%	77 out of 4306 proteins, 1.8%	0.992864
protein modification by small protein conjugation or removal	6 out of 375 proteins, 1.6%	152 out of 4306 proteins, 3.5%	0.993579
cytoplasmic transport	19 out of 375 proteins, 5.1%	350 out of 4306 proteins, 8.1%	0.993803
energy derivation by oxidation of organic compounds	2 out of 375 proteins, 0.5%	79 out of 4306 proteins, 1.8%	0.993935
intracellular transport	34 out of 375 proteins, 9.1%	561 out of 4306 proteins, 13.0%	0.99483
heterocycle catabolic process	10 out of 375 proteins, 2.7%	223 out of 4306 proteins, 5.2%	0.995561
establishment of localization in cell	38 out of 375 proteins, 10.1%	622 out of 4306 proteins, 14.4%	0.996114
protein transport	25 out of 375 proteins, 6.7%	448 out of 4306 proteins, 10.4%	0.996557
establishment of protein localization	25 out of 375 proteins, 6.7%	448 out of 4306 proteins, 10.4%	0.996557
cellular localization	39 out of 375 proteins, 10.4%	648 out of 4306 proteins, 15.0%	0.997604
protein localization	25 out of 375 proteins, 6.7%	457 out of 4306 proteins, 10.6%	0.997677
protein glycosylation	3 out of 375 proteins, 0.8%	113 out of 4306 proteins, 2.6%	0.997865
glycoprotein biosynthetic process	3 out of 375 proteins, 0.8%	113 out of 4306 proteins, 2.6%	0.997865
macromolecule glycosylation	3 out of 375 proteins, 0.8%	113 out of 4306 proteins, 2.6%	0.997865
proteolysis	17 out of 375 proteins, 4.5%	346 out of 4306 proteins, 8.0%	0.998125
glycoprotein metabolic process	3 out of 375 proteins, 0.8%	116 out of 4306 proteins, 2.7%	0.998307
glycosylation	3 out of 375 proteins, 0.8%	117 out of 4306 proteins, 2.7%	0.998433
transport	62 out of 375 proteins, 16.5%	961 out of 4306 proteins, 22.3%	0.998485
cellular protein catabolic process	9 out of 375 proteins, 2.4%	226 out of 4306 proteins, 5.2%	0.998538
establishment of localization	65 out of 375 proteins, 17.3%	1003 out of 4306 proteins, 23.3%	0.998668
vesicle-mediated transport	12 out of 375 proteins, 3.2%	278 out of 4306 proteins, 6.5%	0.998813
cellular catabolic process	38 out of 375 proteins, 10.1%	655 out of 4306 proteins, 15.2%	0.998945
organic substance transport	31 out of 375 proteins, 8.3%	559 out of 4306 proteins, 13.0%	0.99895
protein catabolic process	9 out of 375 proteins, 2.4%	233 out of 4306 proteins, 5.4%	0.999047
cellular protein modification process	36 out of 375 proteins, 9.6%	638 out of 4306 proteins, 14.8%	0.999317
protein modification process	36 out of 375 proteins, 9.6%	638 out of 4306 proteins, 14.8%	0.999317
macromolecule localization	28 out of 375 proteins, 7.5%	530 out of 4306 proteins, 12.3%	0.999421
localization	67 out of 375 proteins, 17.9%	1056 out of 4306 proteins, 24.5%	0.999508
ubiquitin-dependent protein catabolic process	4 out of 375 proteins, 1.1%	154 out of 4306 proteins, 3.6%	0.999562
cellular macromolecule catabolic process	10 out of 375 proteins, 2.7%	264 out of 4306 proteins, 6.1%	0.999606
modification-dependent protein catabolic process	4 out of 375 proteins, 1.1%	158 out of 4306 proteins, 3.7%	0.999677
modification-dependent macromolecule catabolic process	4 out of 375 proteins, 1.1%	158 out of 4306 proteins, 3.7%	0.999677
protein phosphorylation	5 out of 375 proteins, 1.3%	187 out of 4306 proteins, 4.3%	0.999836
proteolysis involved in cellular protein catabolic process	6 out of 375 proteins, 1.6%	207 out of 4306 proteins, 4.8%	0.999844
Gene Ontology term	proteins annotated to the term
methylation	Unigene3206_All, Unigene1072_All, Unigene454_All, Unigene22092_All, Unigene1205_All, Unigene225_All, Unigene11766_All, Unigene25546_All, CL2954.Contig2_All, Unigene7350_All, Unigene11316_All, CL3747.Contig1_All, Unigene25857_All, Unigene19874_All, CL2732.Contig2_All, CL5338.Contig1_All, Unigene9227_All, CL6164.Contig2_All, Unigene12371_All, Unigene14882_All, CL5629.Contig2_All, Unigene5901_All, U…
DNA replication initiation	Unigene6333_All, Unigene1264_All, CL5629.Contig2_All, Unigene1072_All, Unigene8157_All, Unigene19924_All, Unigene22092_All, Unigene683_All, Unigene10378_All, Unigene22793_All
plant-type cell wall organization or biogenesis	Unigene5887_All, Unigene9112_All, CL4605.Contig1_All, Unigene20285_All, Unigene9273_All, Unigene25934_All, Unigene11710_All, Unigene1205_All, Unigene6596_All, Unigene25497_All, Unigene20005_All, Unigene4028_All, Unigene9185_All, CL5029.Contig3_All, CL14.Contig1_All, Unigene23131_All, CL1379.Contig1_All, CL1375.Contig2_All, CL4583.Contig1_All, CL5933.Contig4_All, Unigene17241_All, CL54.Contig2_All…
aminoglycan catabolic process	Unigene30853_All, CL3889.Contig1_All, CL39.Contig1_All, CL3889.Contig2_All, Unigene14744_All
chitin metabolic process	Unigene30853_All, CL3889.Contig1_All, CL39.Contig1_All, CL3889.Contig2_All, Unigene14744_All
chitin catabolic process	Unigene30853_All, CL3889.Contig1_All, CL39.Contig1_All, CL3889.Contig2_All, Unigene14744_All
nucleolus organization	Unigene12380_All, CL5629.Contig2_All, Unigene8897_All, Unigene8157_All, Unigene25200_All
amino sugar catabolic process	Unigene30853_All, CL3889.Contig1_All, CL39.Contig1_All, CL3889.Contig2_All, Unigene14744_All
glucosamine-containing compound catabolic process	Unigene30853_All, CL3889.Contig1_All, CL39.Contig1_All, CL3889.Contig2_All, Unigene14744_All
cell proliferation	Unigene6333_All, CL5629.Contig2_All, Unigene1072_All, Unigene3779_All, Unigene8157_All, Unigene14929_All, Unigene7112_All, CL1375.Contig2_All, Unigene22092_All, Unigene10001_All, CL6164.Contig2_All
glucosamine-containing compound metabolic process	Unigene30853_All, CL3889.Contig1_All, CL39.Contig1_All, CL3889.Contig2_All, Unigene14744_All
translation	Unigene7259_All, Unigene18463_All, Unigene18383_All, Unigene1288_All, Unigene8565_All, Unigene608_All, CL516.Contig2_All, CL5328.Contig2_All, Unigene7112_All, Unigene25697_All, Unigene1205_All, Unigene10001_All, CL4489.Contig1_All, CL2017.Contig2_All, CL4730.Contig1_All, Unigene20796_All, Unigene10012_All, CL3926.Contig2_All, Unigene26359_All, Unigene15233_All, Unigene3929_All, CL5338.Contig1_All…
aminoglycan metabolic process	Unigene30853_All, CL3889.Contig1_All, CL39.Contig1_All, CL3889.Contig2_All, Unigene14744_All
metabolic process	Unigene20325_All, Unigene1464_All, Unigene1072_All, Unigene608_All, CL6046.Contig3_All, CL516.Contig2_All, CL5328.Contig2_All, CL2951.Contig2_All, Unigene22884_All, Unigene493_All, CL2017.Contig2_All, Unigene15931_All, CL3810.Contig2_All, Unigene523_All, Unigene7350_All, Unigene4417_All, CL6066.Contig1_All, Unigene11756_All, CL2732.Contig2_All, CL4132.Contig2_All, CL6164.Contig2_All, Unigene20901…
nuclear division	Unigene5887_All, CL5629.Contig2_All, Unigene1072_All, Unigene3758_All, Unigene8157_All, CL14.Contig1_All, Unigene25200_All, Unigene22092_All, CL6066.Contig1_All, Unigene8897_All
phosphatidylcholine biosynthetic process	CL3803.Contig2_All, Unigene6213_All, CL3747.Contig2_All, CL3747.Contig1_All
plant-type cell wall organization	Unigene9112_All, Unigene20285_All, Unigene9273_All, Unigene25934_All, Unigene11710_All, Unigene1205_All, Unigene6596_All, Unigene25497_All, Unigene20005_All, Unigene4028_All, CL5029.Contig3_All, Unigene9185_All, CL1375.Contig2_All, CL4583.Contig1_All, CL5933.Contig4_All, Unigene17241_All
DNA conformation change	Unigene6333_All, Unigene10106_All, CL5629.Contig2_All, Unigene1072_All, Unigene8157_All, Unigene15128_All, Unigene12854_All, Unigene22092_All, CL6066.Contig1_All, CL694.Contig1_All
choline biosynthetic process	Unigene6213_All, CL3747.Contig2_All, CL3747.Contig1_All
plant-type cell wall biogenesis	Unigene5887_All, Unigene9185_All, CL5029.Contig3_All, CL14.Contig1_All, Unigene23131_All, CL4605.Contig1_All, CL1379.Contig1_All, CL4583.Contig1_All, Unigene9273_All, Unigene11710_All, Unigene17241_All, CL54.Contig4_All, CL54.Contig2_All
DNA-dependent DNA replication	Unigene6333_All, Unigene1264_All, CL5629.Contig2_All, Unigene1072_All, Unigene12425_All, Unigene8157_All, Unigene19924_All, Unigene683_All, Unigene22092_All, Unigene10378_All, CL3325.Contig2_All, Unigene6719_All, Unigene631_All, Unigene22793_All
phosphatidylcholine metabolic process	CL5365.Contig1_All, CL3803.Contig2_All, Unigene6213_All, CL3747.Contig2_All, CL3747.Contig1_All
alcohol biosynthetic process	CL3480.Contig2_All, CL3478.Contig2_All, CL3803.Contig2_All, Unigene9185_All, Unigene9196_All, Unigene25504_All, Unigene891_All, Unigene23131_All, CL3747.Contig1_All, Unigene23110_All, Unigene18531_All, Unigene22884_All, Unigene6213_All, Unigene17954_All, CL2156.Contig2_All, CL3747.Contig2_All, CL769.Contig1_All, Unigene9113_All
organic hydroxy compound biosynthetic process	CL3480.Contig2_All, CL3478.Contig2_All, CL3803.Contig2_All, Unigene9185_All, Unigene9196_All, Unigene25504_All, Unigene891_All, Unigene23131_All, CL3747.Contig1_All, Unigene23110_All, Unigene18531_All, Unigene22884_All, Unigene6213_All, Unigene17954_All, CL2156.Contig2_All, CL3747.Contig2_All, CL769.Contig1_All, Unigene9113_All
single-organism developmental process	Unigene14149_All, Unigene1072_All, Unigene608_All, CL6046.Contig3_All, Unigene30853_All, CL3257.Contig3_All, Unigene11710_All, Unigene22884_All, CL4730.Contig1_All, Unigene9811_All, Unigene9113_All, Unigene14752_All, Unigene25546_All, Unigene9185_All, Unigene3779_All, Unigene19798_All, Unigene3758_All, CL2822.Contig2_All, CL14.Contig1_All, CL3747.Contig1_All, Unigene18531_All, Unigene19810_All, C…
gene expression	Unigene7259_All, CL754.Contig1_All, Unigene1072_All, Unigene608_All, Unigene454_All, CL516.Contig2_All, CL5328.Contig2_All, Unigene25697_All, Unigene11710_All, Unigene1205_All, CL2017.Contig2_All, CL4730.Contig1_All, CL3926.Contig2_All, Unigene25546_All, Unigene12055_All, Unigene3779_All, Unigene523_All, Unigene7350_All, Unigene15233_All, Unigene588_All, CL4683.Contig2_All, CL2732.Contig2_All, Un…
microtubule nucleation	CL3480.Contig2_All, CL6073.Contig1_All, Unigene22994_All, CL1375.Contig2_All, CL2596.Contig3_All, Unigene9273_All, Unigene3571_All, CL2156.Contig2_All, Unigene23460_All
cell wall organization or biogenesis	Unigene20285_All, Unigene30853_All, Unigene9273_All, Unigene25934_All, Unigene11710_All, Unigene1205_All, Unigene25919_All, Unigene9185_All, CL14.Contig1_All, Unigene23131_All, CL39.Contig1_All, CL5933.Contig4_All, Unigene17275_All, CL54.Contig2_All, Unigene5887_All, Unigene22187_All, Unigene9112_All, Unigene6331_All, CL4605.Contig1_All, Unigene25268_All, Unigene25497_All, Unigene6596_All, Unigen…
organelle fission	Unigene5887_All, CL5629.Contig2_All, Unigene1072_All, Unigene3758_All, Unigene268_All, Unigene8157_All, CL14.Contig1_All, Unigene25200_All, Unigene22092_All, CL6066.Contig1_All, Unigene8897_All
amino sugar metabolic process	Unigene30853_All, CL3889.Contig1_All, CL39.Contig1_All, CL3889.Contig2_All, Unigene14744_All
chemotaxis	Unigene6213_All, CL3747.Contig2_All, Unigene9666_All, CL3747.Contig1_All
pollen tube guidance	Unigene6213_All, CL3747.Contig2_All, Unigene9666_All, CL3747.Contig1_All
taxis	Unigene6213_All, CL3747.Contig2_All, Unigene9666_All, CL3747.Contig1_All
positive chemotaxis	Unigene6213_All, CL3747.Contig2_All, Unigene9666_All, CL3747.Contig1_All
regulation of meristem growth	Unigene9185_All, Unigene14929_All, Unigene19924_All, Unigene9273_All, Unigene11710_All, Unigene17435_All, CL386.Contig1_All, Unigene17970_All, Unigene22793_All, Unigene2976_All
organic substance biosynthetic process	CL754.Contig1_All, Unigene1464_All, Unigene1072_All, Unigene608_All, CL6046.Contig3_All, CL516.Contig2_All, CL5328.Contig2_All, CL2951.Contig2_All, Unigene14742_All, Unigene22884_All, CL2017.Contig2_All, CL3926.Contig2_All, Unigene523_All, Unigene4417_All, Unigene588_All, Unigene20397_All, Unigene22793_All, CL769.Contig1_All, CL54.Contig2_All, Unigene5887_All, Unigene1881_All, Unigene11644_All, U…
choline metabolic process	Unigene6213_All, CL3747.Contig2_All, CL3747.Contig1_All
DNA packaging	Unigene12854_All, Unigene10106_All, Unigene22092_All, CL6066.Contig1_All, Unigene1072_All, CL694.Contig1_All, Unigene15128_All
regulation of meristem development	CL754.Contig1_All, Unigene9185_All, Unigene14929_All, Unigene19924_All, Unigene9273_All, Unigene11710_All, Unigene17435_All, CL386.Contig1_All, Unigene17970_All, Unigene22793_All, Unigene2976_All
second-messenger-mediated signaling	Unigene9380_All, Unigene1032_All, Unigene12055_All, CL283.Contig1_All, CL3747.Contig2_All, CL3747.Contig1_All
DNA replication	Unigene6333_All, Unigene1264_All, Unigene1881_All, CL5629.Contig2_All, Unigene1072_All, Unigene12425_All, Unigene8157_All, Unigene19924_All, Unigene683_All, Unigene22092_All, Unigene10378_All, CL3325.Contig2_All, Unigene6719_All, Unigene631_All, Unigene22793_All
ethanolamine-containing compound metabolic process	CL5365.Contig1_All, CL3803.Contig2_All, Unigene6213_All, CL3747.Contig2_All, CL3747.Contig1_All
anatomical structure development	Unigene14149_All, Unigene1072_All, Unigene608_All, CL6046.Contig3_All, Unigene30853_All, CL3257.Contig3_All, Unigene17435_All, Unigene11710_All, Unigene22884_All, CL4730.Contig1_All, Unigene9811_All, Unigene9113_All, Unigene14752_All, Unigene25546_All, Unigene9185_All, Unigene3779_All, Unigene19798_All, Unigene3758_All, CL2822.Contig2_All, CL14.Contig1_All, CL3747.Contig1_All, Unigene18531_All, U…
biosynthetic process	CL754.Contig1_All, Unigene1464_All, Unigene1072_All, Unigene608_All, CL6046.Contig3_All, CL516.Contig2_All, CL5328.Contig2_All, CL2951.Contig2_All, Unigene14742_All, Unigene22884_All, CL2017.Contig2_All, CL3926.Contig2_All, Unigene523_All, Unigene4417_All, Unigene11756_All, Unigene588_All, Unigene20397_All, Unigene22793_All, Unigene20901_All, CL769.Contig1_All, CL54.Contig2_All, Unigene5887_All, …
syncytium formation	Unigene25934_All, Unigene23437_All, Unigene20005_All
macromolecule methylation	CL5629.Contig2_All, Unigene1072_All, Unigene454_All, Unigene8157_All, Unigene22092_All, Unigene1205_All, Unigene6596_All, CL2339.Contig1_All, Unigene17655_All, Unigene6333_All, Unigene25546_All, CL2954.Contig2_All, Unigene258_All, Unigene7350_All, CL3402.Contig3_All, CL3364.Contig2_All, Unigene20324_All, Unigene25857_All, Unigene19874_All, CL3325.Contig2_All, CL5338.Contig1_All, CL2732.Contig2_Al…
sterol biosynthetic process	CL3480.Contig2_All, CL3478.Contig2_All, Unigene9185_All, Unigene9196_All, Unigene891_All, Unigene23131_All, Unigene23110_All, Unigene22884_All, Unigene17954_All, CL2156.Contig2_All
alcohol metabolic process	CL3480.Contig2_All, CL5365.Contig1_All, Unigene25504_All, Unigene891_All, Unigene22884_All, Unigene6213_All, CL4644.Contig2_All, CL2156.Contig2_All, Unigene9113_All, CL3478.Contig2_All, CL3803.Contig2_All, Unigene9185_All, Unigene9196_All, Unigene23131_All, CL3747.Contig1_All, Unigene23110_All, Unigene18531_All, Unigene17954_All, CL769.Contig1_All, CL3747.Contig2_All
organic hydroxy compound metabolic process	CL3480.Contig2_All, CL5365.Contig1_All, Unigene25504_All, Unigene891_All, Unigene22884_All, Unigene6213_All, CL4644.Contig2_All, CL2156.Contig2_All, Unigene9113_All, CL3478.Contig2_All, CL3803.Contig2_All, Unigene9185_All, Unigene9196_All, Unigene23131_All, CL3747.Contig1_All, Unigene23110_All, Unigene18531_All, Unigene17954_All, CL769.Contig1_All, CL3747.Contig2_All
macromolecule biosynthetic process	Unigene7259_All, CL754.Contig1_All, Unigene1072_All, Unigene608_All, CL516.Contig2_All, CL5328.Contig2_All, Unigene25697_All, Unigene10378_All, Unigene1205_All, CL2017.Contig2_All, CL4730.Contig1_All, Unigene9811_All, CL3926.Contig2_All, Unigene25546_All, Unigene9185_All, Unigene19798_All, Unigene523_All, CL2822.Contig2_All, Unigene15233_All, CL3747.Contig1_All, Unigene9227_All, Unigene22793_All,…
cellular macromolecule biosynthetic process	Unigene7259_All, CL754.Contig1_All, Unigene1072_All, Unigene608_All, CL516.Contig2_All, CL5328.Contig2_All, Unigene25697_All, Unigene10378_All, Unigene1205_All, CL2017.Contig2_All, CL4730.Contig1_All, Unigene9811_All, CL3926.Contig2_All, Unigene25546_All, Unigene19798_All, Unigene523_All, CL2822.Contig2_All, Unigene15233_All, CL3747.Contig1_All, Unigene9227_All, Unigene22793_All, CL2017.Contig1_A…
cellular biosynthetic process	CL754.Contig1_All, Unigene1464_All, Unigene1072_All, Unigene608_All, CL6046.Contig3_All, CL516.Contig2_All, CL5328.Contig2_All, Unigene14742_All, Unigene22884_All, CL2017.Contig2_All, CL3926.Contig2_All, Unigene523_All, Unigene4417_All, Unigene588_All, Unigene20397_All, Unigene22793_All, Unigene20901_All, CL769.Contig1_All, CL54.Contig2_All, Unigene1881_All, Unigene11644_All, CL4910.Contig1_All, …
anaphase	Unigene6333_All, Unigene22092_All, CL5629.Contig2_All, Unigene1072_All, Unigene8157_All, Unigene14929_All, CL1375.Contig2_All, Unigene6611_All
primary cell wall biogenesis	CL54.Contig4_All, CL54.Contig2_All
fruit ripening	Unigene20397_All, Unigene22976_All
embryonic shoot morphogenesis	CL3747.Contig2_All, CL3747.Contig1_All
somatic embryogenesis	Unigene30853_All, Unigene14744_All
negative regulation of translation in response to stress	CL1157.Contig5_All, CL1157.Contig3_All
regulation of translation in response to stress	CL1157.Contig5_All, CL1157.Contig3_All
anatomical structure maturation	Unigene20397_All, Unigene22976_All
sucrose induced translational repression	CL1157.Contig5_All, CL1157.Contig3_All
meristem maintenance	Unigene5887_All, Unigene25546_All, Unigene9185_All, Unigene258_All, Unigene14929_All, Unigene19924_All, Unigene9273_All, Unigene11710_All, Unigene17435_All, Unigene17970_All, CL386.Contig1_All, Unigene22793_All, Unigene2976_All, Unigene17655_All
cell wall biogenesis	Unigene5887_All, Unigene22187_All, Unigene6331_All, CL4605.Contig1_All, Unigene9273_All, Unigene11710_All, Unigene25919_All, CL5029.Contig3_All, Unigene9185_All, CL14.Contig1_All, Unigene23131_All, CL1379.Contig1_All, CL4583.Contig1_All, Unigene17241_All, CL54.Contig2_All, CL54.Contig4_All
sterol metabolic process	CL3480.Contig2_All, CL3478.Contig2_All, Unigene9185_All, Unigene9196_All, Unigene891_All, Unigene23131_All, Unigene23110_All, Unigene22884_All, Unigene17954_All, CL2156.Contig2_All
mitochondrial membrane organization	Unigene1206_All, Unigene813_All, Unigene1172_All
cell wall macromolecule catabolic process	Unigene30853_All, CL39.Contig1_All, Unigene14744_All
locomotion	Unigene6213_All, CL3747.Contig2_All, Unigene9666_All, CL3747.Contig1_All
RNA methylation	Unigene258_All, CL2954.Contig2_All, Unigene454_All, CL3402.Contig3_All, Unigene7350_All, CL3364.Contig2_All, Unigene1205_All, CL2732.Contig2_All, CL5338.Contig1_All, Unigene6596_All, Unigene9227_All, Unigene12371_All, Unigene14882_All
ribonucleoprotein complex biogenesis	Unigene23316_All, CL754.Contig1_All, Unigene1288_All, Unigene608_All, Unigene1270_All, Unigene6596_All, Unigene3660_All, Unigene14474_All, Unigene523_All, CL2954.Contig2_All, Unigene25916_All, Unigene7350_All, CL3364.Contig2_All, CL1018.Contig1_All, Unigene26663_All, CL1532.Contig1_All, CL5338.Contig1_All, Unigene588_All, Unigene17054_All, CL6164.Contig2_All, Unigene14882_All
regulation of multicellular organismal development	Unigene5887_All, CL754.Contig1_All, CL5629.Contig2_All, Unigene1072_All, Unigene608_All, Unigene8157_All, Unigene22092_All, Unigene9273_All, Unigene17435_All, Unigene11710_All, Unigene17655_All, Unigene6333_All, Unigene25664_All, Unigene3506_All, Unigene9185_All, Unigene3779_All, Unigene258_All, Unigene14929_All, Unigene20324_All, CL4748.Contig2_All, Unigene19924_All, Unigene25857_All, CL3325.Con…
leaf senescence	CL3673.Contig2_All, CL4696.Contig1_All, Unigene6115_All, CL3673.Contig4_All, Unigene9565_All
carbon fixation	Unigene14256_All, Unigene26663_All, Unigene7349_All, CL2339.Contig1_All, Unigene1053_All
phytosteroid metabolic process	CL3480.Contig2_All, CL3478.Contig2_All, Unigene9185_All, Unigene891_All, Unigene23131_All, CL2156.Contig2_All, Unigene9113_All
phytosteroid biosynthetic process	CL3480.Contig2_All, CL3478.Contig2_All, Unigene9185_All, Unigene891_All, Unigene23131_All, CL2156.Contig2_All, Unigene9113_All
brassinosteroid metabolic process	CL3480.Contig2_All, CL3478.Contig2_All, Unigene9185_All, Unigene891_All, Unigene23131_All, CL2156.Contig2_All, Unigene9113_All
brassinosteroid biosynthetic process	CL3480.Contig2_All, CL3478.Contig2_All, Unigene9185_All, Unigene891_All, Unigene23131_All, CL2156.Contig2_All, Unigene9113_All
post-embryonic root development	Unigene19674_All, Unigene14752_All, Unigene6213_All, Unigene3758_All, CL3747.Contig2_All, CL1375.Contig2_All, CL3747.Contig1_All
system development	Unigene14149_All, Unigene1072_All, Unigene608_All, CL6046.Contig3_All, Unigene30853_All, CL3257.Contig3_All, Unigene17435_All, Unigene11710_All, CL4730.Contig1_All, Unigene9811_All, Unigene14752_All, Unigene25546_All, Unigene9185_All, Unigene3779_All, Unigene19798_All, Unigene3758_All, CL2822.Contig2_All, CL14.Contig1_All, CL3747.Contig1_All, Unigene18531_All, Unigene19810_All, CL6066.Contig1_All…
cell wall organization	Unigene9112_All, Unigene20285_All, Unigene9273_All, Unigene25934_All, Unigene11710_All, Unigene1205_All, Unigene6596_All, Unigene25497_All, Unigene25268_All, Unigene20005_All, Unigene4028_All, Unigene4796_All, Unigene9185_All, CL5029.Contig3_All, CL1375.Contig2_All, CL4583.Contig1_All, CL5933.Contig4_All, Unigene17241_All, Unigene17275_All
steroid biosynthetic process	CL3480.Contig2_All, CL3478.Contig2_All, Unigene9185_All, Unigene9196_All, Unigene891_All, Unigene23131_All, Unigene23110_All, Unigene22884_All, Unigene17954_All, CL2156.Contig2_All, Unigene9113_All
regulation of multicellular organismal process	Unigene5887_All, CL754.Contig1_All, CL5629.Contig2_All, Unigene1072_All, Unigene608_All, Unigene8157_All, Unigene22092_All, Unigene9273_All, Unigene17435_All, Unigene11710_All, Unigene17655_All, Unigene6333_All, Unigene25664_All, Unigene3506_All, Unigene9185_All, Unigene3779_All, Unigene258_All, Unigene14929_All, Unigene20324_All, CL4748.Contig2_All, Unigene19924_All, Unigene25857_All, CL3325.Con…
DNA modification	Unigene6333_All, Unigene25546_All, CL5629.Contig2_All, Unigene1072_All, Unigene8157_All, Unigene22092_All, Unigene19874_All, Unigene11513_All, Unigene17655_All
DNA alkylation	Unigene6333_All, Unigene25546_All, CL5629.Contig2_All, Unigene1072_All, Unigene8157_All, Unigene22092_All, Unigene19874_All, Unigene11513_All, Unigene17655_All
DNA methylation	Unigene6333_All, Unigene25546_All, CL5629.Contig2_All, Unigene1072_All, Unigene8157_All, Unigene22092_All, Unigene19874_All, Unigene11513_All, Unigene17655_All
DNA methylation or demethylation	Unigene6333_All, Unigene25546_All, CL5629.Contig2_All, Unigene1072_All, Unigene8157_All, Unigene22092_All, Unigene19874_All, Unigene11513_All, Unigene17655_All
external encapsulating structure organization	Unigene9112_All, Unigene20285_All, Unigene9273_All, Unigene25934_All, Unigene11710_All, Unigene1205_All, Unigene6596_All, Unigene25497_All, Unigene25268_All, Unigene20005_All, Unigene4028_All, Unigene4796_All, Unigene9185_All, CL5029.Contig3_All, CL1375.Contig2_All, CL4583.Contig1_All, CL5933.Contig4_All, Unigene19827_All, Unigene17241_All, Unigene17275_All
phospholipid metabolic process	CL5362.Contig1_All, CL754.Contig1_All, Unigene14871_All, CL5365.Contig1_All, Unigene608_All, Unigene25504_All, Unigene14742_All, CL2820.Contig2_All, Unigene6213_All, CL6196.Contig2_All, CL2156.Contig2_All, CL4821.Contig2_All, Unigene3660_All, CL3803.Contig2_All, CL4460.Contig2_All, Unigene523_All, Unigene26663_All, CL1018.Contig1_All, CL3747.Contig1_All, Unigene18531_All, CL3747.Contig2_All, CL76…
aging	Unigene22976_All, CL3673.Contig4_All, Unigene15651_All, CL4696.Contig1_All, CL3673.Contig2_All, Unigene20397_All, Unigene6115_All, Unigene9565_All
DNA unwinding involved in replication	Unigene6333_All, CL5629.Contig2_All, Unigene8157_All
calcium-mediated signaling	CL283.Contig1_All, CL3747.Contig2_All, CL3747.Contig1_All
anatomical structure morphogenesis	Unigene1072_All, Unigene608_All, CL6073.Contig1_All, CL6046.Contig3_All, Unigene7112_All, Unigene11720_All, Unigene22092_All, CL3257.Contig3_All, Unigene25934_All, Unigene10001_All, Unigene9811_All, Unigene9113_All, Unigene25546_All, Unigene9185_All, Unigene3779_All, CL2822.Contig2_All, CL14.Contig1_All, CL3747.Contig1_All, Unigene19924_All, Unigene18531_All, Unigene19674_All, Unigene20397_All, C…
glycine catabolic process	Unigene11766_All, Unigene4796_All, Unigene17970_All, CL2156.Contig2_All, CL769.Contig1_All
nucleosome assembly	Unigene12854_All, Unigene10106_All, CL694.Contig1_All, Unigene15128_All
nucleosome organization	Unigene12854_All, Unigene10106_All, CL694.Contig1_All, Unigene15128_All
protein-DNA complex assembly	Unigene12854_All, Unigene10106_All, CL694.Contig1_All, Unigene15128_All
protein-DNA complex subunit organization	Unigene12854_All, Unigene10106_All, CL694.Contig1_All, Unigene15128_All
mitosis	Unigene5887_All, Unigene22092_All, CL6066.Contig1_All, Unigene1072_All, Unigene3758_All, CL14.Contig1_All
ribosome biogenesis	Unigene23316_All, CL754.Contig1_All, Unigene1288_All, Unigene608_All, Unigene1270_All, Unigene6596_All, Unigene3660_All, Unigene14474_All, Unigene523_All, CL2954.Contig2_All, Unigene7350_All, CL1018.Contig1_All, Unigene26663_All, CL3364.Contig2_All, CL1532.Contig1_All, CL5338.Contig1_All, Unigene588_All, Unigene17054_All, CL6164.Contig2_All, Unigene14882_All
steroid metabolic process	CL3480.Contig2_All, CL3478.Contig2_All, Unigene9185_All, Unigene9196_All, Unigene891_All, Unigene23131_All, Unigene23110_All, Unigene22884_All, Unigene17954_All, CL2156.Contig2_All, Unigene9113_All
serine family amino acid catabolic process	Unigene11766_All, Unigene4796_All, Unigene17970_All, CL2156.Contig2_All, CL769.Contig1_All
regulation of developmental growth	Unigene9185_All, Unigene14929_All, Unigene19924_All, Unigene9273_All, Unigene11710_All, Unigene17435_All, Unigene17970_All, CL386.Contig1_All, Unigene631_All, Unigene22793_All, Unigene2976_All
M phase of mitotic cell cycle	Unigene5887_All, Unigene22092_All, CL6066.Contig1_All, Unigene1072_All, Unigene3758_All, CL14.Contig1_All
acetyl-CoA metabolic process	CL3480.Contig2_All, CL3478.Contig2_All, Unigene9185_All, Unigene891_All, Unigene23131_All, CL2156.Contig2_All
chromosome condensation	Unigene22092_All, CL6066.Contig1_All, Unigene1072_All
cortical cytoskeleton organization	Unigene23071_All, CL1375.Contig2_All, CL54.Contig2_All
cytoplasmic microtubule organization	Unigene23071_All, CL1375.Contig2_All, CL54.Contig2_All
cortical microtubule organization	Unigene23071_All, CL1375.Contig2_All, CL54.Contig2_All
nucleotide-sugar biosynthetic process	Unigene1464_All, Unigene797_All, Unigene15126_All, Unigene17688_All
phospholipid biosynthetic process	CL5362.Contig1_All, CL754.Contig1_All, Unigene14871_All, Unigene608_All, Unigene25504_All, Unigene14742_All, CL2820.Contig2_All, Unigene6213_All, CL6196.Contig2_All, CL2156.Contig2_All, Unigene3660_All, CL3803.Contig2_All, Unigene523_All, CL1018.Contig1_All, Unigene26663_All, CL3747.Contig1_All, Unigene18531_All, CL769.Contig1_All, CL3747.Contig2_All, Unigene17356_All
oxidation-reduction process	Unigene20325_All, Unigene6156_All, Unigene19705_All, Unigene608_All, Unigene715_All, Unigene26749_All, CL2160.Contig2_All, CL6230.Contig2_All, Unigene17943_All, CL3257.Contig3_All, Unigene22884_All, CL3810.Contig2_All, Unigene9113_All, Unigene25546_All, Unigene13000_All, Unigene523_All, Unigene17320_All, Unigene18531_All, Unigene322_All, Unigene588_All, CL769.Contig1_All, CL3832.Contig1_All, CL42…
chromatin assembly	Unigene12854_All, Unigene10106_All, CL694.Contig1_All, Unigene15128_All
cell growth	Unigene23071_All, CL6073.Contig1_All, CL4605.Contig1_All, CL4696.Contig1_All, Unigene11720_All, CL1351.Contig1_All, Unigene6213_All, Unigene25497_All, Unigene4028_All, Unigene9113_All, Unigene797_All, Unigene9185_All, Unigene23131_All, Unigene25404_All, CL3747.Contig1_All, CL1379.Contig1_All, Unigene3701_All, Unigene19674_All, CL5933.Contig4_All, Unigene20111_All, CL3747.Contig2_All, CL54.Contig2…
RNA modification	Unigene14871_All, Unigene258_All, Unigene3779_All, CL2954.Contig2_All, Unigene454_All, CL3402.Contig3_All, Unigene7350_All, CL3364.Contig2_All, Unigene1205_All, Unigene6596_All, CL2732.Contig2_All, CL5338.Contig1_All, Unigene9227_All, Unigene12371_All, Unigene14882_All
plant-type cell wall modification	Unigene9273_All, CL5933.Contig4_All, Unigene4028_All
growth	Unigene23071_All, CL6073.Contig1_All, CL4605.Contig1_All, CL4696.Contig1_All, Unigene11720_All, CL1351.Contig1_All, CL162.Contig1_All, Unigene6213_All, Unigene25497_All, Unigene9113_All, Unigene4028_All, Unigene797_All, Unigene9185_All, Unigene3779_All, Unigene23131_All, Unigene25404_All, CL3747.Contig1_All, CL1379.Contig1_All, Unigene3701_All, Unigene19674_All, CL5933.Contig4_All, Unigene20111_A…
shoot system development	Unigene23316_All, CL3832.Contig1_All, Unigene14871_All, Unigene14149_All, Unigene608_All, Unigene23071_All, CL3673.Contig4_All, CL6046.Contig3_All, Unigene7112_All, CL3673.Contig2_All, CL4696.Contig1_All, CL5751.Contig1_All, CL3257.Contig3_All, Unigene10001_All, CL259.Contig2_All, Unigene9565_All, Unigene12380_All, Unigene19798_All, CL3747.Contig1_All, Unigene18531_All, Unigene19810_All, Unigene6…
regulation of root meristem growth	Unigene19924_All, Unigene22793_All
homogalacturonan metabolic process	Unigene17241_All, CL1303.Contig2_All
peptidyl-proline hydroxylation to 4-hydroxy-L-proline	Unigene20111_All, CL2160.Contig2_All
4-hydroxyproline metabolic process	Unigene20111_All, CL2160.Contig2_All
peptidyl-proline hydroxylation	Unigene20111_All, CL2160.Contig2_All
cell wall modification involved in multidimensional cell growth	CL5933.Contig4_All, Unigene25497_All
acyl-CoA metabolic process	CL3480.Contig2_All, CL3478.Contig2_All, Unigene9185_All, Unigene891_All, Unigene23131_All, CL2156.Contig2_All
thioester metabolic process	CL3480.Contig2_All, CL3478.Contig2_All, Unigene9185_All, Unigene891_All, Unigene23131_All, CL2156.Contig2_All
phyllome development	Unigene23316_All, CL3832.Contig1_All, Unigene14149_All, Unigene608_All, CL3673.Contig4_All, Unigene7112_All, CL4696.Contig1_All, CL3673.Contig2_All, CL5751.Contig1_All, Unigene10001_All, CL259.Contig2_All, Unigene9565_All, Unigene12380_All, Unigene19798_All, Unigene19810_All, Unigene6115_All, CL6164.Contig2_All
microtubule cytoskeleton organization	CL3480.Contig2_All, Unigene23071_All, CL6073.Contig1_All, Unigene14929_All, Unigene22994_All, CL1375.Contig2_All, CL2596.Contig3_All, Unigene9273_All, Unigene3571_All, CL2156.Contig2_All, Unigene23460_All, CL54.Contig2_All, Unigene6611_All
glycine metabolic process	Unigene11766_All, Unigene4796_All, Unigene17970_All, CL2156.Contig2_All, CL769.Contig1_All
adaxial/abaxial pattern specification	CL4910.Contig1_All, Unigene10001_All, CL386.Contig1_All, Unigene7112_All
embryo development	Unigene23316_All, Unigene14149_All, Unigene12425_All, Unigene608_All, Unigene891_All, Unigene30853_All, Unigene22884_All, Unigene25268_All, CL4730.Contig1_All, Unigene14744_All, Unigene25664_All, Unigene12380_All, Unigene3506_All, Unigene19798_All, Unigene20305_All, Unigene6823_All, CL14.Contig1_All, CL3747.Contig1_All, CL4748.Contig2_All, Unigene23110_All, Unigene19924_All, Unigene25772_All, CL6…
cellular component organization or biogenesis	CL3480.Contig2_All, Unigene20325_All, CL754.Contig1_All, Unigene1072_All, Unigene608_All, CL5328.Contig2_All, Unigene22994_All, Unigene20285_All, Unigene30853_All, CL2596.Contig3_All, Unigene11710_All, Unigene1205_All, Unigene8897_All, CL2156.Contig2_All, Unigene9113_All, Unigene25546_All, Unigene9185_All, Unigene3779_All, Unigene523_All, Unigene3758_All, CL2822.Contig2_All, Unigene7350_All, CL14…
response to karrikin	Unigene14752_All, Unigene6156_All, Unigene12027_All, Unigene17320_All, Unigene22994_All, Unigene12007_All, Unigene20285_All
regulation of growth	Unigene9185_All, Unigene14929_All, Unigene19924_All, Unigene9273_All, Unigene11710_All, Unigene17435_All, Unigene17970_All, CL386.Contig1_All, Unigene631_All, Unigene22793_All, Unigene2976_All
DNA geometric change	Unigene6333_All, CL5629.Contig2_All, Unigene8157_All
DNA duplex unwinding	Unigene6333_All, CL5629.Contig2_All, Unigene8157_All
response to jasmonic acid stimulus	Unigene12204_All, CL3889.Contig1_All, Unigene523_All, Unigene608_All, Unigene715_All, CL3673.Contig4_All, CL283.Contig1_All, CL3889.Contig2_All, Unigene15651_All, CL3673.Contig2_All, Unigene17451_All, Unigene17054_All
serine family amino acid metabolic process	Unigene11766_All, Unigene4796_All, Unigene26663_All, Unigene20547_All, CL1375.Contig2_All, Unigene9273_All, Unigene588_All, Unigene14620_All, Unigene15105_All, Unigene20397_All, Unigene17970_All, Unigene2976_All, CL2156.Contig2_All, CL769.Contig1_All, Unigene15166_All
glycerophospholipid metabolic process	CL5362.Contig1_All, CL5365.Contig1_All, CL3803.Contig2_All, CL3747.Contig1_All, Unigene6213_All, CL6196.Contig2_All, CL3747.Contig2_All, Unigene17356_All, CL4821.Contig2_All
inner mitochondrial membrane organization	Unigene1206_All, Unigene1172_All
cell plate formation involved in plant-type cell wall biogenesis	Unigene5887_All, CL14.Contig1_All
protein import into mitochondrial inner membrane	Unigene1206_All, Unigene1172_All
embryonic morphogenesis	CL3747.Contig2_All, CL3747.Contig1_All
regulation of G2/M transition of mitotic cell cycle	Unigene6333_All, Unigene22092_All, Unigene1072_All
fruit development	Unigene23316_All, Unigene14149_All, Unigene11644_All, Unigene12425_All, Unigene608_All, Unigene891_All, Unigene30853_All, Unigene25268_All, Unigene1540_All, CL4730.Contig1_All, Unigene14744_All, Unigene25664_All, Unigene12380_All, Unigene3506_All, Unigene19798_All, Unigene22976_All, Unigene20305_All, Unigene6823_All, CL14.Contig1_All, CL4748.Contig2_All, Unigene3701_All, Unigene23110_All, Unigene…
sulfur amino acid metabolic process	Unigene20771_All, Unigene9273_All, Unigene11710_All, Unigene14620_All, Unigene3571_All, CL2156.Contig2_All, Unigene15166_All, Unigene3724_All, Unigene26663_All, CL1375.Contig2_All, Unigene20547_All, Unigene17954_All, Unigene15105_All, Unigene20397_All, Unigene588_All, Unigene17970_All, Unigene2976_All, CL769.Contig1_All
cellular component biogenesis	Unigene23316_All, CL754.Contig1_All, Unigene1288_All, Unigene608_All, Unigene15128_All, Unigene1270_All, Unigene9273_All, Unigene11710_All, CL6196.Contig2_All, Unigene25919_All, CL694.Contig1_All, Unigene10106_All, Unigene3660_All, Unigene9185_All, Unigene523_All, CL2954.Contig2_All, Unigene7350_All, CL14.Contig1_All, Unigene23131_All, Unigene26663_All, CL1018.Contig1_All, CL3747.Contig1_All, CL2…
glycerophospholipid biosynthetic process	CL5362.Contig1_All, CL3803.Contig2_All, Unigene6213_All, CL6196.Contig2_All, CL3747.Contig2_All, CL3747.Contig1_All, Unigene17356_All
regulation of developmental process	Unigene5887_All, CL754.Contig1_All, CL5629.Contig2_All, Unigene1072_All, Unigene608_All, Unigene8157_All, Unigene22092_All, Unigene9273_All, Unigene17435_All, Unigene11710_All, Unigene17655_All, Unigene6333_All, Unigene25664_All, Unigene3506_All, Unigene9185_All, Unigene3779_All, Unigene258_All, Unigene14929_All, Unigene20324_All, CL4748.Contig2_All, Unigene19924_All, Unigene25857_All, CL3325.Con…
photosystem II assembly	Unigene3660_All, CL754.Contig1_All, Unigene523_All, Unigene608_All, Unigene26663_All, Unigene1270_All, CL6196.Contig2_All, Unigene588_All, Unigene17054_All, Unigene15166_All
hormone biosynthetic process	CL3480.Contig2_All, CL3478.Contig2_All, Unigene14149_All, Unigene4796_All, Unigene9185_All, Unigene891_All, Unigene23131_All, Unigene4417_All, CL2156.Contig2_All, Unigene9113_All
cell wall modification	Unigene4796_All, Unigene20285_All, Unigene9273_All, CL5933.Contig4_All, Unigene25497_All, Unigene6596_All, Unigene1205_All, Unigene4028_All
nucleus organization	Unigene12380_All, CL5629.Contig2_All, Unigene258_All, Unigene8897_All, Unigene8157_All, Unigene25200_All
glycerolipid metabolic process	CL5362.Contig1_All, CL5365.Contig1_All, CL3803.Contig2_All, CL3747.Contig1_All, Unigene6213_All, CL6196.Contig2_All, CL3747.Contig2_All, Unigene17356_All, CL4821.Contig2_All
chromatin assembly or disassembly	Unigene12854_All, Unigene10106_All, Unigene20325_All, CL694.Contig1_All, Unigene15128_All
response to nematode	Unigene4796_All, Unigene25268_All, Unigene23071_All, Unigene20305_All, CL6046.Contig3_All
organ senescence	CL3673.Contig2_All, CL4696.Contig1_All, Unigene6115_All, CL3673.Contig4_All, Unigene9565_All
chromatin organization	Unigene5887_All, Unigene20325_All, CL5629.Contig2_All, Unigene1072_All, Unigene8157_All, Unigene15128_All, Unigene12854_All, Unigene22092_All, CL694.Contig1_All, CL2339.Contig1_All, Unigene17655_All, Unigene6333_All, Unigene10106_All, Unigene25546_All, Unigene3779_All, Unigene258_All, Unigene25404_All, Unigene20324_All, Unigene25857_All, CL3325.Contig2_All
glycerolipid biosynthetic process	CL5362.Contig1_All, CL3803.Contig2_All, Unigene6213_All, CL6196.Contig2_All, CL3747.Contig2_All, CL3747.Contig1_All, Unigene17356_All
lipid biosynthetic process	CL3480.Contig2_All, CL754.Contig1_All, Unigene19705_All, Unigene608_All, Unigene25504_All, Unigene14742_All, Unigene22884_All, CL6196.Contig2_All, CL2156.Contig2_All, Unigene9113_All, Unigene17518_All, Unigene3660_All, CL3478.Contig2_All, Unigene9185_All, Unigene523_All, Unigene14814_All, Unigene9196_All, Unigene23131_All, Unigene26663_All, CL1018.Contig1_All, CL3747.Contig1_All, Unigene18531_All…
seed development	Unigene23316_All, Unigene14149_All, Unigene11644_All, Unigene12425_All, Unigene608_All, Unigene891_All, Unigene30853_All, Unigene25268_All, Unigene1540_All, CL4730.Contig1_All, Unigene14744_All, Unigene25664_All, Unigene12380_All, Unigene3506_All, Unigene19798_All, Unigene20305_All, Unigene6823_All, CL14.Contig1_All, CL4748.Contig2_All, Unigene3701_All, Unigene23110_All, Unigene25772_All, CL6066.…
cellular zinc ion homeostasis	Unigene3571_All, CL6046.Contig3_All
pyrimidine nucleoside triphosphate metabolic process	Unigene1032_All, Unigene6719_All
inflorescence development	Unigene14149_All, CL6046.Contig3_All
negative regulation of translation	CL1157.Contig5_All, CL1157.Contig3_All
zinc ion homeostasis	Unigene3571_All, CL6046.Contig3_All
galacturonan metabolic process	CL5029.Contig3_All, Unigene17241_All, Unigene9112_All, CL1303.Contig2_All
pectin metabolic process	CL5029.Contig3_All, Unigene17241_All, Unigene9112_All, CL1303.Contig2_All
hormone metabolic process	CL3480.Contig2_All, CL3478.Contig2_All, Unigene14149_All, Unigene4796_All, Unigene9185_All, Unigene891_All, Unigene23131_All, Unigene4417_All, CL2156.Contig2_All, Unigene9811_All, Unigene9113_All
coumarin metabolic process	CL1157.Contig5_All, CL4054.Contig2_All, CL1157.Contig3_All
coumarin biosynthetic process	CL1157.Contig5_All, CL4054.Contig2_All, CL1157.Contig3_All
regulation of cell cycle phase transition	Unigene6333_All, Unigene22092_All, Unigene1072_All
regulation of mitotic cell cycle phase transition	Unigene6333_All, Unigene22092_All, Unigene1072_All
unidimensional cell growth	Unigene797_All, Unigene9185_All, Unigene23071_All, CL6073.Contig1_All, CL3747.Contig1_All, CL1351.Contig1_All, Unigene19674_All, Unigene6213_All, CL3747.Contig2_All, Unigene4028_All, Unigene9113_All, Unigene17275_All
purine nucleoside triphosphate biosynthetic process	CL1360.Contig2_All, Unigene3434_All, Unigene1032_All, Unigene523_All, CL415.Contig2_All, Unigene17054_All, CL6046.Contig3_All
purine ribonucleoside triphosphate biosynthetic process	CL1360.Contig2_All, Unigene3434_All, Unigene1032_All, Unigene523_All, CL415.Contig2_All, Unigene17054_All, CL6046.Contig3_All
regulation of hormone levels	CL3480.Contig2_All, CL3478.Contig2_All, Unigene14149_All, Unigene4796_All, Unigene9185_All, Unigene891_All, Unigene23131_All, Unigene4417_All, Unigene25268_All, Unigene17970_All, Unigene9811_All, CL2156.Contig2_All, Unigene9113_All, Unigene12273_All, Unigene17275_All
hyperosmotic salinity response	Unigene12204_All, Unigene23071_All, CL283.Contig1_All, Unigene20771_All, CL54.Contig4_All
nucleotide-sugar metabolic process	Unigene1464_All, Unigene797_All, Unigene15126_All, Unigene17688_All
nucleic acid metabolic process	CL754.Contig1_All, Unigene1072_All, Unigene608_All, Unigene454_All, Unigene10378_All, Unigene11710_All, Unigene1205_All, Unigene25546_All, Unigene3779_All, Unigene19798_All, Unigene523_All, Unigene7350_All, CL6066.Contig1_All, Unigene588_All, CL4683.Contig2_All, CL2732.Contig2_All, Unigene9227_All, Unigene22793_All, CL6164.Contig2_All, Unigene14882_All, Unigene14871_All, Unigene1881_All, CL5629.C…
meristem development	Unigene5887_All, Unigene22187_All, Unigene608_All, Unigene9273_All, Unigene11710_All, Unigene17435_All, Unigene17655_All, Unigene25546_All, Unigene3506_All, Unigene258_All, Unigene9185_All, Unigene14929_All, Unigene19924_All, CL386.Contig1_All, Unigene17970_All, Unigene22793_All, Unigene2976_All
ribonucleoside triphosphate biosynthetic process	CL1360.Contig2_All, Unigene3434_All, Unigene1032_All, Unigene523_All, CL415.Contig2_All, Unigene17054_All, CL6046.Contig3_All
microtubule-based process	CL3480.Contig2_All, Unigene23071_All, CL6073.Contig1_All, Unigene14929_All, Unigene22994_All, CL1375.Contig2_All, CL2596.Contig3_All, CL294.Contig5_All, Unigene9273_All, Unigene3571_All, CL2156.Contig2_All, Unigene23460_All, CL54.Contig2_All, Unigene6611_All
regulation of DNA replication	Unigene6333_All, Unigene22092_All, CL5629.Contig2_All, Unigene1072_All, Unigene8157_All
organ development	Unigene1072_All, Unigene608_All, Unigene7112_All, Unigene22092_All, CL3257.Contig3_All, Unigene9273_All, Unigene17435_All, Unigene11710_All, Unigene10001_All, Unigene9811_All, Unigene14752_All, Unigene25546_All, Unigene9185_All, Unigene3779_All, Unigene3758_All, CL2822.Contig2_All, CL14.Contig1_All, CL3747.Contig1_All, Unigene19924_All, Unigene19674_All, Unigene20397_All, CL386.Contig1_All, Unige…
RNA splicing	Unigene25546_All, Unigene3724_All, Unigene25916_All, Unigene258_All, CL4280.Contig2_All, Unigene20771_All, Unigene11710_All, Unigene17954_All, CL4683.Contig2_All, Unigene14620_All, Unigene3571_All, Unigene15685_All, Unigene25676_All
neutral amino acid transport	Unigene15651_All, CL4054.Contig2_All, Unigene14744_All
proline transport	Unigene15651_All, CL4054.Contig2_All, Unigene14744_All
flower morphogenesis	Unigene25546_All, CL386.Contig1_All, Unigene9811_All
cellulose metabolic process	Unigene23131_All, CL4605.Contig1_All, Unigene25200_All, CL1375.Contig2_All, CL1379.Contig1_All, CL1351.Contig1_All, Unigene9811_All, Unigene6620_All, Unigene17275_All, CL54.Contig2_All, CL54.Contig4_All
cleavage involved in rRNA processing	Unigene23316_All, CL2954.Contig2_All
endonucleolytic cleavage involved in rRNA processing	Unigene23316_All, CL2954.Contig2_All
cellular response to biotic stimulus	CL1819.Contig1_All, Unigene25828_All
RNA phosphodiester bond hydrolysis	Unigene23316_All, CL2954.Contig2_All
RNA phosphodiester bond hydrolysis, endonucleolytic	Unigene23316_All, CL2954.Contig2_All
regulation of root development	Unigene19924_All, Unigene22793_All
root system development	Unigene7112_All, CL4696.Contig1_All, Unigene6213_All, Unigene10001_All, Unigene25268_All, Unigene12007_All, Unigene14752_All, Unigene9185_All, Unigene3758_All, CL3747.Contig1_All, CL1375.Contig2_All, Unigene19924_All, Unigene19674_All, Unigene1977_All, Unigene20397_All, Unigene17970_All, CL6164.Contig2_All, Unigene22793_All, CL3747.Contig2_All, Unigene17275_All
root development	Unigene7112_All, CL4696.Contig1_All, Unigene6213_All, Unigene10001_All, Unigene25268_All, Unigene12007_All, Unigene14752_All, Unigene9185_All, Unigene3758_All, CL3747.Contig1_All, CL1375.Contig2_All, Unigene19924_All, Unigene19674_All, Unigene1977_All, Unigene20397_All, Unigene17970_All, CL6164.Contig2_All, Unigene22793_All, CL3747.Contig2_All, Unigene17275_All
ethylene metabolic process	CL4696.Contig1_All, Unigene6115_All, Unigene22976_All, Unigene9565_All
ethylene biosynthetic process	CL4696.Contig1_All, Unigene6115_All, Unigene22976_All, Unigene9565_All
cellular alkene metabolic process	CL4696.Contig1_All, Unigene6115_All, Unigene22976_All, Unigene9565_All
alkene biosynthetic process	CL4696.Contig1_All, Unigene6115_All, Unigene22976_All, Unigene9565_All
olefin metabolic process	CL4696.Contig1_All, Unigene6115_All, Unigene22976_All, Unigene9565_All
olefin biosynthetic process	CL4696.Contig1_All, Unigene6115_All, Unigene22976_All, Unigene9565_All
DNA metabolic process	Unigene1264_All, Unigene1881_All, CL5629.Contig2_All, Unigene1072_All, Unigene12425_All, Unigene8157_All, Unigene15128_All, Unigene12854_All, Unigene683_All, Unigene22092_All, Unigene10378_All, CL694.Contig1_All, Unigene17655_All, Unigene6333_All, Unigene10106_All, Unigene25546_All, Unigene19924_All, Unigene19874_All, CL3325.Contig2_All, CL6066.Contig1_All, Unigene6719_All, Unigene631_All, Unigen…
cytokinesis	Unigene6333_All, CL3480.Contig2_All, Unigene5887_All, CL5629.Contig2_All, Unigene1072_All, Unigene8157_All, CL14.Contig1_All, Unigene14929_All, CL1375.Contig2_All, Unigene22092_All, CL259.Contig2_All, Unigene6611_All
developmental process	Unigene14149_All, Unigene1072_All, Unigene608_All, Unigene715_All, CL6046.Contig3_All, Unigene30853_All, CL3257.Contig3_All, Unigene17435_All, Unigene11710_All, Unigene22884_All, CL4730.Contig1_All, Unigene9811_All, Unigene9113_All, Unigene14752_All, Unigene25546_All, Unigene9185_All, Unigene3779_All, Unigene19798_All, Unigene3758_All, CL2822.Contig2_All, CL14.Contig1_All, CL3747.Contig1_All, Uni…
photosynthesis	CL754.Contig1_All, Unigene1077_All, Unigene608_All, Unigene6788_All, Unigene22494_All, Unigene1270_All, CL6196.Contig2_All, CL2339.Contig1_All, Unigene15166_All, Unigene11766_All, Unigene3660_All, Unigene6999_All, Unigene523_All, Unigene7349_All, Unigene26663_All, CL1379.Contig1_All, Unigene1053_All, Unigene19810_All, Unigene588_All, Unigene17054_All
histone lysine methylation	Unigene6333_All, CL5629.Contig2_All, Unigene1072_All, Unigene8157_All, Unigene20324_All, Unigene25857_All, Unigene22092_All, CL3325.Contig2_All, CL2339.Contig1_All, Unigene17655_All
nucleoside triphosphate biosynthetic process	CL1360.Contig2_All, Unigene3434_All, Unigene1032_All, Unigene523_All, CL415.Contig2_All, Unigene17054_All, CL6046.Contig3_All
reproductive structure development	Unigene23316_All, Unigene14149_All, Unigene1072_All, Unigene608_All, CL6046.Contig3_All, Unigene30853_All, Unigene22092_All, CL3257.Contig3_All, Unigene11710_All, Unigene1540_All, CL4730.Contig1_All, Unigene9811_All, Unigene25546_All, Unigene9185_All, Unigene19798_All, CL2822.Contig2_All, Unigene6823_All, Unigene20305_All, CL14.Contig1_All, Unigene25857_All, Unigene19810_All, CL6066.Contig1_All, …
reproductive system development	Unigene23316_All, Unigene14149_All, Unigene1072_All, Unigene608_All, CL6046.Contig3_All, Unigene30853_All, Unigene22092_All, CL3257.Contig3_All, Unigene11710_All, Unigene1540_All, CL4730.Contig1_All, Unigene9811_All, Unigene25546_All, Unigene9185_All, Unigene19798_All, CL2822.Contig2_All, Unigene6823_All, Unigene20305_All, CL14.Contig1_All, Unigene25857_All, Unigene19810_All, CL6066.Contig1_All, …
organ morphogenesis	CL3832.Contig1_All, Unigene5887_All, Unigene1072_All, Unigene608_All, Unigene7112_All, CL5751.Contig1_All, Unigene22092_All, Unigene10001_All, CL259.Contig2_All, Unigene9811_All, Unigene17655_All, Unigene25546_All, Unigene3779_All, CL2822.Contig2_All, CL3325.Contig2_All, CL6164.Contig2_All
post-embryonic organ development	Unigene5887_All, Unigene1072_All, CL4910.Contig1_All, CL3257.Contig3_All, Unigene22092_All, Unigene6213_All, Unigene11710_All, Unigene25268_All, Unigene17655_All, Unigene14752_All, Unigene9185_All, Unigene3758_All, CL3747.Contig1_All, CL1375.Contig2_All, CL4748.Contig2_All, Unigene19674_All, CL3325.Contig2_All, Unigene17970_All, CL3747.Contig2_All
cytokinesis by cell plate formation	Unigene6333_All, Unigene5887_All, CL5629.Contig2_All, Unigene1072_All, Unigene8157_All, CL14.Contig1_All, Unigene14929_All, Unigene22092_All, CL259.Contig2_All, Unigene6611_All
beta-glucan metabolic process	Unigene23131_All, CL4605.Contig1_All, Unigene25200_All, CL1375.Contig2_All, CL1379.Contig1_All, CL1351.Contig1_All, Unigene9811_All, Unigene6620_All, Unigene17275_All, CL54.Contig2_All, CL54.Contig4_All
M phase	Unigene6333_All, Unigene5887_All, CL5629.Contig2_All, Unigene1072_All, Unigene3758_All, Unigene8157_All, CL14.Contig1_All, Unigene14929_All, CL1375.Contig2_All, Unigene22092_All, CL6066.Contig1_All, Unigene6611_All
sulfur amino acid biosynthetic process	Unigene3724_All, Unigene26663_All, Unigene20547_All, Unigene20771_All, CL1375.Contig2_All, Unigene11710_All, Unigene17954_All, Unigene588_All, Unigene14620_All, Unigene15105_All, Unigene20397_All, Unigene17970_All, Unigene3571_All, Unigene2976_All, Unigene15166_All
embryo development ending in seed dormancy	Unigene23316_All, Unigene14149_All, Unigene12425_All, Unigene608_All, Unigene891_All, Unigene30853_All, Unigene25268_All, CL4730.Contig1_All, Unigene14744_All, Unigene25664_All, Unigene12380_All, Unigene3506_All, Unigene19798_All, Unigene20305_All, Unigene6823_All, CL14.Contig1_All, CL4748.Contig2_All, Unigene23110_All, Unigene25772_All, CL6066.Contig1_All, Unigene17954_All, Unigene631_All, Unige…
response to wounding	Unigene12204_All, Unigene608_All, Unigene715_All, Unigene31542_All, CL283.Contig1_All, CL4054.Contig2_All, CL1157.Contig3_All, Unigene15651_All, Unigene17451_All, CL1157.Contig5_All
pattern specification process	Unigene25546_All, Unigene9185_All, Unigene3779_All, CL14.Contig1_All, Unigene7112_All, CL4910.Contig1_All, Unigene10001_All, CL386.Contig1_All, Unigene17970_All, Unigene9811_All, Unigene17655_All
photoinhibition	Unigene1270_All, Unigene20155_All
reductive pentose-phosphate cycle	Unigene26663_All, CL2339.Contig1_All
photosynthesis, dark reaction	Unigene26663_All, CL2339.Contig1_All
negative regulation of photosynthesis, light reaction	Unigene1270_All, Unigene20155_All
cell wall pectin biosynthetic process	CL5029.Contig3_All, Unigene17241_All
photorespiration	Unigene11766_All, Unigene1032_All, Unigene608_All, Unigene7349_All, Unigene1053_All, CL3747.Contig1_All, Unigene588_All, CL1741.Contig2_All, Unigene17054_All, Unigene20901_All, CL3747.Contig2_All, CL2339.Contig1_All
regulation of reproductive process	Unigene6333_All, Unigene25664_All, Unigene5887_All, Unigene3506_All, CL5629.Contig2_All, Unigene1072_All, Unigene258_All, Unigene608_All, Unigene8157_All, Unigene20324_All, Unigene25857_All, Unigene22092_All, CL3325.Contig2_All, Unigene17655_All
unsaturated fatty acid biosynthetic process	Unigene608_All, CL2156.Contig2_All, Unigene26663_All, CL769.Contig1_All
unsaturated fatty acid metabolic process	Unigene608_All, CL2156.Contig2_All, Unigene26663_All, CL769.Contig1_All
cotyledon development	Unigene23316_All, Unigene12380_All, Unigene14149_All, Unigene19798_All
response to blue light	Unigene6999_All, Unigene588_All, Unigene25268_All, Unigene608_All, Unigene26663_All, Unigene15166_All
cell cycle cytokinesis	Unigene6333_All, Unigene5887_All, CL5629.Contig2_All, Unigene1072_All, Unigene8157_All, CL14.Contig1_All, Unigene14929_All, Unigene22092_All, CL259.Contig2_All, Unigene6611_All
regulation of cell size	Unigene9185_All, Unigene25268_All, Unigene17970_All
rRNA processing	Unigene23316_All, Unigene3660_All, CL754.Contig1_All, CL2954.Contig2_All, Unigene523_All, Unigene608_All, Unigene7350_All, Unigene26663_All, CL1018.Contig1_All, Unigene1270_All, Unigene588_All, Unigene17054_All, CL6164.Contig2_All
amine biosynthetic process	Unigene3724_All, Unigene20771_All, CL3747.Contig1_All, Unigene6213_All, Unigene11710_All, Unigene14620_All, Unigene17954_All, Unigene3571_All, CL3747.Contig2_All
rRNA metabolic process	Unigene23316_All, Unigene3660_All, CL754.Contig1_All, CL2954.Contig2_All, Unigene523_All, Unigene608_All, Unigene7350_All, Unigene26663_All, CL1018.Contig1_All, Unigene1270_All, Unigene588_All, Unigene17054_All, CL6164.Contig2_All
leaf development	CL3832.Contig1_All, Unigene608_All, CL3673.Contig4_All, Unigene7112_All, CL4696.Contig1_All, CL3673.Contig2_All, CL5751.Contig1_All, Unigene19810_All, Unigene10001_All, Unigene6115_All, CL259.Contig2_All, CL6164.Contig2_All, Unigene9565_All
ATP biosynthetic process	CL1360.Contig2_All, Unigene3434_All, Unigene523_All, CL415.Contig2_All, Unigene17054_All, CL6046.Contig3_All
specification of symmetry	Unigene25546_All, CL386.Contig1_All, Unigene9811_All, Unigene17655_All
determination of bilateral symmetry	Unigene25546_All, CL386.Contig1_All, Unigene9811_All, Unigene17655_All
cellular component morphogenesis	Unigene23071_All, CL6073.Contig1_All, Unigene11720_All, CL1351.Contig1_All, Unigene6213_All, Unigene25268_All, CL259.Contig2_All, Unigene4028_All, Unigene9113_All, Unigene797_All, Unigene9185_All, CL2822.Contig2_All, CL14.Contig1_All, CL3747.Contig1_All, Unigene3701_All, Unigene19674_All, Unigene19827_All, Unigene20111_All, CL3747.Contig2_All, Unigene17275_All
cell morphogenesis	Unigene23071_All, CL6073.Contig1_All, Unigene11720_All, CL1351.Contig1_All, Unigene6213_All, Unigene25268_All, CL259.Contig2_All, Unigene4028_All, Unigene9113_All, Unigene797_All, Unigene9185_All, CL2822.Contig2_All, CL14.Contig1_All, CL3747.Contig1_All, Unigene3701_All, Unigene19674_All, Unigene20111_All, CL3747.Contig2_All, Unigene17275_All
regulation of flower development	Unigene6333_All, Unigene5887_All, Unigene3506_All, CL5629.Contig2_All, Unigene1072_All, Unigene258_All, Unigene608_All, Unigene8157_All, Unigene20324_All, Unigene25857_All, Unigene22092_All, CL3325.Contig2_All, Unigene17655_All
cell plate assembly	Unigene5887_All, CL14.Contig1_All
plant-type hypersensitive response	Unigene11766_All, Unigene14744_All
host programmed cell death induced by symbiont	Unigene11766_All, Unigene14744_All
pectin biosynthetic process	CL5029.Contig3_All, Unigene17241_All
sphingoid metabolic process	Unigene22884_All, Unigene9196_All
sphingoid biosynthetic process	Unigene22884_All, Unigene9196_All
cysteine biosynthetic process	Unigene26663_All, Unigene20547_All, CL1375.Contig2_All, Unigene14620_All, Unigene15105_All, Unigene20397_All, Unigene588_All, Unigene17970_All, Unigene2976_All, Unigene15166_All
serine family amino acid biosynthetic process	Unigene11766_All, Unigene26663_All, Unigene20547_All, CL1375.Contig2_All, Unigene14620_All, Unigene15105_All, Unigene20397_All, Unigene588_All, Unigene17970_All, Unigene2976_All, Unigene15166_All
mRNA splicing, via spliceosome	Unigene25916_All, Unigene258_All, CL4683.Contig2_All, Unigene15685_All, Unigene25676_All
response to far red light	Unigene6999_All, Unigene588_All, Unigene608_All, Unigene26663_All, Unigene15166_All
nitrogen compound metabolic process	CL754.Contig1_All, Unigene1464_All, Unigene1072_All, Unigene608_All, CL6046.Contig3_All, Unigene22884_All, Unigene12055_All, Unigene523_All, Unigene7350_All, Unigene4417_All, CL6066.Contig1_All, Unigene588_All, Unigene20397_All, CL2732.Contig2_All, Unigene22793_All, CL6164.Contig2_All, CL769.Contig1_All, Unigene1881_All, Unigene11644_All, Unigene6213_All, Unigene6596_All, Unigene14744_All, Unigen…
sulfur compound biosynthetic process	Unigene20771_All, Unigene9273_All, Unigene11710_All, Unigene14620_All, Unigene3571_All, CL2035.Contig1_All, CL2156.Contig2_All, Unigene15166_All, Unigene3724_All, CL4066.Contig1_All, Unigene26663_All, CL1375.Contig2_All, Unigene20547_All, Unigene17954_All, Unigene15105_All, Unigene20397_All, Unigene588_All, Unigene17970_All, Unigene17054_All, Unigene2976_All, CL769.Contig1_All
RNA processing	Unigene23316_All, CL754.Contig1_All, Unigene1072_All, Unigene608_All, Unigene454_All, Unigene20771_All, Unigene1270_All, Unigene22092_All, Unigene11710_All, Unigene25676_All, Unigene3660_All, Unigene25546_All, Unigene3724_All, Unigene523_All, CL4898.Contig1_All, CL2954.Contig2_All, Unigene3779_All, Unigene7350_All, Unigene26663_All, CL1018.Contig1_All, Unigene588_All, CL2732.Contig2_All, CL4683.C…
regulation of cell proliferation	Unigene19924_All, Unigene22793_All, Unigene25676_All, Unigene25404_All
purine ribonucleotide biosynthetic process	CL1360.Contig2_All, Unigene1032_All, Unigene523_All, CL6046.Contig3_All, Unigene3434_All, CL415.Contig2_All, Unigene17054_All, CL3727.Contig2_All
nucleocytoplasmic transport	Unigene23316_All, Unigene5887_All, Unigene12380_All, Unigene14474_All, Unigene3506_All, Unigene1288_All, Unigene258_All, CL2954.Contig2_All, Unigene3758_All, CL2732.Contig2_All, CL6164.Contig2_All, Unigene23851_All
nuclear transport	Unigene23316_All, Unigene5887_All, Unigene12380_All, Unigene14474_All, Unigene3506_All, Unigene1288_All, Unigene258_All, CL2954.Contig2_All, Unigene3758_All, CL2732.Contig2_All, CL6164.Contig2_All, Unigene23851_All
protein import into nucleus	Unigene23316_All, Unigene5887_All, Unigene12380_All, Unigene14474_All, Unigene3506_All, Unigene258_All, CL2954.Contig2_All, CL2732.Contig2_All, CL6164.Contig2_All, Unigene23851_All
protein localization to nucleus	Unigene23316_All, Unigene5887_All, Unigene12380_All, Unigene14474_All, Unigene3506_All, Unigene258_All, CL2954.Contig2_All, CL2732.Contig2_All, CL6164.Contig2_All, Unigene23851_All
protein targeting to nucleus	Unigene23316_All, Unigene5887_All, Unigene12380_All, Unigene14474_All, Unigene3506_All, Unigene258_All, CL2954.Contig2_All, CL2732.Contig2_All, CL6164.Contig2_All, Unigene23851_All
nuclear import	Unigene23316_All, Unigene5887_All, Unigene12380_All, Unigene14474_All, Unigene3506_All, Unigene258_All, CL2954.Contig2_All, CL2732.Contig2_All, CL6164.Contig2_All, Unigene23851_All
chromatin modification	Unigene6333_All, Unigene5887_All, Unigene25546_All, CL5629.Contig2_All, Unigene1072_All, Unigene258_All, Unigene3779_All, Unigene8157_All, Unigene25404_All, Unigene20324_All, Unigene25857_All, Unigene22092_All, CL3325.Contig2_All, CL2339.Contig1_All, Unigene17655_All
root morphogenesis	Unigene9185_All, Unigene7112_All, Unigene19924_All, CL4696.Contig1_All, Unigene19674_All, Unigene10001_All, Unigene1977_All, Unigene25268_All, Unigene20397_All, Unigene17970_All, Unigene22793_All, CL6164.Contig2_All, Unigene17275_All, Unigene12007_All
phenylpropanoid metabolic process	Unigene15651_All, CL1157.Contig5_All, Unigene17451_All, Unigene15421_All, Unigene25703_All, CL4054.Contig2_All, CL1157.Contig3_All
RNA splicing, via transesterification reactions	Unigene25916_All, Unigene258_All, CL4683.Contig2_All, Unigene15685_All, Unigene25676_All
RNA splicing, via transesterification reactions with bulged adenosine as nucleophile	Unigene25916_All, Unigene258_All, CL4683.Contig2_All, Unigene15685_All, Unigene25676_All
jasmonic acid metabolic process	Unigene715_All, Unigene17451_All, Unigene31542_All, CL2156.Contig2_All, CL769.Contig1_All
jasmonic acid biosynthetic process	Unigene715_All, Unigene17451_All, Unigene31542_All, CL2156.Contig2_All, CL769.Contig1_All
cellulose biosynthetic process	Unigene25200_All, CL1375.Contig2_All, CL1379.Contig1_All, CL1351.Contig1_All, Unigene6620_All, Unigene9811_All, CL54.Contig2_All, CL54.Contig4_All
histone methylation	Unigene6333_All, CL5629.Contig2_All, Unigene1072_All, Unigene258_All, Unigene8157_All, Unigene20324_All, Unigene25857_All, Unigene22092_All, CL3325.Contig2_All, CL2339.Contig1_All, Unigene17655_All
peptide metabolic process	Unigene25772_All, Unigene14752_All, Unigene12055_All
response to cytokinin stimulus	CL4696.Contig1_All, Unigene9185_All, Unigene23071_All
cell wall pectin metabolic process	CL5029.Contig3_All, Unigene17241_All, Unigene9112_All
energy coupled proton transport, down electrochemical gradient	CL1360.Contig2_All, Unigene523_All, CL415.Contig2_All, Unigene17054_All
ATP synthesis coupled proton transport	CL1360.Contig2_All, Unigene523_All, CL415.Contig2_All, Unigene17054_All
isopentenyl diphosphate biosynthetic process	Unigene3660_All, CL754.Contig1_All, Unigene14871_All, Unigene523_All, Unigene608_All, Unigene26663_All, Unigene14742_All, CL1018.Contig1_All, CL2820.Contig2_All, Unigene18531_All, CL6196.Contig2_All, CL2156.Contig2_All, CL769.Contig1_All
isopentenyl diphosphate biosynthetic process, mevalonate-independent pathway	Unigene3660_All, CL754.Contig1_All, Unigene14871_All, Unigene523_All, Unigene608_All, Unigene26663_All, Unigene14742_All, CL1018.Contig1_All, CL2820.Contig2_All, Unigene18531_All, CL6196.Contig2_All, CL2156.Contig2_All, CL769.Contig1_All
glyceraldehyde-3-phosphate metabolic process	Unigene3660_All, CL754.Contig1_All, Unigene14871_All, Unigene523_All, Unigene608_All, Unigene26663_All, Unigene14742_All, CL1018.Contig1_All, CL2820.Contig2_All, Unigene18531_All, CL6196.Contig2_All, CL2156.Contig2_All, CL769.Contig1_All
isopentenyl diphosphate metabolic process	Unigene3660_All, CL754.Contig1_All, Unigene14871_All, Unigene523_All, Unigene608_All, Unigene26663_All, Unigene14742_All, CL1018.Contig1_All, CL2820.Contig2_All, Unigene18531_All, CL6196.Contig2_All, CL2156.Contig2_All, CL769.Contig1_All
anatomical structure formation involved in morphogenesis	Unigene5887_All, Unigene3506_All, Unigene25546_All, Unigene1072_All, Unigene22187_All, Unigene23437_All, Unigene22092_All, Unigene19827_All, Unigene25934_All, CL3325.Contig2_All, CL386.Contig1_All, Unigene20005_All, Unigene17655_All
protein methylation	Unigene6333_All, CL5629.Contig2_All, Unigene1072_All, Unigene258_All, Unigene8157_All, Unigene20324_All, Unigene25857_All, Unigene22092_All, CL3325.Contig2_All, CL2339.Contig1_All, Unigene17655_All
protein alkylation	Unigene6333_All, CL5629.Contig2_All, Unigene1072_All, Unigene258_All, Unigene8157_All, Unigene20324_All, Unigene25857_All, Unigene22092_All, CL3325.Contig2_All, CL2339.Contig1_All, Unigene17655_All
regionalization	CL4910.Contig1_All, Unigene25546_All, Unigene10001_All, CL386.Contig1_All, CL14.Contig1_All, Unigene9811_All, Unigene7112_All
leaf morphogenesis	CL3832.Contig1_All, CL5751.Contig1_All, Unigene10001_All, Unigene608_All, CL259.Contig2_All, CL6164.Contig2_All, Unigene7112_All
cysteine metabolic process	Unigene26663_All, Unigene20547_All, CL1375.Contig2_All, Unigene14620_All, Unigene15105_All, Unigene20397_All, Unigene588_All, Unigene17970_All, Unigene2976_All, Unigene15166_All
response to xenobiotic stimulus	CL1157.Contig5_All, CL1157.Contig3_All
positive gravitropism	CL3480.Contig2_All, Unigene25268_All
ncRNA processing	Unigene23316_All, Unigene3660_All, CL754.Contig1_All, Unigene3779_All, CL2954.Contig2_All, Unigene523_All, Unigene608_All, Unigene7350_All, Unigene26663_All, CL1018.Contig1_All, Unigene1270_All, Unigene588_All, Unigene17054_All, CL6164.Contig2_All
mitotic cell cycle	Unigene23316_All, Unigene5887_All, Unigene12380_All, Unigene1072_All, Unigene258_All, Unigene3758_All, CL14.Contig1_All, Unigene22092_All, CL6066.Contig1_All, Unigene6611_All
polysaccharide catabolic process	CL4583.Contig1_All, Unigene9273_All, Unigene9185_All, CL1375.Contig2_All
regulation of response to biotic stimulus	Unigene523_All, Unigene608_All, Unigene17054_All, Unigene31542_All
auxin polar transport	Unigene9185_All, Unigene25268_All, Unigene17970_All, Unigene12273_All
stamen development	CL3257.Contig3_All, Unigene11710_All, Unigene9185_All, Unigene25268_All
androecium development	CL3257.Contig3_All, Unigene11710_All, Unigene9185_All, Unigene25268_All
protein targeting to mitochondrion	Unigene1206_All, Unigene11846_All, Unigene813_All, Unigene258_All, CL2954.Contig2_All, Unigene1172_All, Unigene17811_All
protein localization to mitochondrion	Unigene1206_All, Unigene11846_All, Unigene813_All, Unigene258_All, CL2954.Contig2_All, Unigene1172_All, Unigene17811_All
establishment of protein localization to mitochondrion	Unigene1206_All, Unigene11846_All, Unigene813_All, Unigene258_All, CL2954.Contig2_All, Unigene1172_All, Unigene17811_All
histone modification	Unigene6333_All, Unigene5887_All, CL5629.Contig2_All, Unigene1072_All, Unigene258_All, Unigene3779_All, Unigene8157_All, Unigene20324_All, Unigene25857_All, Unigene22092_All, CL3325.Contig2_All, CL2339.Contig1_All, Unigene17655_All
mitochondrion organization	Unigene1206_All, Unigene11846_All, Unigene813_All, Unigene258_All, CL2954.Contig2_All, Unigene1172_All, Unigene17811_All, Unigene268_All
PSII associated light-harvesting complex II catabolic process	Unigene1270_All, Unigene588_All, Unigene26663_All
organophosphate biosynthetic process	Unigene23316_All, CL754.Contig1_All, Unigene1464_All, Unigene608_All, Unigene454_All, Unigene25504_All, CL6046.Contig3_All, Unigene14742_All, CL6196.Contig2_All, CL2156.Contig2_All, Unigene3660_All, Unigene1032_All, Unigene523_All, Unigene15126_All, Unigene26663_All, CL1018.Contig1_All, CL3747.Contig1_All, Unigene18531_All, Unigene12371_All, CL769.Contig1_All, CL5362.Contig1_All, Unigene14871_All…
response to other organism	Unigene1072_All, Unigene608_All, Unigene715_All, CL6046.Contig3_All, CL2951.Contig2_All, Unigene30853_All, Unigene22092_All, CL3257.Contig3_All, CL1819.Contig1_All, Unigene25919_All, Unigene9811_All, Unigene11766_All, Unigene25546_All, Unigene25793_All, Unigene523_All, Unigene20305_All, Unigene26663_All, CL39.Contig1_All, Unigene19810_All, CL769.Contig1_All, CL699.Contig4_All, Unigene6788_All, Un…
peptidyl-proline modification	Unigene9380_All, Unigene14871_All, Unigene20111_All, Unigene7350_All, CL2160.Contig2_All
beta-glucan biosynthetic process	Unigene25200_All, CL1375.Contig2_All, CL1379.Contig1_All, CL1351.Contig1_All, Unigene6620_All, Unigene9811_All, CL54.Contig2_All, CL54.Contig4_All
production of siRNA involved in RNA interference	Unigene22092_All, Unigene25546_All, Unigene1072_All, Unigene258_All, CL4683.Contig2_All, CL699.Contig4_All, Unigene11513_All
negative regulation of metabolic process	CL5629.Contig2_All, Unigene1072_All, Unigene26749_All, Unigene8157_All, Unigene9763_All, CL1157.Contig3_All, Unigene1270_All, Unigene22092_All, Unigene17655_All, Unigene25546_All, Unigene258_All, Unigene20155_All, Unigene19874_All, CL3325.Contig2_All, CL4683.Contig2_All, CL1157.Contig5_All, Unigene11513_All, CL699.Contig4_All
cellular glucan metabolic process	CL3832.Contig1_All, Unigene6331_All, CL4605.Contig1_All, CL1351.Contig1_All, Unigene9273_All, Unigene6213_All, CL4582.Contig1_All, Unigene9811_All, Unigene6620_All, Unigene9185_All, Unigene523_All, Unigene23131_All, Unigene25200_All, CL957.Contig1_All, CL1379.Contig1_All, CL1375.Contig2_All, CL4583.Contig1_All, CL1741.Contig2_All, CL54.Contig2_All, CL54.Contig4_All, Unigene17275_All
glucan metabolic process	CL3832.Contig1_All, Unigene6331_All, CL4605.Contig1_All, CL1351.Contig1_All, Unigene9273_All, Unigene6213_All, CL4582.Contig1_All, Unigene9811_All, Unigene6620_All, Unigene9185_All, Unigene523_All, Unigene23131_All, Unigene25200_All, CL957.Contig1_All, CL1379.Contig1_All, CL1375.Contig2_All, CL4583.Contig1_All, CL1741.Contig2_All, CL54.Contig2_All, CL54.Contig4_All, Unigene17275_All
developmental process involved in reproduction	Unigene23316_All, Unigene14149_All, Unigene1072_All, Unigene608_All, CL6073.Contig1_All, CL6046.Contig3_All, Unigene30853_All, Unigene22092_All, CL3257.Contig3_All, Unigene11710_All, Unigene1540_All, CL4730.Contig1_All, Unigene9811_All, CL3478.Contig2_All, Unigene25546_All, Unigene9185_All, Unigene19798_All, CL2822.Contig2_All, Unigene6823_All, Unigene20305_All, CL14.Contig1_All, CL3747.Contig1_A…
multi-organism process	Unigene1072_All, Unigene608_All, Unigene715_All, CL6073.Contig1_All, CL6046.Contig3_All, CL2951.Contig2_All, Unigene30853_All, Unigene22092_All, CL3257.Contig3_All, CL1819.Contig1_All, Unigene25919_All, Unigene9811_All, Unigene11766_All, CL3478.Contig2_All, Unigene25546_All, Unigene25793_All, Unigene523_All, Unigene3779_All, Unigene20305_All, Unigene26663_All, CL39.Contig1_All, CL3747.Contig1_All…
multidimensional cell growth	CL5933.Contig4_All, Unigene9185_All, Unigene25497_All, Unigene17275_All
pyruvate metabolic process	Unigene3660_All, CL754.Contig1_All, Unigene14871_All, Unigene523_All, Unigene608_All, Unigene26663_All, Unigene14742_All, CL1018.Contig1_All, CL2820.Contig2_All, Unigene18531_All, CL6196.Contig2_All, CL2156.Contig2_All, CL769.Contig1_All
posttranscriptional regulation of gene expression	Unigene25546_All, Unigene1072_All, Unigene258_All, Unigene608_All, CL1157.Contig3_All, Unigene22092_All, CL4683.Contig2_All, Unigene6115_All, CL1157.Contig5_All, CL699.Contig4_All, Unigene11513_All, Unigene17655_All
sphingolipid biosynthetic process	Unigene22884_All, Unigene9196_All
regulation of photosynthesis, light reaction	Unigene1270_All, Unigene20155_All
regulation of generation of precursor metabolites and energy	Unigene1270_All, Unigene20155_All
covalent chromatin modification	Unigene6333_All, Unigene5887_All, Unigene25546_All, CL5629.Contig2_All, Unigene1072_All, Unigene258_All, Unigene3779_All, Unigene8157_All, Unigene20324_All, Unigene25857_All, Unigene22092_All, CL3325.Contig2_All, CL2339.Contig1_All, Unigene17655_All
regulation of protein dephosphorylation	Unigene1270_All, CL754.Contig1_All, Unigene588_All, Unigene608_All, Unigene17054_All
response to biotic stimulus	Unigene1072_All, Unigene608_All, Unigene715_All, CL6046.Contig3_All, CL2951.Contig2_All, Unigene30853_All, Unigene22092_All, CL3257.Contig3_All, CL1819.Contig1_All, Unigene25919_All, Unigene9811_All, Unigene11766_All, Unigene25546_All, Unigene25793_All, Unigene523_All, Unigene20305_All, Unigene26663_All, CL39.Contig1_All, Unigene19810_All, CL769.Contig1_All, CL699.Contig4_All, Unigene6788_All, Un…
sphingolipid metabolic process	Unigene22884_All, Unigene19705_All, Unigene9196_All
cellular biogenic amine biosynthetic process	Unigene6213_All, CL3747.Contig2_All, CL3747.Contig1_All
RNA splicing, via endonucleolytic cleavage and ligation	Unigene25546_All, Unigene3724_All, Unigene11710_All, Unigene17954_All, Unigene14620_All, Unigene3571_All, Unigene20771_All
cellular biogenic amine metabolic process	CL5365.Contig1_All, Unigene4796_All, CL3803.Contig2_All, Unigene6213_All, CL3747.Contig2_All, CL3747.Contig1_All, Unigene4417_All
dsRNA fragmentation	Unigene22092_All, Unigene25546_All, Unigene1072_All, Unigene258_All, CL4683.Contig2_All, CL699.Contig4_All, Unigene11513_All
purine nucleoside biosynthetic process	CL1360.Contig2_All, Unigene3434_All, Unigene1032_All, Unigene523_All, CL415.Contig2_All, Unigene17054_All, CL6046.Contig3_All
response to dsRNA	Unigene22092_All, Unigene25546_All, Unigene1072_All, Unigene258_All, CL4683.Contig2_All, CL699.Contig4_All, Unigene11513_All
cellular amine metabolic process	CL5365.Contig1_All, Unigene4796_All, CL3803.Contig2_All, Unigene6213_All, CL3747.Contig2_All, CL3747.Contig1_All, Unigene4417_All
purine ribonucleoside biosynthetic process	CL1360.Contig2_All, Unigene3434_All, Unigene1032_All, Unigene523_All, CL415.Contig2_All, Unigene17054_All, CL6046.Contig3_All
production of small RNA involved in gene silencing by RNA	Unigene22092_All, Unigene25546_All, Unigene1072_All, Unigene258_All, CL4683.Contig2_All, CL699.Contig4_All, Unigene11513_All
cellular response to dsRNA	Unigene22092_All, Unigene25546_All, Unigene1072_All, Unigene258_All, CL4683.Contig2_All, CL699.Contig4_All, Unigene11513_All
tube development	CL3478.Contig2_All, Unigene6213_All, CL6073.Contig1_All, CL3747.Contig2_All, Unigene9666_All, CL3747.Contig1_All
pollen tube development	CL3478.Contig2_All, Unigene6213_All, CL6073.Contig1_All, CL3747.Contig2_All, Unigene9666_All, CL3747.Contig1_All
alpha-amino acid catabolic process	Unigene11766_All, Unigene4796_All, Unigene4417_All, Unigene17970_All, Unigene15421_All, CL769.Contig1_All, CL2156.Contig2_All, Unigene3776_All
hormone transport	Unigene9185_All, Unigene25268_All, Unigene17970_All, Unigene12273_All
regulation of hydrogen peroxide metabolic process	Unigene12186_All, Unigene523_All, Unigene608_All, Unigene17054_All
auxin transport	Unigene9185_All, Unigene25268_All, Unigene17970_All, Unigene12273_All
single-organism biosynthetic process	CL3480.Contig2_All, Unigene19705_All, Unigene608_All, Unigene715_All, Unigene25504_All, Unigene20771_All, Unigene15651_All, Unigene9273_All, Unigene11710_All, Unigene22884_All, CL2156.Contig2_All, Unigene9113_All, Unigene11766_All, CL3478.Contig2_All, Unigene3724_All, Unigene9185_All, Unigene523_All, Unigene14814_All, Unigene9196_All, Unigene23131_All, Unigene26663_All, CL3747.Contig1_All, Unigen…
regulation of dephosphorylation	Unigene1270_All, CL754.Contig1_All, Unigene588_All, Unigene608_All, Unigene17054_All
production of miRNAs involved in gene silencing by miRNA	Unigene22092_All, Unigene25546_All, Unigene1072_All, Unigene258_All, CL4683.Contig2_All, CL699.Contig4_All
histone H3-K9 methylation	Unigene6333_All, Unigene22092_All, CL5629.Contig2_All, Unigene1072_All, Unigene8157_All, Unigene17655_All
lipid metabolic process	CL3480.Contig2_All, Unigene489_All, CL754.Contig1_All, Unigene19705_All, Unigene608_All, Unigene715_All, Unigene25504_All, Unigene14742_All, Unigene22884_All, CL6196.Contig2_All, CL3810.Contig2_All, CL2156.Contig2_All, CL4821.Contig2_All, Unigene9113_All, Unigene17518_All, Unigene3660_All, CL3478.Contig2_All, CL4460.Contig2_All, Unigene9185_All, Unigene523_All, Unigene14814_All, Unigene9196_All, …
photosynthetic electron transport in photosystem I	Unigene588_All, Unigene523_All, Unigene26663_All
defense response	Unigene1072_All, Unigene608_All, Unigene6788_All, Unigene715_All, Unigene25828_All, CL619.Contig3_All, CL2951.Contig2_All, CL3673.Contig2_All, Unigene22092_All, CL1351.Contig1_All, Unigene20001_All, Unigene12186_All, CL1819.Contig1_All, Unigene25919_All, Unigene9811_All, Unigene9565_All, Unigene14744_All, Unigene11766_All, Unigene25546_All, Unigene25793_All, Unigene18205_All, Unigene523_All, CL40…
sulfur compound metabolic process	Unigene20771_All, Unigene9273_All, Unigene11710_All, Unigene14620_All, Unigene3571_All, CL2035.Contig1_All, CL2156.Contig2_All, Unigene15166_All, Unigene14752_All, Unigene3724_All, Unigene523_All, CL4066.Contig1_All, Unigene26663_All, CL1375.Contig2_All, Unigene20547_All, Unigene17954_All, Unigene15105_All, Unigene20397_All, Unigene588_All, Unigene17970_All, Unigene17054_All, Unigene2976_All, CL7…
NADP metabolic process	CL3832.Contig1_All, Unigene3660_All, Unigene523_All, Unigene608_All, Unigene20305_All, Unigene26663_All, CL1018.Contig1_All, Unigene1270_All, CL5751.Contig1_All, Unigene18531_All, Unigene25919_All, Unigene17054_All
cell tip growth	Unigene19674_All, Unigene6213_All, Unigene9185_All, CL6073.Contig1_All, CL3747.Contig2_All, Unigene17275_All, CL3747.Contig1_All
response to organic nitrogen	CL2013.Contig4_All, Unigene14752_All, Unigene523_All, Unigene608_All, Unigene17451_All, Unigene17054_All, Unigene14744_All
chlorophyll biosynthetic process	Unigene3660_All, Unigene11644_All, Unigene523_All, Unigene608_All, Unigene26663_All, CL1018.Contig1_All, CL769.Contig1_All
post-embryonic development	Unigene23316_All, Unigene14149_All, Unigene1072_All, Unigene608_All, CL6046.Contig3_All, Unigene30853_All, Unigene22092_All, CL3257.Contig3_All, Unigene11710_All, Unigene1540_All, CL4730.Contig1_All, Unigene9811_All, Unigene14752_All, Unigene25546_All, Unigene9185_All, Unigene19798_All, Unigene3758_All, CL2822.Contig2_All, Unigene6823_All, Unigene20305_All, CL14.Contig1_All, CL3747.Contig1_All, U…
cytokinetic process	Unigene5887_All, CL14.Contig1_All
cuticle development	Unigene22884_All, CL6196.Contig2_All
cellular divalent inorganic cation homeostasis	Unigene3571_All, CL6046.Contig3_All
gene silencing by miRNA	Unigene22092_All, Unigene25546_All, Unigene1072_All, Unigene258_All, CL4683.Contig2_All, CL699.Contig4_All
regulation of reactive oxygen species metabolic process	Unigene12186_All, Unigene523_All, Unigene608_All, Unigene17054_All
purine nucleotide biosynthetic process	CL1360.Contig2_All, Unigene1032_All, Unigene523_All, Unigene454_All, CL6046.Contig3_All, Unigene3434_All, CL415.Contig2_All, CL3727.Contig2_All, Unigene17054_All
response to red light	Unigene6999_All, Unigene588_All, Unigene608_All, Unigene26663_All, Unigene15166_All
defense response to bacterium	Unigene11766_All, Unigene25793_All, Unigene18205_All, Unigene523_All, Unigene608_All, Unigene6788_All, Unigene20305_All, CL4066.Contig1_All, Unigene26663_All, CL3673.Contig2_All, CL1351.Contig1_All, Unigene17054_All, Unigene25919_All, CL769.Contig1_All
amine metabolic process	Unigene12380_All, CL5365.Contig1_All, Unigene3724_All, Unigene4796_All, CL3803.Contig2_All, Unigene20771_All, CL3747.Contig1_All, Unigene4417_All, CL4871.Contig2_All, Unigene6213_All, Unigene11710_All, Unigene17954_All, Unigene14620_All, Unigene3571_All, CL3747.Contig2_All
cellular amino acid catabolic process	Unigene11766_All, Unigene4796_All, Unigene4417_All, Unigene17970_All, Unigene15421_All, CL769.Contig1_All, CL2156.Contig2_All, Unigene3776_All
RNA interference	Unigene25546_All, Unigene1072_All, Unigene258_All, Unigene22092_All, CL4683.Contig2_All, Unigene11513_All, Unigene17655_All, CL699.Contig4_All
multicellular organismal development	Unigene14149_All, Unigene1072_All, Unigene608_All, Unigene715_All, CL6046.Contig3_All, Unigene30853_All, CL3257.Contig3_All, Unigene17435_All, Unigene11710_All, Unigene22884_All, CL4730.Contig1_All, Unigene9811_All, Unigene14752_All, Unigene25546_All, Unigene9185_All, Unigene3779_All, Unigene19798_All, Unigene3758_All, CL2822.Contig2_All, CL14.Contig1_All, CL3747.Contig1_All, Unigene18531_All, Un…
secondary metabolic process	Unigene20325_All, CL1157.Contig3_All, Unigene15651_All, CL4696.Contig1_All, Unigene9273_All, Unigene14620_All, CL4173.Contig2_All, Unigene17451_All, Unigene25703_All, CL2035.Contig1_All, CL2156.Contig2_All, Unigene523_All, CL4066.Contig1_All, Unigene17320_All, CL4054.Contig2_All, Unigene729_All, CL1157.Contig5_All, Unigene17054_All, Unigene15421_All, CL769.Contig1_All
chromosome organization	Unigene5887_All, Unigene20325_All, CL5629.Contig2_All, Unigene1072_All, Unigene8157_All, Unigene15128_All, Unigene12854_All, Unigene22092_All, CL694.Contig1_All, CL2339.Contig1_All, Unigene17655_All, Unigene6333_All, Unigene10106_All, Unigene25546_All, Unigene3779_All, Unigene258_All, Unigene25404_All, Unigene20324_All, Unigene25857_All, CL6066.Contig1_All, CL3325.Contig2_All
negative regulation of macromolecule metabolic process	Unigene25546_All, CL5629.Contig2_All, Unigene1072_All, Unigene258_All, Unigene26749_All, Unigene8157_All, Unigene9763_All, CL1157.Contig3_All, Unigene22092_All, Unigene19874_All, CL3325.Contig2_All, CL4683.Contig2_All, CL1157.Contig5_All, CL699.Contig4_All, Unigene17655_All, Unigene11513_All
developmental growth involved in morphogenesis	Unigene797_All, Unigene9185_All, Unigene23071_All, CL6073.Contig1_All, CL3747.Contig1_All, CL4696.Contig1_All, CL1351.Contig1_All, Unigene19674_All, Unigene6213_All, CL3747.Contig2_All, Unigene4028_All, Unigene9113_All, Unigene17275_All
response to nitrogen compound	Unigene14752_All, Unigene25546_All, Unigene1072_All, Unigene258_All, Unigene523_All, Unigene608_All, CL1914.Contig2_All, Unigene22092_All, CL2013.Contig4_All, CL4683.Contig2_All, Unigene17451_All, Unigene17054_All, CL699.Contig4_All, Unigene14744_All, Unigene11513_All
methionine biosynthetic process	Unigene3724_All, Unigene11710_All, Unigene17954_All, Unigene14620_All, Unigene3571_All, Unigene20771_All
post-embryonic morphogenesis	Unigene5887_All, Unigene14871_All, Unigene25546_All, Unigene1072_All, CL6046.Contig3_All, Unigene18531_All, CL3257.Contig3_All, Unigene22092_All, CL3325.Contig2_All, CL386.Contig1_All, Unigene9811_All, Unigene17655_All
pigmentation	Unigene9185_All, Unigene25268_All, Unigene17275_All
pigment accumulation	Unigene9185_All, Unigene25268_All, Unigene17275_All
pigment accumulation in response to UV light	Unigene9185_All, Unigene25268_All, Unigene17275_All
pigment accumulation in tissues in response to UV light	Unigene9185_All, Unigene25268_All, Unigene17275_All
pigment accumulation in tissues	Unigene9185_All, Unigene25268_All, Unigene17275_All
anthocyanin accumulation in tissues in response to UV light	Unigene9185_All, Unigene25268_All, Unigene17275_All
cellular component organization	CL3480.Contig2_All, Unigene20325_All, CL754.Contig1_All, Unigene1072_All, Unigene608_All, CL5328.Contig2_All, Unigene22994_All, Unigene20285_All, CL2596.Contig3_All, Unigene11710_All, Unigene1205_All, Unigene8897_All, CL2156.Contig2_All, Unigene9113_All, Unigene25546_All, Unigene9185_All, Unigene3779_All, Unigene523_All, Unigene3758_All, CL2822.Contig2_All, CL14.Contig1_All, CL3747.Contig1_All, U…
RNA localization	Unigene23316_All, Unigene5887_All, Unigene3506_All, Unigene1288_All, Unigene258_All
RNA export from nucleus	Unigene23316_All, Unigene5887_All, Unigene3506_All, Unigene1288_All, Unigene258_All
ER-nucleus signaling pathway	CL1819.Contig1_All, CL1157.Contig5_All, Unigene25828_All, CL283.Contig1_All, CL1157.Contig3_All
nucleic acid transport	Unigene23316_All, Unigene5887_All, Unigene3506_All, Unigene1288_All, Unigene258_All
RNA transport	Unigene23316_All, Unigene5887_All, Unigene3506_All, Unigene1288_All, Unigene258_All
establishment of RNA localization	Unigene23316_All, Unigene5887_All, Unigene3506_All, Unigene1288_All, Unigene258_All
fatty acid biosynthetic process	Unigene19705_All, Unigene608_All, Unigene14814_All, Unigene23131_All, Unigene26663_All, Unigene22884_All, CL769.Contig1_All, CL2156.Contig2_All
pyridine-containing compound metabolic process	CL3832.Contig1_All, Unigene3660_All, CL5029.Contig3_All, Unigene523_All, Unigene608_All, Unigene20305_All, Unigene26663_All, CL1018.Contig1_All, Unigene1270_All, CL5751.Contig1_All, Unigene18531_All, Unigene17054_All, Unigene25919_All
regulation of multi-organism process	Unigene523_All, Unigene608_All, Unigene17054_All, Unigene31542_All
cellular metabolic compound salvage	Unigene11766_All, Unigene1032_All, Unigene608_All, Unigene7349_All, Unigene1053_All, CL3747.Contig1_All, Unigene588_All, CL1741.Contig2_All, Unigene17054_All, Unigene20901_All, CL3747.Contig2_All, CL2339.Contig1_All
monocarboxylic acid biosynthetic process	Unigene19705_All, Unigene608_All, Unigene715_All, Unigene22884_All, Unigene17451_All, CL2156.Contig2_All, Unigene11766_All, Unigene4796_All, Unigene523_All, Unigene14814_All, Unigene31542_All, Unigene23131_All, Unigene26663_All, Unigene4417_All, Unigene18531_All, Unigene17054_All, CL769.Contig1_All, Unigene3776_All
small molecule biosynthetic process	CL3480.Contig2_All, Unigene19705_All, Unigene608_All, Unigene715_All, Unigene25504_All, Unigene20771_All, Unigene15651_All, Unigene9273_All, Unigene11710_All, Unigene22884_All, CL2156.Contig2_All, Unigene9113_All, Unigene11766_All, CL3478.Contig2_All, Unigene3724_All, Unigene9185_All, Unigene523_All, Unigene14814_All, Unigene9196_All, Unigene23131_All, Unigene26663_All, CL3747.Contig1_All, Unigen…
jasmonic acid mediated signaling pathway	Unigene15651_All, Unigene12204_All, Unigene523_All, Unigene608_All, Unigene17054_All, CL283.Contig1_All
cellular response to jasmonic acid stimulus	Unigene15651_All, Unigene12204_All, Unigene523_All, Unigene608_All, Unigene17054_All, CL283.Contig1_All
negative regulation of gene expression	Unigene25546_All, CL5629.Contig2_All, Unigene1072_All, Unigene258_All, Unigene26749_All, Unigene8157_All, Unigene9763_All, Unigene22092_All, Unigene19874_All, CL3325.Contig2_All, CL4683.Contig2_All, CL699.Contig4_All, Unigene11513_All, Unigene17655_All
posttranscriptional gene silencing by RNA	Unigene25546_All, Unigene1072_All, Unigene258_All, Unigene22092_All, CL4683.Contig2_All, Unigene11513_All, Unigene17655_All, CL699.Contig4_All
very long-chain fatty acid metabolic process	Unigene22884_All, CL6196.Contig2_All
lipoate metabolic process	CL2156.Contig2_All, CL769.Contig1_All
specification of axis polarity	Unigene3779_All, CL386.Contig1_All
cell cycle phase	Unigene23316_All, Unigene6333_All, Unigene5887_All, Unigene12380_All, CL5629.Contig2_All, Unigene1072_All, Unigene258_All, Unigene3758_All, Unigene8157_All, CL14.Contig1_All, Unigene14929_All, CL1375.Contig2_All, Unigene22092_All, CL6066.Contig1_All, Unigene6611_All
systemic acquired resistance, salicylic acid mediated signaling pathway	Unigene12186_All, Unigene523_All, Unigene608_All, Unigene17054_All, CL283.Contig1_All
cellular response to nitrogen compound	Unigene22092_All, Unigene25546_All, Unigene1072_All, Unigene258_All, CL4683.Contig2_All, CL699.Contig4_All, Unigene11513_All
oxidoreduction coenzyme metabolic process	CL3832.Contig1_All, Unigene3660_All, Unigene523_All, Unigene608_All, Unigene20305_All, Unigene26663_All, CL1018.Contig1_All, Unigene1270_All, CL5751.Contig1_All, Unigene18531_All, Unigene17054_All, Unigene25919_All, CL2156.Contig2_All, CL769.Contig1_All
regulation of mitotic cell cycle	Unigene6333_All, Unigene22092_All, Unigene1072_All
lateral root development	Unigene19674_All, Unigene14752_All, Unigene3758_All
pentose-phosphate shunt	CL3832.Contig1_All, Unigene3660_All, Unigene523_All, Unigene608_All, Unigene20305_All, Unigene26663_All, CL1018.Contig1_All, Unigene1270_All, CL5751.Contig1_All, Unigene18531_All, Unigene17054_All
response to cold	Unigene7259_All, Unigene608_All, CL3846.Contig2_All, CL3673.Contig2_All, Unigene25268_All, Unigene6532_All, Unigene11766_All, Unigene3506_All, Unigene25793_All, Unigene523_All, Unigene11757_All, Unigene20305_All, CL283.Contig1_All, Unigene20155_All, Unigene23131_All, Unigene15233_All, Unigene26663_All, Unigene19810_All, Unigene3929_All, Unigene17904_All, Unigene17054_All, CL769.Contig1_All
response to chitin	CL2013.Contig4_All, Unigene523_All, Unigene608_All, Unigene17451_All, Unigene17054_All, Unigene14744_All
nicotinamide nucleotide metabolic process	CL3832.Contig1_All, Unigene3660_All, Unigene523_All, Unigene608_All, Unigene20305_All, Unigene26663_All, CL1018.Contig1_All, Unigene1270_All, CL5751.Contig1_All, Unigene18531_All, Unigene25919_All, Unigene17054_All
single-organism metabolic process	Unigene20325_All, CL754.Contig1_All, Unigene1464_All, Unigene608_All, CL6046.Contig3_All, Unigene14742_All, Unigene22884_All, CL3810.Contig2_All, Unigene523_All, Unigene17320_All, Unigene4417_All, Unigene322_All, Unigene588_All, Unigene20397_All, CL769.Contig1_All, Unigene11644_All, Unigene23315_All, Unigene20518_All, Unigene891_All, Unigene22494_All, Unigene6213_All, Unigene25541_All, Unigene174…
N-terminal protein lipidation	Unigene3506_All, Unigene20603_All, Unigene6213_All, CL3747.Contig2_All, CL3747.Contig1_All
N-terminal protein myristoylation	Unigene3506_All, Unigene20603_All, Unigene6213_All, CL3747.Contig2_All, CL3747.Contig1_All
protein myristoylation	Unigene3506_All, Unigene20603_All, Unigene6213_All, CL3747.Contig2_All, CL3747.Contig1_All
floral organ formation	Unigene5887_All, Unigene22092_All, CL3325.Contig2_All, Unigene1072_All, Unigene17655_All
regulation of DNA metabolic process	Unigene6333_All, Unigene22092_All, CL5629.Contig2_All, Unigene1072_All, Unigene8157_All
nuclear export	Unigene23316_All, Unigene5887_All, Unigene3506_All, Unigene1288_All, Unigene258_All
NADPH regeneration	CL3832.Contig1_All, Unigene3660_All, Unigene523_All, Unigene608_All, Unigene20305_All, Unigene26663_All, CL1018.Contig1_All, Unigene1270_All, CL5751.Contig1_All, Unigene18531_All, Unigene17054_All
shoot system morphogenesis	CL3832.Contig1_All, Unigene14871_All, Unigene608_All, Unigene7112_All, CL3747.Contig1_All, CL5751.Contig1_All, CL3257.Contig3_All, Unigene18531_All, Unigene10001_All, CL259.Contig2_All, CL6164.Contig2_All, CL3747.Contig2_All
pyridine nucleotide metabolic process	CL3832.Contig1_All, Unigene3660_All, Unigene523_All, Unigene608_All, Unigene20305_All, Unigene26663_All, CL1018.Contig1_All, Unigene1270_All, CL5751.Contig1_All, Unigene18531_All, Unigene25919_All, Unigene17054_All
polysaccharide metabolic process	CL3832.Contig1_All, Unigene6331_All, Unigene9112_All, CL4605.Contig1_All, CL1351.Contig1_All, Unigene9273_All, Unigene6213_All, CL4582.Contig1_All, Unigene25919_All, Unigene9811_All, Unigene6620_All, CL1303.Contig2_All, Unigene9185_All, Unigene523_All, CL5029.Contig3_All, Unigene23131_All, Unigene25200_All, CL957.Contig1_All, CL1379.Contig1_All, CL1375.Contig2_All, CL4583.Contig1_All, CL1741.Cont…
cell death	Unigene11766_All, Unigene6115_All, Unigene9565_All, Unigene14744_All
death	Unigene11766_All, Unigene6115_All, Unigene9565_All, Unigene14744_All
purine-containing compound biosynthetic process	CL1360.Contig2_All, Unigene1032_All, Unigene523_All, Unigene454_All, CL6046.Contig3_All, Unigene3434_All, CL415.Contig2_All, CL3727.Contig2_All, Unigene17054_All
methionine metabolic process	Unigene3724_All, Unigene11710_All, Unigene17954_All, Unigene14620_All, Unigene3571_All, Unigene20771_All
carbohydrate metabolic process	Unigene608_All, CL957.Contig2_All, CL2951.Contig2_All, Unigene30853_All, Unigene493_All, Unigene9811_All, Unigene9185_All, Unigene19798_All, Unigene523_All, Unigene14814_All, CL2822.Contig2_All, CL4645.Contig1_All, CL957.Contig1_All, Unigene18531_All, Unigene11756_All, CL54.Contig2_All, CL3832.Contig1_All, Unigene5887_All, CL4248.Contig2_All, Unigene1077_All, Unigene23071_All, Unigene9112_All, Un…
negative regulation of macromolecule biosynthetic process	Unigene25546_All, CL5629.Contig2_All, Unigene1072_All, Unigene26749_All, Unigene8157_All, Unigene9763_All, CL1157.Contig3_All, Unigene22092_All, CL1157.Contig5_All, Unigene17655_All
negative regulation of cellular macromolecule biosynthetic process	Unigene25546_All, CL5629.Contig2_All, Unigene1072_All, Unigene26749_All, Unigene8157_All, Unigene9763_All, CL1157.Contig3_All, Unigene22092_All, CL1157.Contig5_All, Unigene17655_All
regulation of photosynthesis	Unigene1270_All, Unigene20155_All
plasma membrane ATP synthesis coupled proton transport	CL1360.Contig2_All, CL415.Contig2_All
divalent inorganic cation homeostasis	Unigene3571_All, CL6046.Contig3_All
detection of biotic stimulus	Unigene523_All, Unigene608_All, Unigene17054_All
hyperosmotic response	Unigene12204_All, Unigene11843_All, Unigene23071_All, CL283.Contig1_All, Unigene11868_All, Unigene20771_All, CL54.Contig4_All
nucleoside biosynthetic process	CL1360.Contig2_All, Unigene3434_All, Unigene1032_All, Unigene523_All, CL415.Contig2_All, Unigene17054_All, CL6046.Contig3_All
peptidyl-amino acid modification	Unigene25857_All, Unigene9380_All, Unigene14871_All, Unigene20111_All, Unigene3779_All, Unigene7350_All, CL2160.Contig2_All
ribonucleoside biosynthetic process	CL1360.Contig2_All, Unigene3434_All, Unigene1032_All, Unigene523_All, CL415.Contig2_All, Unigene17054_All, CL6046.Contig3_All
organic substance metabolic process	Unigene1464_All, Unigene1072_All, Unigene608_All, CL6046.Contig3_All, CL516.Contig2_All, CL5328.Contig2_All, CL2951.Contig2_All, Unigene22884_All, Unigene493_All, CL2017.Contig2_All, CL3810.Contig2_All, Unigene523_All, Unigene7350_All, Unigene4417_All, Unigene11756_All, CL6066.Contig1_All, CL2732.Contig2_All, CL6164.Contig2_All, CL769.Contig1_All, CL54.Contig2_All, Unigene5887_All, Unigene25730_A…
RNA metabolic process	Unigene23316_All, CL754.Contig1_All, Unigene1072_All, Unigene608_All, Unigene454_All, Unigene20771_All, Unigene1270_All, Unigene22092_All, Unigene11710_All, Unigene1205_All, CL4489.Contig1_All, Unigene25676_All, Unigene3660_All, Unigene25546_All, Unigene3724_All, Unigene523_All, CL4898.Contig1_All, CL2954.Contig2_All, Unigene19798_All, Unigene3779_All, Unigene7350_All, Unigene26663_All, CL1018.Co…
cellular nitrogen compound biosynthetic process	Unigene23316_All, CL754.Contig1_All, Unigene1464_All, Unigene608_All, Unigene454_All, CL619.Contig3_All, CL6046.Contig3_All, Unigene20771_All, Unigene1270_All, Unigene11710_All, CL4489.Contig1_All, Unigene3660_All, Unigene25546_All, Unigene1032_All, Unigene3724_All, Unigene523_All, Unigene15126_All, Unigene26663_All, CL1018.Contig1_All, Unigene4417_All, CL3747.Contig1_All, Unigene26787_All, Unige…
phenylpropanoid biosynthetic process	Unigene15651_All, CL1157.Contig5_All, Unigene25703_All, CL4054.Contig2_All, CL1157.Contig3_All
cellular cation homeostasis	Unigene19810_All, Unigene3434_All, Unigene3571_All, CL6046.Contig3_All, Unigene20771_All
N-terminal protein amino acid modification	Unigene3506_All, Unigene20603_All, Unigene6213_All, CL3747.Contig2_All, CL3747.Contig1_All
posttranscriptional gene silencing	Unigene25546_All, Unigene1072_All, Unigene258_All, Unigene22092_All, CL4683.Contig2_All, Unigene11513_All, Unigene17655_All, CL699.Contig4_All
organonitrogen compound biosynthetic process	Unigene23316_All, Unigene608_All, Unigene454_All, CL619.Contig3_All, CL6046.Contig3_All, Unigene20771_All, Unigene9273_All, Unigene11710_All, Unigene22884_All, CL2156.Contig2_All, Unigene11766_All, Unigene3660_All, Unigene1032_All, Unigene3724_All, Unigene523_All, Unigene9196_All, Unigene26663_All, CL1018.Contig1_All, CL3747.Contig1_All, Unigene4417_All, Unigene588_All, Unigene20397_All, Unigene1…
response to bacterium	Unigene608_All, Unigene6788_All, CL3673.Contig2_All, CL1351.Contig1_All, CL3257.Contig3_All, Unigene25919_All, Unigene11766_All, Unigene523_All, Unigene18205_All, Unigene25793_All, CL4066.Contig1_All, Unigene20305_All, Unigene26663_All, Unigene19810_All, Unigene17054_All, CL769.Contig1_All
methylation-dependent chromatin silencing	Unigene22092_All, Unigene25546_All, Unigene1072_All, Unigene17655_All
pollen tube growth	Unigene6213_All, CL6073.Contig1_All, CL3747.Contig2_All, CL3747.Contig1_All
tissue development	Unigene5887_All, Unigene22187_All, Unigene608_All, CL4696.Contig1_All, Unigene9273_All, Unigene17435_All, Unigene11710_All, Unigene25268_All, CL259.Contig2_All, Unigene17655_All, Unigene3506_All, Unigene25546_All, Unigene9185_All, Unigene258_All, CL2822.Contig2_All, CL14.Contig1_All, Unigene14929_All, Unigene19924_All, Unigene19674_All, Unigene1977_All, Unigene20397_All, CL386.Contig1_All, Unigen…
cellular metabolic process	Unigene20325_All, Unigene1464_All, Unigene1072_All, Unigene608_All, CL6046.Contig3_All, CL516.Contig2_All, CL5328.Contig2_All, CL2951.Contig2_All, Unigene22884_All, CL2017.Contig2_All, CL3810.Contig2_All, Unigene523_All, Unigene7350_All, Unigene4417_All, Unigene11756_All, CL6066.Contig1_All, CL2732.Contig2_All, CL6164.Contig2_All, Unigene20901_All, CL769.Contig1_All, CL54.Contig2_All, Unigene5887…
cellular polysaccharide metabolic process	CL3832.Contig1_All, Unigene6331_All, CL4605.Contig1_All, CL1351.Contig1_All, Unigene9273_All, Unigene6213_All, CL4582.Contig1_All, Unigene25919_All, Unigene9811_All, Unigene6620_All, Unigene9185_All, Unigene523_All, CL5029.Contig3_All, Unigene23131_All, Unigene25200_All, CL957.Contig1_All, CL1379.Contig1_All, CL1375.Contig2_All, CL4583.Contig1_All, CL1741.Contig2_All, Unigene17241_All, Unigene172…
negative regulation of biological process	Unigene5887_All, CL5629.Contig2_All, Unigene1072_All, Unigene608_All, Unigene715_All, Unigene26749_All, Unigene8157_All, Unigene9763_All, CL1157.Contig3_All, Unigene1270_All, Unigene22092_All, Unigene9811_All, Unigene17655_All, Unigene25546_All, Unigene523_All, Unigene19798_All, Unigene258_All, Unigene31542_All, CL283.Contig1_All, Unigene20155_All, Unigene19874_All, CL3325.Contig2_All, CL4683.Con…
negative regulation of biosynthetic process	Unigene25546_All, CL5629.Contig2_All, Unigene1072_All, Unigene26749_All, Unigene8157_All, Unigene9763_All, CL1157.Contig3_All, Unigene22092_All, CL1157.Contig5_All, Unigene17655_All
negative regulation of cellular biosynthetic process	Unigene25546_All, CL5629.Contig2_All, Unigene1072_All, Unigene26749_All, Unigene8157_All, Unigene9763_All, CL1157.Contig3_All, Unigene22092_All, CL1157.Contig5_All, Unigene17655_All
cellular ion homeostasis	Unigene19810_All, Unigene3434_All, Unigene3571_All, CL6046.Contig3_All, Unigene20771_All
floral organ morphogenesis	Unigene5887_All, Unigene22092_All, CL3325.Contig2_All, Unigene1072_All, Unigene17655_All
post-embryonic organ morphogenesis	Unigene5887_All, Unigene22092_All, CL3325.Contig2_All, Unigene1072_All, Unigene17655_All
translational elongation	Unigene12808_All, Unigene25772_All, Unigene3929_All
cell-cell signaling	Unigene25546_All, CL14.Contig1_All, CL699.Contig4_All
aromatic amino acid family catabolic process	Unigene4796_All, Unigene15421_All, Unigene4417_All
xylem and phloem pattern formation	Unigene25546_All, CL14.Contig1_All, Unigene9811_All
response to cyclopentenone	Unigene729_All, CL4173.Contig2_All, Unigene6611_All
cell wall macromolecule metabolic process	Unigene30853_All, CL4583.Contig1_All, CL5029.Contig3_All, Unigene17241_All, Unigene25919_All, CL39.Contig1_All, Unigene14744_All
L-serine metabolic process	Unigene11766_All, Unigene20397_All
axis specification	Unigene3779_All, CL386.Contig1_All
anther development	Unigene11710_All, Unigene9185_All
reproductive process	Unigene23316_All, Unigene14149_All, Unigene1072_All, Unigene608_All, CL6073.Contig1_All, CL6046.Contig3_All, Unigene30853_All, Unigene22092_All, CL3257.Contig3_All, Unigene11710_All, Unigene1540_All, CL4730.Contig1_All, Unigene9811_All, CL3478.Contig2_All, Unigene25546_All, Unigene9185_All, Unigene19798_All, CL2822.Contig2_All, Unigene6823_All, Unigene20305_All, CL14.Contig1_All, CL3747.Contig1_A…
cellular carbohydrate metabolic process	CL3832.Contig1_All, Unigene25504_All, Unigene6331_All, CL4605.Contig1_All, CL1351.Contig1_All, Unigene9273_All, Unigene6213_All, CL4582.Contig1_All, Unigene25919_All, CL4644.Contig2_All, Unigene9811_All, Unigene6620_All, Unigene5966_All, Unigene9185_All, Unigene523_All, CL5029.Contig3_All, Unigene23131_All, CL957.Contig1_All, Unigene25200_All, CL1375.Contig2_All, CL1379.Contig1_All, CL4583.Contig…
protein lipidation	Unigene3506_All, Unigene20603_All, Unigene6213_All, CL3747.Contig2_All, CL3747.Contig1_All
lipoprotein metabolic process	Unigene3506_All, Unigene20603_All, Unigene6213_All, CL3747.Contig2_All, CL3747.Contig1_All
lipoprotein biosynthetic process	Unigene3506_All, Unigene20603_All, Unigene6213_All, CL3747.Contig2_All, CL3747.Contig1_All
protein acylation	Unigene3506_All, Unigene20603_All, Unigene6213_All, Unigene3779_All, CL3747.Contig2_All, CL3747.Contig1_All
negative regulation of gene expression, epigenetic	Unigene19874_All, Unigene22092_All, Unigene25546_All, CL5629.Contig2_All, Unigene1072_All, Unigene8157_All, Unigene17655_All
negative regulation of cellular metabolic process	Unigene25546_All, CL5629.Contig2_All, Unigene1072_All, Unigene26749_All, Unigene8157_All, Unigene20155_All, Unigene9763_All, CL1157.Contig3_All, Unigene1270_All, Unigene22092_All, CL1157.Contig5_All, Unigene17655_All
transition metal ion transport	Unigene19810_All, Unigene3434_All, Unigene22238_All, Unigene25703_All
regulation of post-embryonic development	Unigene6333_All, Unigene5887_All, Unigene3506_All, CL5629.Contig2_All, Unigene1072_All, Unigene258_All, Unigene608_All, Unigene8157_All, Unigene20324_All, Unigene25857_All, Unigene22092_All, CL3325.Contig2_All, Unigene17655_All
regulation of gene expression, epigenetic	Unigene6333_All, Unigene25546_All, CL5629.Contig2_All, Unigene1072_All, Unigene258_All, Unigene8157_All, Unigene22092_All, Unigene19874_All, CL4683.Contig2_All, CL699.Contig4_All, Unigene11513_All, Unigene17655_All
gene silencing	Unigene25546_All, CL5629.Contig2_All, Unigene1072_All, Unigene258_All, Unigene8157_All, Unigene22092_All, CL3325.Contig2_All, CL4683.Contig2_All, CL699.Contig4_All, Unigene11513_All, Unigene17655_All
developmental maturation	Unigene9185_All, Unigene22976_All, Unigene268_All, CL4696.Contig1_All, Unigene19674_All, Unigene1977_All, Unigene25268_All, Unigene20397_All, Unigene17275_All
ion transmembrane transport	CL1360.Contig2_All, Unigene523_All, CL415.Contig2_All, Unigene17054_All, CL6046.Contig3_All, CL283.Contig1_All
mitochondrial transport	Unigene1206_All, Unigene11846_All, Unigene813_All, Unigene258_All, CL2954.Contig2_All, Unigene1172_All, Unigene17811_All
cellular response to organic cyclic compound	Unigene25546_All, Unigene1072_All, Unigene258_All, Unigene523_All, Unigene608_All, Unigene715_All, CL283.Contig1_All, Unigene22092_All, Unigene12186_All, CL4683.Contig2_All, Unigene17054_All, Unigene11513_All, CL699.Contig4_All
regulation of translation	Unigene608_All, CL1157.Contig5_All, CL1157.Contig3_All
photosynthetic electron transport chain	Unigene588_All, Unigene523_All, Unigene26663_All
transcription from plastid promoter	Unigene1270_All, CL754.Contig1_All, Unigene608_All
electron transport chain	Unigene18531_All, Unigene13000_All, Unigene588_All, Unigene523_All, Unigene17904_All, Unigene26663_All, Unigene22494_All
isoprenoid biosynthetic process	CL754.Contig1_All, Unigene14871_All, Unigene608_All, Unigene14742_All, CL2820.Contig2_All, CL5751.Contig1_All, CL6196.Contig2_All, CL2156.Contig2_All, Unigene17518_All, Unigene3660_All, Unigene523_All, CL1018.Contig1_All, Unigene26663_All, Unigene14672_All, Unigene18531_All, Unigene17954_All, Unigene17970_All, CL769.Contig1_All
mRNA export from nucleus	Unigene23316_All, Unigene5887_All, Unigene3506_All, Unigene258_All
modification of morphology or physiology of other organism	Unigene25546_All, Unigene25828_All, Unigene9811_All, CL699.Contig4_All
modification by symbiont of host morphology or physiology	Unigene25546_All, Unigene25828_All, Unigene9811_All, CL699.Contig4_All
mRNA transport	Unigene23316_All, Unigene5887_All, Unigene3506_All, Unigene258_All
modification of morphology or physiology of other organism involved in symbiotic interaction	Unigene25546_All, Unigene25828_All, Unigene9811_All, CL699.Contig4_All
developmental growth	Unigene797_All, Unigene9185_All, Unigene23071_All, CL6073.Contig1_All, CL3747.Contig1_All, CL4696.Contig1_All, CL1351.Contig1_All, Unigene19674_All, Unigene6213_All, CL3747.Contig2_All, Unigene4028_All, Unigene9113_All, Unigene17275_All
protein import	Unigene23316_All, Unigene1206_All, Unigene5887_All, Unigene12380_All, Unigene14474_All, Unigene3506_All, Unigene258_All, CL2954.Contig2_All, Unigene813_All, CL2732.Contig2_All, Unigene1172_All, CL6164.Contig2_All, Unigene23851_All
cell division	Unigene23316_All, Unigene6333_All, CL3480.Contig2_All, Unigene5887_All, CL5629.Contig2_All, Unigene1072_All, Unigene8157_All, CL14.Contig1_All, Unigene14929_All, CL1375.Contig2_All, Unigene22092_All, CL259.Contig2_All, Unigene6611_All
programmed cell death	Unigene11766_All, Unigene14744_All
regulation of lipid metabolic process	Unigene26663_All, CL769.Contig1_All
negative regulation of cellular protein metabolic process	CL1157.Contig5_All, CL1157.Contig3_All
negative regulation of protein metabolic process	CL1157.Contig5_All, CL1157.Contig3_All
regulation of cell division	Unigene12380_All, CL1375.Contig2_All
meristem initiation	Unigene3506_All, Unigene25546_All, Unigene22187_All, CL386.Contig1_All, Unigene17655_All
cellular chemical homeostasis	Unigene19810_All, Unigene3434_All, Unigene3571_All, CL6046.Contig3_All, Unigene20771_All
detection of stimulus	Unigene523_All, Unigene608_All, Unigene22976_All, Unigene17054_All
nucleobase-containing compound metabolic process	CL754.Contig1_All, Unigene1464_All, Unigene1072_All, Unigene608_All, Unigene454_All, CL6046.Contig3_All, Unigene10378_All, Unigene11710_All, Unigene1205_All, CL2156.Contig2_All, Unigene25546_All, Unigene3779_All, Unigene19798_All, Unigene523_All, Unigene7350_All, CL14.Contig1_All, Unigene18531_All, CL6066.Contig1_All, Unigene588_All, CL4683.Contig2_All, CL2732.Contig2_All, Unigene9227_All, Unigen…
organelle organization	CL3480.Contig2_All, Unigene20325_All, CL754.Contig1_All, Unigene1072_All, Unigene608_All, Unigene22994_All, CL2596.Contig3_All, Unigene8897_All, CL2156.Contig2_All, Unigene25546_All, Unigene3779_All, Unigene523_All, Unigene3758_All, CL2822.Contig2_All, CL14.Contig1_All, Unigene11846_All, CL6066.Contig1_All, Unigene588_All, CL54.Contig2_All, CL3832.Contig1_All, Unigene1206_All, Unigene5887_All, CL…
immune effector process	Unigene22092_All, Unigene25546_All, Unigene1072_All, Unigene9811_All, CL699.Contig4_All, Unigene14744_All
nucleotide biosynthetic process	Unigene23316_All, Unigene1464_All, CL5629.Contig2_All, Unigene454_All, Unigene8157_All, CL6046.Contig3_All, Unigene17688_All, CL3727.Contig2_All, CL1360.Contig2_All, Unigene1032_All, Unigene797_All, Unigene523_All, Unigene15126_All, Unigene3434_All, Unigene6719_All, CL415.Contig2_All, Unigene17054_All, Unigene12371_All, Unigene23851_All
cellular lipid metabolic process	CL754.Contig1_All, Unigene19705_All, Unigene608_All, Unigene715_All, Unigene25504_All, Unigene14742_All, Unigene22884_All, CL6196.Contig2_All, CL3810.Contig2_All, CL2156.Contig2_All, CL4821.Contig2_All, Unigene17518_All, Unigene3660_All, CL4460.Contig2_All, Unigene523_All, Unigene14814_All, Unigene9196_All, Unigene23131_All, Unigene26663_All, CL1018.Contig1_All, CL3747.Contig1_All, Unigene18531_A…
defense response to virus	Unigene22092_All, Unigene25546_All, Unigene1072_All, Unigene9811_All, CL699.Contig4_All
response to high light intensity	Unigene7259_All, Unigene25828_All, Unigene20155_All, Unigene26663_All, Unigene15233_All, Unigene1270_All, CL1819.Contig1_All, Unigene15166_All
single-multicellular organism process	CL3480.Contig2_All, Unigene14149_All, Unigene1072_All, Unigene608_All, Unigene715_All, CL6046.Contig3_All, Unigene30853_All, CL3257.Contig3_All, Unigene17435_All, Unigene11710_All, Unigene22884_All, CL4730.Contig1_All, Unigene9811_All, Unigene14752_All, Unigene25546_All, Unigene9185_All, Unigene3779_All, Unigene19798_All, Unigene3758_All, CL2822.Contig2_All, CL14.Contig1_All, CL3747.Contig1_All, …
hydrogen transport	CL1360.Contig2_All, Unigene523_All, CL415.Contig2_All, Unigene17054_All
proton transport	CL1360.Contig2_All, Unigene523_All, CL415.Contig2_All, Unigene17054_All
macromolecule metabolic process	CL754.Contig1_All, Unigene1072_All, Unigene608_All, CL516.Contig2_All, CL5328.Contig2_All, CL2017.Contig2_All, CL3926.Contig2_All, Unigene14547_All, Unigene12055_All, Unigene523_All, Unigene7350_All, CL957.Contig1_All, Unigene4417_All, CL6066.Contig1_All, Unigene588_All, CL2732.Contig2_All, Unigene22793_All, CL6164.Contig2_All, CL54.Contig2_All, Unigene5887_All, Unigene25730_All, Unigene1881_All,…
response to auxin stimulus	Unigene5887_All, Unigene25268_All, Unigene26749_All, CL3188.Contig1_All, CL283.Contig1_All, Unigene9811_All, Unigene12273_All
defense response to fungus	Unigene523_All, Unigene608_All, Unigene715_All, Unigene17054_All, CL2951.Contig2_All, CL283.Contig1_All, Unigene11513_All
organic cyclic compound metabolic process	CL3480.Contig2_All, CL754.Contig1_All, Unigene1464_All, Unigene1072_All, Unigene608_All, Unigene454_All, CL2160.Contig2_All, CL6046.Contig3_All, Unigene10378_All, Unigene11710_All, Unigene22884_All, Unigene1205_All, CL2156.Contig2_All, Unigene9113_All, Unigene25546_All, Unigene9185_All, Unigene3779_All, Unigene19798_All, Unigene523_All, Unigene7350_All, CL14.Contig1_All, Unigene4417_All, Unigene1…
secondary metabolite biosynthetic process	CL4066.Contig1_All, CL4054.Contig2_All, CL1157.Contig3_All, Unigene15651_All, Unigene9273_All, Unigene14620_All, CL1157.Contig5_All, Unigene25703_All, Unigene17054_All, CL2035.Contig1_All
organic cyclic compound biosynthetic process	Unigene23316_All, CL3480.Contig2_All, CL754.Contig1_All, Unigene1464_All, Unigene608_All, Unigene454_All, CL619.Contig3_All, CL6046.Contig3_All, Unigene1270_All, Unigene15651_All, Unigene22884_All, CL4489.Contig1_All, CL2156.Contig2_All, Unigene9113_All, Unigene11766_All, Unigene3660_All, CL3478.Contig2_All, Unigene25546_All, Unigene1032_All, Unigene9185_All, Unigene523_All, Unigene9196_All, Unig…
flower development	Unigene5887_All, Unigene25546_All, Unigene1072_All, Unigene9185_All, CL4748.Contig2_All, Unigene19810_All, CL3257.Contig3_All, Unigene22092_All, Unigene11710_All, CL3325.Contig2_All, Unigene25268_All, Unigene17970_All, CL386.Contig1_All, Unigene9811_All, Unigene17655_All
cellular nitrogen compound metabolic process	CL754.Contig1_All, Unigene1464_All, Unigene1072_All, Unigene608_All, Unigene454_All, CL6046.Contig3_All, Unigene10378_All, Unigene11710_All, Unigene1205_All, CL2156.Contig2_All, Unigene14752_All, Unigene25546_All, Unigene12055_All, Unigene3779_All, Unigene19798_All, Unigene523_All, Unigene7350_All, CL14.Contig1_All, CL3747.Contig1_All, Unigene4417_All, Unigene18531_All, CL6066.Contig1_All, Unigen…
aspartate family amino acid biosynthetic process	Unigene3724_All, Unigene11710_All, Unigene17954_All, Unigene14620_All, Unigene3571_All, Unigene20771_All
cellular metal ion homeostasis	Unigene19810_All, Unigene20771_All
photosynthesis, light harvesting	Unigene1270_All, Unigene6999_All
organic acid biosynthetic process	Unigene19705_All, Unigene608_All, Unigene715_All, Unigene20771_All, Unigene9273_All, Unigene11710_All, Unigene22884_All, CL2156.Contig2_All, Unigene11766_All, Unigene3724_All, Unigene523_All, Unigene14814_All, Unigene23131_All, Unigene26663_All, Unigene4417_All, Unigene18531_All, Unigene588_All, Unigene20397_All, Unigene15105_All, CL769.Contig1_All, Unigene17688_All, Unigene14620_All, Unigene1745…
carboxylic acid biosynthetic process	Unigene19705_All, Unigene608_All, Unigene715_All, Unigene20771_All, Unigene9273_All, Unigene11710_All, Unigene22884_All, CL2156.Contig2_All, Unigene11766_All, Unigene3724_All, Unigene523_All, Unigene14814_All, Unigene23131_All, Unigene26663_All, Unigene4417_All, Unigene18531_All, Unigene588_All, Unigene20397_All, Unigene15105_All, CL769.Contig1_All, Unigene17688_All, Unigene14620_All, Unigene1745…
nucleobase-containing compound biosynthetic process	Unigene23316_All, CL754.Contig1_All, Unigene1464_All, CL5629.Contig2_All, Unigene608_All, Unigene454_All, Unigene8157_All, CL6046.Contig3_All, Unigene17688_All, Unigene1270_All, CL4489.Contig1_All, CL3727.Contig2_All, CL1360.Contig2_All, Unigene25546_All, Unigene1032_All, Unigene797_All, Unigene523_All, CL2095.Contig2_All, Unigene15126_All, Unigene3434_All, Unigene6719_All, CL415.Contig2_All, Uni…
porphyrin-containing compound biosynthetic process	Unigene3660_All, Unigene11644_All, Unigene523_All, Unigene608_All, Unigene26663_All, CL1018.Contig1_All, CL769.Contig1_All
nucleoside phosphate biosynthetic process	Unigene23316_All, Unigene1464_All, CL5629.Contig2_All, Unigene454_All, Unigene8157_All, CL6046.Contig3_All, Unigene17688_All, CL3727.Contig2_All, CL1360.Contig2_All, Unigene1032_All, Unigene797_All, Unigene523_All, Unigene15126_All, Unigene3434_All, Unigene6719_All, CL415.Contig2_All, Unigene17054_All, Unigene12371_All, Unigene23851_All
plastid membrane organization	CL3832.Contig1_All, Unigene3660_All, CL754.Contig1_All, Unigene523_All, Unigene608_All, CL2820.Contig2_All, Unigene14672_All, Unigene1270_All, CL5751.Contig1_All
thylakoid membrane organization	CL3832.Contig1_All, Unigene3660_All, CL754.Contig1_All, Unigene523_All, Unigene608_All, CL2820.Contig2_All, Unigene14672_All, Unigene1270_All, CL5751.Contig1_All
isoprenoid metabolic process	CL754.Contig1_All, Unigene14871_All, Unigene608_All, Unigene14742_All, CL2820.Contig2_All, CL5751.Contig1_All, CL6196.Contig2_All, CL2156.Contig2_All, Unigene17518_All, Unigene3660_All, Unigene523_All, CL1018.Contig1_All, Unigene26663_All, Unigene14672_All, Unigene18531_All, Unigene17954_All, Unigene17970_All, CL769.Contig1_All
pigment biosynthetic process	Unigene3660_All, Unigene11644_All, Unigene523_All, Unigene608_All, Unigene26663_All, CL1018.Contig1_All, Unigene14672_All, Unigene15651_All, CL5751.Contig1_All, Unigene17970_All, CL769.Contig1_All
photosynthesis, light reaction	Unigene11766_All, Unigene3660_All, CL754.Contig1_All, Unigene6999_All, Unigene523_All, Unigene608_All, Unigene26663_All, Unigene1270_All, CL6196.Contig2_All, Unigene588_All, Unigene17054_All, Unigene15166_All
alpha-amino acid metabolic process	CL2160.Contig2_All, Unigene20771_All, Unigene11710_All, Unigene14620_All, Unigene3571_All, CL2156.Contig2_All, Unigene15166_All, Unigene11766_All, Unigene4796_All, Unigene11843_All, Unigene3724_All, Unigene26663_All, Unigene20547_All, Unigene4417_All, CL1375.Contig2_All, Unigene17954_All, Unigene15105_All, Unigene20397_All, Unigene588_All, Unigene20111_All, Unigene17970_All, Unigene15421_All, Uni…
multicellular organismal process	CL3480.Contig2_All, Unigene14149_All, Unigene1072_All, Unigene608_All, Unigene715_All, CL6046.Contig3_All, Unigene30853_All, CL3257.Contig3_All, Unigene17435_All, Unigene11710_All, Unigene22884_All, CL4730.Contig1_All, Unigene9811_All, Unigene14752_All, Unigene25546_All, Unigene9185_All, Unigene3779_All, Unigene19798_All, Unigene3758_All, CL2822.Contig2_All, CL14.Contig1_All, CL3747.Contig1_All, …
cation homeostasis	Unigene19810_All, Unigene3434_All, Unigene3571_All, CL6046.Contig3_All, Unigene20771_All
tetrapyrrole biosynthetic process	Unigene3660_All, Unigene11644_All, Unigene523_All, Unigene608_All, Unigene26663_All, CL1018.Contig1_All, CL769.Contig1_All
cellular homeostasis	CL6046.Contig3_All, Unigene25200_All, Unigene20771_All, Unigene19810_All, Unigene3434_All, CL1819.Contig1_All, Unigene3571_All, Unigene10076_All, Unigene8897_All
positive regulation of flavonoid biosynthetic process	CL1157.Contig5_All, CL1157.Contig3_All
D-xylose metabolic process	Unigene268_All, Unigene15126_All
cell development	Unigene5887_All, Unigene9185_All, Unigene258_All, CL2822.Contig2_All, CL6073.Contig1_All, CL14.Contig1_All, CL3747.Contig1_All, CL4696.Contig1_All, Unigene19674_All, Unigene6213_All, Unigene20397_All, Unigene1977_All, Unigene25268_All, CL259.Contig2_All, CL3747.Contig2_All, Unigene17275_All
reproduction	Unigene23316_All, Unigene14149_All, Unigene1072_All, Unigene608_All, CL6073.Contig1_All, CL6046.Contig3_All, Unigene30853_All, Unigene22092_All, CL3257.Contig3_All, Unigene11710_All, Unigene1540_All, CL4730.Contig1_All, Unigene9811_All, CL3478.Contig2_All, Unigene25546_All, Unigene9185_All, Unigene19798_All, CL2822.Contig2_All, Unigene6823_All, Unigene20305_All, CL14.Contig1_All, CL3747.Contig1_A…
protein maturation	Unigene14474_All, Unigene12055_All, Unigene258_All, Unigene3779_All, CL2954.Contig2_All
response to organic cyclic compound	Unigene25546_All, Unigene1072_All, Unigene258_All, Unigene523_All, Unigene608_All, Unigene715_All, CL283.Contig1_All, Unigene22092_All, Unigene729_All, Unigene12186_All, CL4683.Contig2_All, CL4173.Contig2_All, Unigene17054_All, CL699.Contig4_All, Unigene6611_All, Unigene11513_All
chromatin silencing by small RNA	Unigene22092_All, Unigene1072_All, Unigene17655_All
developmental cell growth	CL4696.Contig1_All, Unigene19674_All, Unigene6213_All, Unigene9185_All, CL6073.Contig1_All, CL3747.Contig2_All, Unigene17275_All, CL3747.Contig1_All
coenzyme metabolic process	CL3832.Contig1_All, CL3480.Contig2_All, Unigene608_All, Unigene891_All, Unigene1270_All, CL5751.Contig1_All, Unigene25919_All, CL2156.Contig2_All, Unigene3660_All, CL3478.Contig2_All, Unigene523_All, Unigene9185_All, Unigene20305_All, Unigene23131_All, CL1018.Contig1_All, Unigene26663_All, Unigene18531_All, Unigene17054_All, CL769.Contig1_All
cytoskeleton organization	CL3480.Contig2_All, Unigene5887_All, Unigene23071_All, CL6073.Contig1_All, Unigene22994_All, CL2596.Contig3_All, Unigene9273_All, Unigene25268_All, Unigene3571_All, CL2156.Contig2_All, CL2822.Contig2_All, Unigene14929_All, CL1375.Contig2_All, CL294.Contig5_All, Unigene23460_All, Unigene6611_All, CL54.Contig2_All
cellular aldehyde metabolic process	Unigene3660_All, CL754.Contig1_All, Unigene14871_All, Unigene523_All, Unigene608_All, Unigene23315_All, Unigene26663_All, Unigene14742_All, CL1018.Contig1_All, CL2820.Contig2_All, Unigene18531_All, CL6196.Contig2_All, Unigene25919_All, CL2156.Contig2_All, CL769.Contig1_All
production of ta-siRNAs involved in RNA interference	Unigene22092_All, Unigene25546_All, Unigene1072_All, CL699.Contig4_All
cellular response to oxidative stress	Unigene1270_All, Unigene12027_All, Unigene17970_All, Unigene26663_All
organophosphate metabolic process	Unigene23316_All, CL754.Contig1_All, Unigene1464_All, Unigene608_All, Unigene454_All, Unigene25504_All, CL6046.Contig3_All, Unigene14742_All, Unigene1270_All, CL6196.Contig2_All, Unigene25919_All, CL2156.Contig2_All, CL4821.Contig2_All, Unigene3660_All, CL4460.Contig2_All, Unigene1032_All, Unigene523_All, Unigene20305_All, Unigene15126_All, CL14.Contig1_All, Unigene26663_All, CL1018.Contig1_All, …
plastid organization	CL3832.Contig1_All, Unigene3660_All, CL754.Contig1_All, Unigene18205_All, Unigene523_All, Unigene608_All, Unigene26663_All, CL2820.Contig2_All, Unigene14672_All, CL4748.Contig2_All, Unigene1270_All, CL5751.Contig1_All, Unigene588_All, Unigene17970_All, Unigene17054_All
negative regulation of defense response	Unigene523_All, Unigene608_All, Unigene17054_All, Unigene31542_All, CL283.Contig1_All
organ formation	Unigene5887_All, Unigene22092_All, CL3325.Contig2_All, Unigene1072_All, Unigene17655_All
phosphatidylglycerol biosynthetic process	CL6196.Contig2_All, Unigene17356_All
one-carbon metabolic process	Unigene11766_All, CL6046.Contig3_All
positive regulation of cell proliferation	Unigene25676_All, Unigene25404_All
maintenance of meristem identity	Unigene5887_All, Unigene258_All
polyol biosynthetic process	Unigene25504_All, CL769.Contig1_All
phosphatidylglycerol metabolic process	CL6196.Contig2_All, Unigene17356_All
metal ion homeostasis	Unigene19810_All, Unigene20771_All
transcription, DNA-dependent	CL754.Contig1_All, Unigene25546_All, Unigene608_All, CL2095.Contig2_All, Unigene1270_All, CL4489.Contig1_All, Unigene26787_All, Unigene11513_All
negative regulation of transcription, DNA-dependent	Unigene22092_All, Unigene25546_All, CL5629.Contig2_All, Unigene1072_All, Unigene26749_All, Unigene8157_All, Unigene9763_All, Unigene17655_All
negative regulation of RNA metabolic process	Unigene22092_All, Unigene25546_All, CL5629.Contig2_All, Unigene1072_All, Unigene26749_All, Unigene8157_All, Unigene9763_All, Unigene17655_All
salicylic acid mediated signaling pathway	Unigene12186_All, Unigene523_All, Unigene608_All, Unigene715_All, Unigene17054_All, CL283.Contig1_All
cellular response to salicylic acid stimulus	Unigene12186_All, Unigene523_All, Unigene608_All, Unigene715_All, Unigene17054_All, CL283.Contig1_All
hydrogen peroxide catabolic process	Unigene1270_All, Unigene17970_All, Unigene26663_All
carbohydrate catabolic process	CL3832.Contig1_All, CL4248.Contig2_All, Unigene1077_All, Unigene608_All, Unigene11868_All, CL1157.Contig3_All, Unigene1270_All, CL5751.Contig1_All, Unigene9273_All, CL2035.Contig1_All, CL2808.Contig1_All, Unigene3660_All, Unigene11843_All, Unigene797_All, Unigene523_All, Unigene9185_All, Unigene14814_All, Unigene20305_All, CL1018.Contig1_All, Unigene26663_All, CL1375.Contig2_All, CL4583.Contig1_A…
alpha-amino acid biosynthetic process	Unigene20771_All, Unigene11710_All, Unigene14620_All, Unigene3571_All, Unigene15166_All, Unigene11766_All, Unigene11843_All, Unigene3724_All, Unigene26663_All, CL1375.Contig2_All, Unigene20547_All, Unigene17954_All, Unigene15105_All, Unigene20397_All, Unigene588_All, Unigene17970_All, Unigene2976_All, Unigene3776_All
primary metabolic process	CL754.Contig1_All, Unigene1464_All, Unigene1072_All, Unigene608_All, CL6046.Contig3_All, CL516.Contig2_All, CL5328.Contig2_All, CL2951.Contig2_All, Unigene14742_All, Unigene22884_All, Unigene493_All, CL2017.Contig2_All, CL3810.Contig2_All, CL3926.Contig2_All, Unigene14547_All, Unigene12055_All, Unigene523_All, Unigene7350_All, CL957.Contig1_All, Unigene4417_All, Unigene11756_All, CL6066.Contig1_A…
response to hormone stimulus	Unigene12204_All, CL3889.Contig1_All, Unigene5887_All, Unigene11644_All, Unigene608_All, Unigene23071_All, Unigene715_All, Unigene26749_All, CL3673.Contig4_All, CL3889.Contig2_All, CL3673.Contig2_All, Unigene15651_All, CL4696.Contig1_All, Unigene25268_All, Unigene17451_All, Unigene9811_All, Unigene12273_All, Unigene14752_All, Unigene9185_All, Unigene523_All, Unigene19798_All, Unigene11757_All, Un…
RNA biosynthetic process	CL754.Contig1_All, Unigene25546_All, Unigene608_All, CL2095.Contig2_All, Unigene1270_All, CL4489.Contig1_All, Unigene26787_All, Unigene11513_All
glycosyl compound biosynthetic process	CL1360.Contig2_All, Unigene1032_All, Unigene523_All, CL4066.Contig1_All, CL6046.Contig3_All, Unigene9273_All, Unigene3434_All, Unigene14620_All, CL415.Contig2_All, Unigene17054_All, CL2035.Contig1_All
mRNA processing	Unigene25916_All, Unigene258_All, CL4683.Contig2_All, Unigene15685_All, Unigene25676_All
response to endogenous stimulus	Unigene12204_All, CL3889.Contig1_All, Unigene5887_All, Unigene11644_All, Unigene608_All, Unigene23071_All, Unigene715_All, Unigene26749_All, CL3673.Contig4_All, CL3889.Contig2_All, CL3673.Contig2_All, Unigene15651_All, CL4696.Contig1_All, Unigene25268_All, Unigene17451_All, Unigene9811_All, Unigene14744_All, Unigene12273_All, Unigene14752_All, Unigene9185_All, Unigene523_All, Unigene19798_All, Un…
chromatin silencing	Unigene22092_All, Unigene25546_All, CL5629.Contig2_All, Unigene1072_All, Unigene8157_All, Unigene17655_All
pollination	CL3478.Contig2_All, Unigene6213_All, CL6073.Contig1_All, CL3747.Contig2_All, Unigene9666_All, CL3747.Contig1_All
multi-multicellular organism process	CL3478.Contig2_All, Unigene6213_All, CL6073.Contig1_All, CL3747.Contig2_All, Unigene9666_All, CL3747.Contig1_All
cellular macromolecule metabolic process	CL754.Contig1_All, Unigene1072_All, Unigene608_All, CL516.Contig2_All, CL5328.Contig2_All, CL2017.Contig2_All, CL3926.Contig2_All, Unigene12055_All, Unigene523_All, Unigene7350_All, CL957.Contig1_All, Unigene4417_All, CL6066.Contig1_All, Unigene588_All, CL2732.Contig2_All, Unigene22793_All, CL6164.Contig2_All, CL54.Contig2_All, Unigene5887_All, Unigene1881_All, CL3103.Contig3_All, Unigene25828_Al…
positive regulation of transcription, DNA-dependent	CL3832.Contig1_All, Unigene1270_All, CL754.Contig1_All, Unigene258_All, CL4683.Contig2_All, Unigene608_All, CL1018.Contig1_All
organonitrogen compound metabolic process	Unigene19705_All, Unigene608_All, Unigene454_All, CL2160.Contig2_All, CL6046.Contig3_All, CL3889.Contig2_All, Unigene30853_All, Unigene11710_All, Unigene22884_All, CL2156.Contig2_All, Unigene14752_All, Unigene12055_All, Unigene523_All, CL14.Contig1_All, CL3747.Contig1_All, Unigene4417_All, Unigene18531_All, Unigene588_All, Unigene20397_All, CL769.Contig1_All, CL3832.Contig1_All, Unigene11644_All,…
response to hypoxia	Unigene12186_All, Unigene3776_All
regulation of flavonoid biosynthetic process	CL1157.Contig5_All, CL1157.Contig3_All
regulation of ketone biosynthetic process	CL1157.Contig5_All, CL1157.Contig3_All
response to decreased oxygen levels	Unigene12186_All, Unigene3776_All
negative regulation of catalytic activity	Unigene9273_All, Unigene4796_All
negative regulation of molecular function	Unigene9273_All, Unigene4796_All
response to oxygen levels	Unigene12186_All, Unigene3776_All
positive regulation of secondary metabolite biosynthetic process	CL1157.Contig5_All, CL1157.Contig3_All
protein peptidyl-prolyl isomerization	Unigene9380_All, Unigene14871_All, Unigene7350_All
cellular amide metabolic process	Unigene25772_All, Unigene14752_All, Unigene12055_All
cellular response to hydrogen peroxide	Unigene1270_All, Unigene17970_All, Unigene26663_All
cellular macromolecular complex assembly	CL3832.Contig1_All, CL754.Contig1_All, Unigene608_All, Unigene15128_All, Unigene1270_All, Unigene12854_All, CL4696.Contig1_All, CL6196.Contig2_All, CL694.Contig1_All, Unigene15166_All, Unigene10106_All, Unigene3660_All, Unigene523_All, Unigene25916_All, Unigene26663_All, CL3747.Contig1_All, CL294.Contig5_All, Unigene588_All, Unigene631_All, Unigene17054_All, CL3747.Contig2_All
interaction with host	Unigene25546_All, Unigene25828_All, Unigene9811_All, CL699.Contig4_All
macromolecular complex subunit organization	CL3832.Contig1_All, CL754.Contig1_All, Unigene608_All, Unigene23071_All, CL5328.Contig2_All, Unigene15128_All, Unigene1270_All, Unigene12854_All, CL4696.Contig1_All, Unigene25268_All, CL6196.Contig2_All, CL694.Contig1_All, Unigene15166_All, Unigene10106_All, Unigene3660_All, Unigene523_All, Unigene25916_All, CL2822.Contig2_All, Unigene26663_All, CL1375.Contig2_All, CL3747.Contig1_All, CL294.Conti…
cellular response to organic substance	Unigene12204_All, Unigene11644_All, Unigene1072_All, Unigene608_All, Unigene715_All, CL1157.Contig3_All, Unigene15651_All, Unigene22092_All, Unigene12186_All, Unigene25268_All, Unigene3506_All, Unigene25546_All, Unigene9185_All, Unigene523_All, Unigene19798_All, Unigene258_All, CL283.Contig1_All, CL4683.Contig2_All, Unigene6115_All, CL1157.Contig5_All, Unigene17054_All, Unigene11513_All, CL699.Co…
GTP metabolic process	CL3738.Contig1_All, Unigene25664_All, CL294.Contig5_All, Unigene1032_All, Unigene268_All, CL14.Contig1_All
positive regulation of gene expression	CL3832.Contig1_All, Unigene1270_All, CL754.Contig1_All, Unigene258_All, CL4683.Contig2_All, Unigene608_All, CL1018.Contig1_All
positive regulation of RNA metabolic process	CL3832.Contig1_All, Unigene1270_All, CL754.Contig1_All, Unigene258_All, CL4683.Contig2_All, Unigene608_All, CL1018.Contig1_All
negative regulation of nucleobase-containing compound metabolic process	Unigene22092_All, Unigene25546_All, CL5629.Contig2_All, Unigene1072_All, Unigene26749_All, Unigene8157_All, Unigene9763_All, Unigene17655_All
negative regulation of nitrogen compound metabolic process	Unigene22092_All, Unigene25546_All, CL5629.Contig2_All, Unigene1072_All, Unigene26749_All, Unigene8157_All, Unigene9763_All, Unigene17655_All
cellular developmental process	CL3832.Contig1_All, Unigene5887_All, Unigene608_All, Unigene23071_All, CL6073.Contig1_All, CL4696.Contig1_All, CL5751.Contig1_All, Unigene11720_All, CL1351.Contig1_All, Unigene6213_All, Unigene25268_All, CL259.Contig2_All, Unigene9811_All, Unigene9113_All, Unigene4028_All, Unigene12380_All, Unigene797_All, Unigene9185_All, Unigene258_All, CL2822.Contig2_All, CL14.Contig1_All, CL3747.Contig1_All, …
nucleoside triphosphate metabolic process	Unigene25664_All, CL1360.Contig2_All, Unigene1032_All, Unigene523_All, Unigene268_All, CL14.Contig1_All, CL6046.Contig3_All, CL294.Contig5_All, CL3738.Contig1_All, Unigene1270_All, Unigene3434_All, Unigene6719_All, Unigene25268_All, CL415.Contig2_All, Unigene17054_All
seed dormancy process	Unigene3701_All, Unigene3506_All, Unigene11644_All, Unigene608_All
dormancy process	Unigene3701_All, Unigene3506_All, Unigene11644_All, Unigene608_All
positive regulation of nucleobase-containing compound metabolic process	CL3832.Contig1_All, Unigene1270_All, CL754.Contig1_All, Unigene258_All, CL4683.Contig2_All, Unigene608_All, CL1018.Contig1_All
gene silencing by RNA	Unigene25546_All, Unigene1072_All, Unigene258_All, Unigene22092_All, CL4683.Contig2_All, Unigene11513_All, Unigene17655_All, CL699.Contig4_All
tryptophan catabolic process	Unigene4796_All, Unigene4417_All
nitrate transport	CL1914.Contig2_All, Unigene14744_All
stem cell maintenance	Unigene5887_All, Unigene258_All
negative regulation of cell differentiation	Unigene5887_All, Unigene258_All
indolalkylamine catabolic process	Unigene4796_All, Unigene4417_All
stem cell development	Unigene5887_All, Unigene258_All
response to sucrose stimulus	Unigene1077_All, CL1157.Contig5_All, Unigene26663_All, CL1157.Contig3_All, Unigene15166_All
response to disaccharide stimulus	Unigene1077_All, CL1157.Contig5_All, Unigene26663_All, CL1157.Contig3_All, Unigene15166_All
auxin metabolic process	Unigene14149_All, Unigene4796_All, Unigene9811_All, Unigene4417_All
indole-containing compound biosynthetic process	Unigene4796_All, CL4066.Contig1_All, CL619.Contig3_All, Unigene4417_All
symbiosis, encompassing mutualism through parasitism	Unigene25546_All, Unigene25828_All, Unigene9811_All, CL699.Contig4_All
positive regulation of biosynthetic process	CL3832.Contig1_All, CL754.Contig1_All, Unigene258_All, Unigene608_All, CL1018.Contig1_All, CL1157.Contig3_All, Unigene1270_All, CL4683.Contig2_All, CL1157.Contig5_All
positive regulation of cellular biosynthetic process	CL3832.Contig1_All, CL754.Contig1_All, Unigene258_All, Unigene608_All, CL1018.Contig1_All, CL1157.Contig3_All, Unigene1270_All, CL4683.Contig2_All, CL1157.Contig5_All
cation transport	CL6046.Contig3_All, Unigene15651_All, Unigene25703_All, Unigene14744_All, CL1360.Contig2_All, Unigene459_All, Unigene523_All, Unigene22238_All, CL4054.Contig2_All, Unigene23131_All, CL283.Contig1_All, Unigene19810_All, Unigene3434_All, CL2739.Contig2_All, CL415.Contig2_All, Unigene17054_All
endoplasmic reticulum unfolded protein response	CL1157.Contig5_All, CL283.Contig1_All, CL1157.Contig3_All
regulation of biological quality	CL3480.Contig2_All, Unigene14149_All, Unigene25828_All, Unigene891_All, CL6046.Contig3_All, Unigene20771_All, CL1819.Contig1_All, Unigene25268_All, Unigene8897_All, Unigene10076_All, Unigene3571_All, Unigene9811_All, CL2156.Contig2_All, Unigene12273_All, Unigene9113_All, CL3478.Contig2_All, Unigene25546_All, Unigene4796_All, Unigene9185_All, CL2822.Contig2_All, Unigene23131_All, Unigene25200_All,…
heterocycle metabolic process	CL754.Contig1_All, Unigene1464_All, Unigene1072_All, Unigene608_All, Unigene454_All, CL2160.Contig2_All, CL6046.Contig3_All, Unigene10378_All, Unigene11710_All, Unigene1205_All, CL2156.Contig2_All, Unigene25546_All, Unigene3779_All, Unigene19798_All, Unigene523_All, Unigene7350_All, CL14.Contig1_All, Unigene4417_All, Unigene18531_All, CL6066.Contig1_All, Unigene588_All, CL4683.Contig2_All, CL2732…
positive regulation of nitrogen compound metabolic process	CL3832.Contig1_All, Unigene1270_All, CL754.Contig1_All, Unigene258_All, CL4683.Contig2_All, Unigene608_All, CL1018.Contig1_All
S-glycoside metabolic process	Unigene9273_All, Unigene14620_All, Unigene523_All, CL4066.Contig1_All, Unigene17054_All, CL2035.Contig1_All
glycosinolate metabolic process	Unigene9273_All, Unigene14620_All, Unigene523_All, CL4066.Contig1_All, Unigene17054_All, CL2035.Contig1_All
glucosinolate metabolic process	Unigene9273_All, Unigene14620_All, Unigene523_All, CL4066.Contig1_All, Unigene17054_All, CL2035.Contig1_All
endocytosis	CL3480.Contig2_All, CL14.Contig1_All
ion homeostasis	Unigene19810_All, Unigene3434_All, Unigene3571_All, CL6046.Contig3_All, Unigene20771_All
interspecies interaction between organisms	Unigene25546_All, Unigene25828_All, Unigene9811_All, CL699.Contig4_All
cell redox homeostasis	CL1819.Contig1_All, Unigene8897_All, Unigene10076_All, Unigene25200_All
cellular aromatic compound metabolic process	CL754.Contig1_All, Unigene1464_All, Unigene1072_All, Unigene608_All, Unigene454_All, CL6046.Contig3_All, Unigene17943_All, Unigene10378_All, Unigene11710_All, Unigene1205_All, CL2156.Contig2_All, Unigene25546_All, Unigene3779_All, Unigene19798_All, Unigene523_All, Unigene7350_All, CL14.Contig1_All, Unigene4417_All, Unigene18531_All, CL6066.Contig1_All, Unigene588_All, CL4683.Contig2_All, CL2732.C…
response to unfolded protein	CL1157.Contig5_All, CL283.Contig1_All, CL1157.Contig3_All
virus induced gene silencing	Unigene25546_All, Unigene9811_All, CL699.Contig4_All
auxin biosynthetic process	Unigene14149_All, Unigene4796_All, Unigene4417_All
polyol metabolic process	Unigene25504_All, CL4644.Contig2_All, CL769.Contig1_All
cellular response to unfolded protein	CL1157.Contig5_All, CL283.Contig1_All, CL1157.Contig3_All
cellular response to topologically incorrect protein	CL1157.Contig5_All, CL283.Contig1_All, CL1157.Contig3_All
modulation by symbiont of RNA levels in host	Unigene25546_All, Unigene9811_All, CL699.Contig4_All
modulation of RNA levels in other organism involved in symbiotic interaction	Unigene25546_All, Unigene9811_All, CL699.Contig4_All
regulation of immune system process	Unigene523_All, Unigene608_All, Unigene715_All, Unigene25828_All, Unigene17054_All, CL283.Contig1_All, Unigene11513_All
regulation of immune response	Unigene523_All, Unigene608_All, Unigene715_All, Unigene25828_All, Unigene17054_All, CL283.Contig1_All, Unigene11513_All
guanosine-containing compound metabolic process	CL3738.Contig1_All, Unigene25664_All, CL294.Contig5_All, Unigene1032_All, Unigene268_All, CL14.Contig1_All
macromolecular complex assembly	CL3832.Contig1_All, CL754.Contig1_All, Unigene608_All, Unigene15128_All, Unigene1270_All, Unigene12854_All, CL4696.Contig1_All, CL6196.Contig2_All, CL694.Contig1_All, Unigene15166_All, Unigene10106_All, Unigene3660_All, Unigene523_All, Unigene25916_All, Unigene26663_All, CL3747.Contig1_All, CL294.Contig5_All, Unigene588_All, Unigene631_All, Unigene17054_All, CL3747.Contig2_All, Unigene6611_All
negative regulation of cellular process	Unigene5887_All, CL5629.Contig2_All, Unigene1072_All, Unigene715_All, Unigene26749_All, Unigene8157_All, Unigene9763_All, CL1157.Contig3_All, Unigene1270_All, Unigene22092_All, Unigene17655_All, Unigene25546_All, Unigene258_All, Unigene20155_All, CL283.Contig1_All, CL1157.Contig5_All
cellular response to chemical stimulus	Unigene12204_All, Unigene11644_All, Unigene1072_All, Unigene608_All, Unigene715_All, CL1157.Contig3_All, Unigene1270_All, Unigene15651_All, Unigene22092_All, Unigene12186_All, Unigene25268_All, Unigene3506_All, Unigene25546_All, Unigene12027_All, Unigene9185_All, Unigene523_All, Unigene19798_All, Unigene258_All, CL283.Contig1_All, Unigene26663_All, CL4683.Contig2_All, Unigene6115_All, CL1157.Cont…
S-glycoside biosynthetic process	Unigene9273_All, Unigene14620_All, CL4066.Contig1_All, Unigene17054_All, CL2035.Contig1_All
glycosinolate biosynthetic process	Unigene9273_All, Unigene14620_All, CL4066.Contig1_All, Unigene17054_All, CL2035.Contig1_All
glucosinolate biosynthetic process	Unigene9273_All, Unigene14620_All, CL4066.Contig1_All, Unigene17054_All, CL2035.Contig1_All
salicylic acid biosynthetic process	Unigene11766_All, Unigene523_All, Unigene608_All, Unigene17054_All
response to light intensity	Unigene7259_All, Unigene25828_All, Unigene20155_All, Unigene26663_All, Unigene15233_All, Unigene1270_All, CL1819.Contig1_All, Unigene15166_All
terpenoid biosynthetic process	Unigene17518_All, Unigene608_All, Unigene14672_All, Unigene18531_All, CL5751.Contig1_All, Unigene17954_All, Unigene17970_All, CL769.Contig1_All
stem cell differentiation	Unigene5887_All, Unigene258_All
positive regulation of macromolecule biosynthetic process	CL3832.Contig1_All, Unigene1270_All, CL754.Contig1_All, Unigene258_All, CL4683.Contig2_All, Unigene608_All, CL1018.Contig1_All
negative regulation of response to stimulus	Unigene19798_All, Unigene523_All, Unigene608_All, Unigene17054_All, Unigene31542_All, CL283.Contig1_All
calcium ion transport	Unigene3434_All, CL6046.Contig3_All, Unigene23131_All
ribonucleotide biosynthetic process	Unigene23316_All, CL1360.Contig2_All, Unigene1032_All, Unigene523_All, CL6046.Contig3_All, Unigene3434_All, CL415.Contig2_All, CL3727.Contig2_All, Unigene17054_All, Unigene12371_All, Unigene23851_All
hormone-mediated signaling pathway	Unigene12204_All, Unigene11644_All, Unigene9185_All, Unigene19798_All, Unigene523_All, Unigene608_All, CL283.Contig1_All, Unigene15651_All, Unigene25268_All, Unigene6115_All, Unigene17054_All
ribose phosphate biosynthetic process	Unigene23316_All, CL1360.Contig2_All, Unigene1032_All, Unigene523_All, CL6046.Contig3_All, Unigene3434_All, CL415.Contig2_All, CL3727.Contig2_All, Unigene17054_All, Unigene12371_All, Unigene23851_All
cellular amino acid biosynthetic process	Unigene20771_All, Unigene9273_All, Unigene11710_All, Unigene14620_All, Unigene3571_All, CL2156.Contig2_All, Unigene15166_All, Unigene11766_All, Unigene11843_All, Unigene3724_All, Unigene26663_All, CL1375.Contig2_All, Unigene20547_All, Unigene17954_All, Unigene15105_All, Unigene20397_All, Unigene588_All, Unigene17970_All, Unigene2976_All, CL769.Contig1_All, Unigene3776_All
heterocycle biosynthetic process	Unigene23316_All, CL754.Contig1_All, Unigene1464_All, Unigene608_All, Unigene454_All, CL619.Contig3_All, CL6046.Contig3_All, Unigene1270_All, Unigene15651_All, CL4489.Contig1_All, Unigene3660_All, Unigene25546_All, Unigene1032_All, Unigene523_All, Unigene15126_All, Unigene26663_All, CL1018.Contig1_All, Unigene4417_All, Unigene26787_All, Unigene12371_All, CL769.Contig1_All, CL5629.Contig2_All, Uni…
cell maturation	CL4696.Contig1_All, Unigene19674_All, Unigene9185_All, Unigene20397_All, Unigene25268_All, Unigene1977_All, Unigene17275_All
trichoblast maturation	CL4696.Contig1_All, Unigene19674_All, Unigene9185_All, Unigene20397_All, Unigene25268_All, Unigene1977_All, Unigene17275_All
root hair cell differentiation	CL4696.Contig1_All, Unigene19674_All, Unigene9185_All, Unigene20397_All, Unigene25268_All, Unigene1977_All, Unigene17275_All
purine nucleoside triphosphate metabolic process	Unigene25664_All, CL1360.Contig2_All, Unigene1032_All, Unigene523_All, Unigene268_All, CL14.Contig1_All, CL6046.Contig3_All, CL294.Contig5_All, CL3738.Contig1_All, Unigene1270_All, Unigene3434_All, Unigene25268_All, CL415.Contig2_All, Unigene17054_All
purine ribonucleoside triphosphate metabolic process	Unigene25664_All, CL1360.Contig2_All, Unigene1032_All, Unigene523_All, Unigene268_All, CL14.Contig1_All, CL6046.Contig3_All, CL294.Contig5_All, CL3738.Contig1_All, Unigene1270_All, Unigene3434_All, Unigene25268_All, CL415.Contig2_All, Unigene17054_All
ncRNA metabolic process	Unigene23316_All, Unigene3660_All, CL754.Contig1_All, Unigene3779_All, CL2954.Contig2_All, Unigene523_All, Unigene608_All, Unigene7350_All, Unigene26663_All, CL1018.Contig1_All, CL4748.Contig2_All, Unigene1270_All, Unigene588_All, Unigene17054_All, CL6164.Contig2_All
protein targeting to membrane	Unigene5887_All, Unigene523_All, Unigene608_All, Unigene715_All, Unigene17054_All, CL283.Contig1_All
multi-organism reproductive process	CL3478.Contig2_All, Unigene6213_All, CL6073.Contig1_All, CL3747.Contig2_All, Unigene9666_All, CL3747.Contig1_All
floral organ development	Unigene5887_All, Unigene1072_All, Unigene9185_All, CL4748.Contig2_All, CL3257.Contig3_All, Unigene22092_All, Unigene11710_All, CL3325.Contig2_All, Unigene25268_All, Unigene17970_All, Unigene17655_All
response to fungus	Unigene523_All, Unigene608_All, Unigene715_All, Unigene22976_All, CL2951.Contig2_All, CL283.Contig1_All, Unigene14620_All, Unigene17451_All, Unigene17054_All, Unigene11513_All
nucleotide metabolic process	Unigene23316_All, Unigene1464_All, Unigene608_All, Unigene454_All, CL6046.Contig3_All, Unigene1270_All, Unigene25919_All, CL2156.Contig2_All, Unigene3660_All, Unigene1032_All, Unigene523_All, Unigene20305_All, Unigene15126_All, CL14.Contig1_All, Unigene26663_All, CL1018.Contig1_All, CL294.Contig5_All, Unigene18531_All, Unigene12371_All, CL769.Contig1_All, CL3832.Contig1_All, CL5629.Contig2_All, U…
response to virus	Unigene22092_All, Unigene25546_All, Unigene1072_All, Unigene9811_All, CL699.Contig4_All
vegetative phase change	Unigene25546_All, Unigene9811_All
response to nitrate	CL1914.Contig2_All, Unigene14744_All
indole-containing compound catabolic process	Unigene4796_All, Unigene4417_All
regulation of secondary metabolite biosynthetic process	CL1157.Contig5_All, CL1157.Contig3_All
ribonucleoside triphosphate metabolic process	Unigene25664_All, CL1360.Contig2_All, Unigene1032_All, Unigene523_All, Unigene268_All, CL14.Contig1_All, CL6046.Contig3_All, CL294.Contig5_All, CL3738.Contig1_All, Unigene1270_All, Unigene3434_All, Unigene25268_All, CL415.Contig2_All, Unigene17054_All
chlorophyll metabolic process	Unigene3660_All, Unigene11644_All, Unigene523_All, Unigene608_All, Unigene26663_All, CL1018.Contig1_All, CL769.Contig1_All
response to red or far red light	Unigene23316_All, Unigene12380_All, Unigene3506_All, Unigene14752_All, Unigene6999_All, Unigene258_All, Unigene608_All, CL4066.Contig1_All, Unigene26663_All, Unigene25268_All, Unigene588_All, Unigene15166_All
glucose catabolic process	CL3832.Contig1_All, CL4248.Contig2_All, Unigene1077_All, Unigene608_All, Unigene11868_All, CL1157.Contig3_All, Unigene1270_All, CL5751.Contig1_All, CL2035.Contig1_All, CL2808.Contig1_All, Unigene3660_All, Unigene11843_All, Unigene797_All, Unigene523_All, Unigene20305_All, Unigene14814_All, CL1018.Contig1_All, Unigene26663_All, Unigene18531_All, CL1157.Contig5_All, Unigene17054_All
hexose catabolic process	CL3832.Contig1_All, CL4248.Contig2_All, Unigene1077_All, Unigene608_All, Unigene11868_All, CL1157.Contig3_All, Unigene1270_All, CL5751.Contig1_All, CL2035.Contig1_All, CL2808.Contig1_All, Unigene3660_All, Unigene11843_All, Unigene797_All, Unigene523_All, Unigene20305_All, Unigene14814_All, CL1018.Contig1_All, Unigene26663_All, Unigene18531_All, CL1157.Contig5_All, Unigene17054_All
monosaccharide catabolic process	CL3832.Contig1_All, CL4248.Contig2_All, Unigene1077_All, Unigene608_All, Unigene11868_All, CL1157.Contig3_All, Unigene1270_All, CL5751.Contig1_All, CL2035.Contig1_All, CL2808.Contig1_All, Unigene3660_All, Unigene11843_All, Unigene797_All, Unigene523_All, Unigene20305_All, Unigene14814_All, CL1018.Contig1_All, Unigene26663_All, Unigene18531_All, CL1157.Contig5_All, Unigene17054_All
salicylic acid metabolic process	Unigene11766_All, Unigene523_All, Unigene608_All, Unigene17054_All
floral whorl development	Unigene9185_All, CL4748.Contig2_All, CL3257.Contig3_All, Unigene11710_All, Unigene25268_All, CL386.Contig1_All, Unigene17970_All, Unigene9811_All
tetraterpenoid biosynthetic process	CL5751.Contig1_All, Unigene608_All, Unigene17970_All, CL769.Contig1_All, Unigene14672_All
carotenoid biosynthetic process	CL5751.Contig1_All, Unigene608_All, Unigene17970_All, CL769.Contig1_All, Unigene14672_All
glucose metabolic process	CL3832.Contig1_All, CL4248.Contig2_All, Unigene5887_All, Unigene1077_All, Unigene608_All, CL2951.Contig2_All, Unigene11868_All, CL1157.Contig3_All, Unigene1270_All, CL5751.Contig1_All, CL2035.Contig1_All, CL2808.Contig1_All, Unigene3804_All, Unigene3660_All, Unigene11843_All, Unigene797_All, Unigene523_All, Unigene20305_All, Unigene14814_All, CL1018.Contig1_All, Unigene26663_All, CL294.Contig5_Al…
nucleoside phosphate metabolic process	Unigene23316_All, Unigene1464_All, Unigene608_All, Unigene454_All, CL6046.Contig3_All, Unigene1270_All, Unigene25919_All, CL2156.Contig2_All, Unigene3660_All, Unigene1032_All, Unigene523_All, Unigene20305_All, Unigene15126_All, CL14.Contig1_All, Unigene26663_All, CL1018.Contig1_All, CL294.Contig5_All, Unigene18531_All, Unigene12371_All, CL769.Contig1_All, CL3832.Contig1_All, CL5629.Contig2_All, U…
aspartate family amino acid metabolic process	Unigene3724_All, Unigene11710_All, Unigene17954_All, Unigene14620_All, Unigene3571_All, Unigene20771_All
response to salicylic acid stimulus	Unigene12186_All, Unigene523_All, Unigene608_All, Unigene715_All, Unigene17054_All, CL283.Contig1_All
monovalent inorganic cation transport	CL1360.Contig2_All, CL2739.Contig2_All, Unigene523_All, CL415.Contig2_All, Unigene17054_All, CL283.Contig1_All
lipid storage	Unigene3506_All, Unigene3724_All, Unigene608_All
synapsis	Unigene22092_All, Unigene1072_All
circadian rhythm	Unigene20325_All, Unigene608_All
nucleoside monophosphate biosynthetic process	Unigene6719_All, CL3727.Contig2_All
rhythmic process	Unigene20325_All, Unigene608_All
chromosome organization involved in meiosis	Unigene22092_All, Unigene1072_All
regulation of phenylpropanoid metabolic process	CL1157.Contig5_All, CL1157.Contig3_All
membrane lipid metabolic process	Unigene22884_All, Unigene19705_All, Unigene9196_All, CL4821.Contig2_All
response to UV	Unigene19827_All, Unigene9185_All, Unigene25268_All, Unigene17275_All
indole-containing compound metabolic process	Unigene4796_All, CL4066.Contig1_All, CL619.Contig3_All, Unigene4417_All
regulation of transcription, DNA-dependent	CL3832.Contig1_All, CL754.Contig1_All, Unigene25160_All, CL5629.Contig2_All, Unigene1072_All, Unigene608_All, Unigene26749_All, Unigene8157_All, Unigene9763_All, CL1157.Contig3_All, Unigene1270_All, Unigene22092_All, Unigene9811_All, Unigene17655_All, Unigene25546_All, Unigene258_All, CL1018.Contig1_All, CL4683.Contig2_All, CL1157.Contig5_All
regulation of RNA biosynthetic process	CL3832.Contig1_All, CL754.Contig1_All, Unigene25160_All, CL5629.Contig2_All, Unigene1072_All, Unigene608_All, Unigene26749_All, Unigene8157_All, Unigene9763_All, CL1157.Contig3_All, Unigene1270_All, Unigene22092_All, Unigene9811_All, Unigene17655_All, Unigene25546_All, Unigene258_All, CL1018.Contig1_All, CL4683.Contig2_All, CL1157.Contig5_All
toxin metabolic process	CL4696.Contig1_All, Unigene20325_All, Unigene729_All, CL4173.Contig2_All, Unigene17320_All
toxin catabolic process	CL4696.Contig1_All, Unigene20325_All, Unigene729_All, CL4173.Contig2_All, Unigene17320_All
glycolysis	CL4248.Contig2_All, Unigene11843_All, Unigene1077_All, Unigene14814_All, Unigene11868_All, Unigene26663_All, CL1157.Contig3_All, CL1157.Contig5_All, CL2035.Contig1_All, CL2808.Contig1_All
regulation of cell cycle process	Unigene6333_All, Unigene22092_All, Unigene1072_All
cellular response to reactive oxygen species	Unigene1270_All, Unigene17970_All, Unigene26663_All
chloroplast relocation	Unigene1270_All, CL754.Contig1_All, Unigene608_All, Unigene26663_All
plastid localization	Unigene1270_All, CL754.Contig1_All, Unigene608_All, Unigene26663_All
establishment of plastid localization	Unigene1270_All, CL754.Contig1_All, Unigene608_All, Unigene26663_All
trichoblast differentiation	CL4696.Contig1_All, Unigene19674_All, Unigene9185_All, Unigene20397_All, Unigene25268_All, Unigene1977_All, Unigene17275_All
GTP catabolic process	CL3738.Contig1_All, Unigene25664_All, CL294.Contig5_All, Unigene268_All, CL14.Contig1_All
nucleobase-containing compound transport	Unigene23316_All, Unigene5887_All, Unigene3506_All, Unigene1288_All, Unigene258_All
tetraterpenoid metabolic process	CL5751.Contig1_All, Unigene608_All, Unigene17970_All, CL769.Contig1_All, Unigene14672_All
carotenoid metabolic process	CL5751.Contig1_All, Unigene608_All, Unigene17970_All, CL769.Contig1_All, Unigene14672_All
benzene-containing compound metabolic process	Unigene11766_All, CL4871.Contig2_All, Unigene523_All, Unigene608_All, Unigene17054_All
guanosine-containing compound catabolic process	CL3738.Contig1_All, Unigene25664_All, CL294.Contig5_All, Unigene268_All, CL14.Contig1_All
purine nucleotide metabolic process	Unigene454_All, CL6046.Contig3_All, CL1668.Contig2_All, Unigene1270_All, Unigene25268_All, CL3727.Contig2_All, Unigene25664_All, CL1360.Contig2_All, Unigene1032_All, Unigene523_All, CL14.Contig1_All, Unigene268_All, CL3738.Contig1_All, CL294.Contig5_All, Unigene3434_All, CL415.Contig2_All, Unigene17054_All
nucleoside monophosphate metabolic process	Unigene6719_All, CL3727.Contig2_All
response to glucose stimulus	Unigene1077_All, Unigene26663_All
regulation of proton transport	Unigene26663_All, Unigene15166_All
phosphatidylinositol metabolic process	CL5362.Contig1_All, CL4821.Contig2_All
intracellular signal transduction	Unigene9380_All, Unigene489_All, Unigene1032_All, Unigene12055_All, Unigene523_All, Unigene608_All, CL283.Contig1_All, CL3747.Contig1_All, Unigene17054_All, CL3747.Contig2_All, Unigene9811_All
pollen development	Unigene19827_All, Unigene6213_All, Unigene715_All, Unigene268_All, CL3747.Contig2_All, CL3747.Contig1_All
regulation of programmed cell death	CL2739.Contig2_All, Unigene523_All, Unigene608_All, Unigene715_All, Unigene17054_All, CL283.Contig1_All
generation of precursor metabolites and energy	CL4248.Contig2_All, CL754.Contig1_All, Unigene1077_All, Unigene608_All, Unigene11868_All, Unigene22494_All, CL1157.Contig3_All, Unigene1270_All, CL6196.Contig2_All, Unigene25919_All, CL2035.Contig1_All, CL2808.Contig1_All, Unigene15166_All, Unigene14256_All, Unigene11766_All, Unigene3660_All, Unigene11843_All, Unigene13000_All, Unigene6999_All, Unigene523_All, Unigene14814_All, Unigene26663_All, …
response to temperature stimulus	Unigene7259_All, Unigene608_All, Unigene25828_All, CL3846.Contig2_All, Unigene11868_All, CL3673.Contig2_All, CL1819.Contig1_All, Unigene25268_All, Unigene1540_All, Unigene6532_All, Unigene11766_All, Unigene3506_All, Unigene11843_All, Unigene25793_All, Unigene523_All, Unigene11757_All, Unigene20305_All, CL283.Contig1_All, Unigene20155_All, Unigene23131_All, Unigene26663_All, Unigene15233_All, Unig…
regulation of RNA metabolic process	CL3832.Contig1_All, CL754.Contig1_All, Unigene25160_All, CL5629.Contig2_All, Unigene1072_All, Unigene608_All, Unigene26749_All, Unigene8157_All, Unigene9763_All, CL1157.Contig3_All, Unigene1270_All, Unigene22092_All, Unigene9811_All, Unigene17655_All, Unigene25546_All, Unigene258_All, CL1018.Contig1_All, CL4683.Contig2_All, CL1157.Contig5_All
pigment metabolic process	Unigene3660_All, Unigene11644_All, Unigene523_All, Unigene608_All, Unigene26663_All, CL1018.Contig1_All, Unigene14672_All, Unigene15651_All, CL5751.Contig1_All, Unigene17970_All, CL769.Contig1_All
establishment of organelle localization	Unigene1270_All, CL754.Contig1_All, Unigene608_All, Unigene26663_All
regulation of plant-type hypersensitive response	Unigene523_All, Unigene608_All, Unigene715_All, Unigene17054_All, CL283.Contig1_All
stomatal complex morphogenesis	Unigene18531_All, Unigene14871_All, CL3257.Contig3_All
cell morphogenesis involved in differentiation	CL2822.Contig2_All, CL6073.Contig1_All, CL14.Contig1_All, CL3747.Contig1_All, Unigene6213_All, Unigene25268_All, CL259.Contig2_All, CL3747.Contig2_All
terpenoid metabolic process	Unigene17518_All, Unigene608_All, Unigene14672_All, Unigene18531_All, CL5751.Contig1_All, Unigene17954_All, Unigene17970_All, CL769.Contig1_All
ATP metabolic process	CL1360.Contig2_All, Unigene523_All, CL6046.Contig3_All, Unigene1270_All, Unigene3434_All, Unigene25268_All, CL415.Contig2_All, Unigene17054_All
organic acid catabolic process	Unigene11766_All, Unigene4796_All, Unigene715_All, Unigene4417_All, CL4696.Contig1_All, Unigene12854_All, Unigene3701_All, Unigene17970_All, CL3810.Contig2_All, Unigene15421_All, CL2156.Contig2_All, CL769.Contig1_All, Unigene3776_All
carboxylic acid catabolic process	Unigene11766_All, Unigene4796_All, Unigene715_All, Unigene4417_All, CL4696.Contig1_All, Unigene12854_All, Unigene3701_All, Unigene17970_All, CL3810.Contig2_All, Unigene15421_All, CL2156.Contig2_All, CL769.Contig1_All, Unigene3776_All
cellular response to hormone stimulus	Unigene12204_All, Unigene11644_All, Unigene9185_All, Unigene19798_All, Unigene523_All, Unigene608_All, CL283.Contig1_All, Unigene15651_All, Unigene25268_All, Unigene6115_All, Unigene17054_All
cellular response to endogenous stimulus	Unigene12204_All, Unigene11644_All, Unigene9185_All, Unigene19798_All, Unigene523_All, Unigene608_All, CL283.Contig1_All, Unigene15651_All, Unigene25268_All, Unigene6115_All, Unigene17054_All
root hair elongation	CL4696.Contig1_All, Unigene19674_All, Unigene9185_All, Unigene17275_All
regulation of protein modification process	Unigene1270_All, CL754.Contig1_All, Unigene588_All, Unigene608_All, Unigene17054_All
regulation of cell cycle	Unigene6333_All, Unigene22092_All, CL5629.Contig2_All, Unigene1072_All, Unigene8157_All
carbohydrate derivative catabolic process	Unigene25664_All, CL3889.Contig1_All, Unigene268_All, CL14.Contig1_All, CL39.Contig1_All, CL3889.Contig2_All, CL294.Contig5_All, Unigene30853_All, CL3738.Contig1_All, Unigene1270_All, Unigene25268_All, Unigene14744_All
purine ribonucleotide metabolic process	Unigene25664_All, CL1360.Contig2_All, Unigene1032_All, Unigene523_All, Unigene268_All, CL14.Contig1_All, CL6046.Contig3_All, CL294.Contig5_All, CL3738.Contig1_All, Unigene1270_All, Unigene3434_All, Unigene25268_All, CL415.Contig2_All, CL3727.Contig2_All, Unigene17054_All
regulation of cell death	CL2739.Contig2_All, Unigene523_All, Unigene608_All, Unigene715_All, Unigene17054_All, CL283.Contig1_All
regulation of phosphate metabolic process	Unigene1270_All, CL754.Contig1_All, Unigene12092_All, Unigene588_All, Unigene608_All, Unigene17054_All
regulation of phosphorus metabolic process	Unigene1270_All, CL754.Contig1_All, Unigene12092_All, Unigene588_All, Unigene608_All, Unigene17054_All
cellular response to phosphate starvation	Unigene15651_All, CL4460.Contig2_All, CL2951.Contig2_All
systemic acquired resistance	Unigene12186_All, CL1819.Contig1_All, Unigene523_All, Unigene608_All, Unigene25828_All, Unigene17054_All, CL283.Contig1_All
regulation of cellular protein metabolic process	Unigene1270_All, CL754.Contig1_All, Unigene588_All, Unigene608_All, CL1157.Contig5_All, Unigene17054_All, CL1157.Contig3_All
organonitrogen compound catabolic process	CL3889.Contig1_All, CL3889.Contig2_All, Unigene1270_All, Unigene30853_All, Unigene25268_All, CL2156.Contig2_All, Unigene14744_All, Unigene25664_All, Unigene11766_All, Unigene4796_All, CL14.Contig1_All, Unigene268_All, CL39.Contig1_All, Unigene4417_All, CL294.Contig5_All, CL3738.Contig1_All, Unigene17970_All, Unigene15421_All, CL769.Contig1_All, Unigene3776_All
meristem structural organization	Unigene3506_All, Unigene25546_All, Unigene22187_All, Unigene608_All, CL386.Contig1_All, Unigene17655_All
anatomical structure arrangement	Unigene3506_All, Unigene25546_All, Unigene22187_All, Unigene608_All, CL386.Contig1_All, Unigene17655_All
karyogamy	Unigene12380_All, Unigene258_All
cellular biogenic amine catabolic process	Unigene4796_All, Unigene4417_All
cellular component assembly	CL3832.Contig1_All, Unigene5887_All, CL754.Contig1_All, Unigene608_All, Unigene15128_All, Unigene1270_All, Unigene12854_All, CL4696.Contig1_All, CL6196.Contig2_All, CL694.Contig1_All, Unigene15166_All, Unigene10106_All, Unigene3660_All, Unigene523_All, Unigene25916_All, CL14.Contig1_All, Unigene26663_All, CL3747.Contig1_All, Unigene25772_All, CL294.Contig5_All, Unigene588_All, Unigene631_All, Uni…
starch metabolic process	CL3832.Contig1_All, Unigene9185_All, Unigene523_All, CL1375.Contig2_All, CL4583.Contig1_All, Unigene9273_All, Unigene6213_All, CL1741.Contig2_All
positive regulation of protein complex assembly	Unigene25268_All, CL2822.Contig2_All, CL1375.Contig2_All
positive regulation of protein polymerization	Unigene25268_All, CL2822.Contig2_All, CL1375.Contig2_All
positive regulation of cytoskeleton organization	Unigene25268_All, CL2822.Contig2_All, CL1375.Contig2_All
fatty acid metabolic process	Unigene19705_All, Unigene608_All, Unigene14814_All, Unigene715_All, Unigene23131_All, Unigene26663_All, CL4696.Contig1_All, Unigene12854_All, Unigene3701_All, Unigene22884_All, CL6196.Contig2_All, CL3810.Contig2_All, CL2156.Contig2_All, CL769.Contig1_All
cellular carbohydrate biosynthetic process	CL3832.Contig1_All, Unigene25504_All, CL1351.Contig1_All, Unigene6213_All, Unigene25919_All, Unigene9811_All, Unigene6620_All, Unigene5966_All, Unigene523_All, CL5029.Contig3_All, Unigene25200_All, CL1379.Contig1_All, CL1375.Contig2_All, CL1741.Contig2_All, Unigene17241_All, CL54.Contig2_All, CL54.Contig4_All
innate immune response	Unigene11766_All, Unigene25546_All, Unigene523_All, Unigene608_All, Unigene25828_All, CL2951.Contig2_All, CL283.Contig1_All, Unigene12186_All, CL1819.Contig1_All, Unigene17054_All, Unigene9811_All, Unigene14744_All, CL699.Contig4_All
photomorphogenesis	Unigene23316_All, Unigene12380_All, Unigene3506_All, Unigene14752_All, Unigene258_All, Unigene25268_All, Unigene608_All
MAPK cascade	Unigene523_All, Unigene608_All, Unigene17054_All, CL283.Contig1_All
intracellular protein kinase cascade	Unigene523_All, Unigene608_All, Unigene17054_All, CL283.Contig1_All
interphase	Unigene23316_All, Unigene12380_All, Unigene258_All, Unigene6611_All
interphase of mitotic cell cycle	Unigene23316_All, Unigene12380_All, Unigene258_All, Unigene6611_All
tricarboxylic acid cycle	Unigene14256_All, Unigene25919_All
response to zinc ion	Unigene19810_All, Unigene25919_All
protein targeting to chloroplast	Unigene25772_All, CL3846.Contig2_All
organelle fusion	Unigene12380_All, Unigene258_All
establishment of protein localization to chloroplast	Unigene25772_All, CL3846.Contig2_All
protein localization to chloroplast	Unigene25772_All, CL3846.Contig2_All
monosaccharide metabolic process	CL3832.Contig1_All, CL4248.Contig2_All, Unigene5887_All, Unigene1077_All, Unigene608_All, CL2951.Contig2_All, Unigene11868_All, CL1157.Contig3_All, Unigene1270_All, CL5751.Contig1_All, CL2035.Contig1_All, CL2808.Contig1_All, Unigene3804_All, Unigene3660_All, Unigene11843_All, Unigene797_All, Unigene523_All, CL5029.Contig3_All, Unigene14814_All, Unigene20305_All, Unigene15126_All, Unigene268_All, …
glucan biosynthetic process	CL3832.Contig1_All, Unigene523_All, Unigene25200_All, CL1375.Contig2_All, CL1379.Contig1_All, CL1351.Contig1_All, Unigene6213_All, CL1741.Contig2_All, Unigene9811_All, Unigene6620_All, CL54.Contig2_All, CL54.Contig4_All
regulation of innate immune response	Unigene523_All, Unigene608_All, Unigene715_All, Unigene25828_All, Unigene17054_All, CL283.Contig1_All
root epidermal cell differentiation	CL4696.Contig1_All, Unigene19674_All, Unigene9185_All, Unigene20397_All, Unigene25268_All, Unigene1977_All, Unigene17275_All
chemical homeostasis	Unigene19810_All, Unigene3434_All, Unigene3571_All, CL6046.Contig3_All, Unigene20771_All
signaling	Unigene12204_All, Unigene9380_All, Unigene489_All, Unigene11644_All, Unigene608_All, Unigene715_All, Unigene25828_All, CL1157.Contig3_All, Unigene15651_All, Unigene20001_All, CL3257.Contig3_All, Unigene12186_All, CL1819.Contig1_All, Unigene25268_All, Unigene9811_All, Unigene3506_All, Unigene25546_All, Unigene1032_All, Unigene9185_All, Unigene523_All, Unigene19798_All, Unigene12055_All, Unigene735…
single organism signaling	Unigene12204_All, Unigene9380_All, Unigene489_All, Unigene11644_All, Unigene608_All, Unigene715_All, Unigene25828_All, CL1157.Contig3_All, Unigene15651_All, Unigene20001_All, CL3257.Contig3_All, Unigene12186_All, CL1819.Contig1_All, Unigene25268_All, Unigene9811_All, Unigene3506_All, Unigene25546_All, Unigene1032_All, Unigene9185_All, Unigene523_All, Unigene19798_All, Unigene12055_All, Unigene735…
aromatic compound biosynthetic process	Unigene23316_All, CL754.Contig1_All, Unigene1464_All, Unigene608_All, Unigene454_All, CL619.Contig3_All, CL6046.Contig3_All, Unigene1270_All, Unigene15651_All, CL4489.Contig1_All, Unigene11766_All, Unigene3660_All, Unigene25546_All, Unigene1032_All, Unigene523_All, Unigene15126_All, Unigene26663_All, CL1018.Contig1_All, Unigene4417_All, Unigene26787_All, Unigene12371_All, CL769.Contig1_All, CL562…
regulation of gene expression	CL3832.Contig1_All, CL754.Contig1_All, Unigene25160_All, CL5629.Contig2_All, Unigene1072_All, Unigene608_All, Unigene26749_All, Unigene8157_All, Unigene9763_All, CL1157.Contig3_All, Unigene1270_All, Unigene22092_All, Unigene9811_All, Unigene17655_All, Unigene6333_All, Unigene25546_All, Unigene258_All, CL1018.Contig1_All, Unigene19874_All, CL3325.Contig2_All, CL4683.Contig2_All, Unigene6115_All, C…
response to organic substance	Unigene12204_All, CL3889.Contig1_All, Unigene1072_All, Unigene608_All, Unigene715_All, Unigene26749_All, CL3889.Contig2_All, Unigene15651_All, Unigene22092_All, CL3257.Contig3_All, CL4173.Contig2_All, Unigene9811_All, Unigene12273_All, Unigene14752_All, Unigene25546_All, Unigene9185_All, Unigene19798_All, Unigene523_All, CL3188.Contig1_All, Unigene26663_All, CL3747.Contig1_All, CL2013.Contig4_All…
small molecule catabolic process	Unigene11766_All, Unigene4796_All, Unigene715_All, Unigene4417_All, CL4696.Contig1_All, Unigene12854_All, Unigene3701_All, Unigene17970_All, CL3810.Contig2_All, Unigene15421_All, CL2156.Contig2_All, CL769.Contig1_All, Unigene3776_All
single-organism catabolic process	Unigene11766_All, Unigene4796_All, Unigene715_All, Unigene4417_All, CL4696.Contig1_All, Unigene12854_All, Unigene3701_All, Unigene17970_All, CL3810.Contig2_All, Unigene15421_All, CL2156.Contig2_All, CL769.Contig1_All, Unigene3776_All
regulation of protein metabolic process	Unigene1270_All, CL754.Contig1_All, Unigene588_All, Unigene608_All, CL1157.Contig5_All, Unigene17054_All, CL1157.Contig3_All
regulation of cellular response to stress	Unigene523_All, Unigene608_All, Unigene715_All, Unigene17054_All, CL283.Contig1_All
cellular modified amino acid metabolic process	Unigene14752_All, Unigene20111_All, CL2160.Contig2_All
cell wall polysaccharide biosynthetic process	CL5029.Contig3_All, Unigene17241_All, Unigene25919_All
defense response, incompatible interaction	Unigene11766_All, Unigene12186_All, CL1819.Contig1_All, Unigene523_All, Unigene608_All, Unigene25828_All, Unigene17054_All, CL2951.Contig2_All, CL283.Contig1_All
indoleacetic acid biosynthetic process	Unigene4796_All, Unigene4417_All
hexose metabolic process	CL3832.Contig1_All, CL4248.Contig2_All, Unigene5887_All, Unigene1077_All, Unigene608_All, CL2951.Contig2_All, Unigene11868_All, CL1157.Contig3_All, Unigene1270_All, CL5751.Contig1_All, CL2035.Contig1_All, CL2808.Contig1_All, Unigene3804_All, Unigene3660_All, Unigene11843_All, Unigene797_All, Unigene523_All, Unigene20305_All, Unigene14814_All, CL1018.Contig1_All, Unigene26663_All, CL294.Contig5_Al…
seed maturation	Unigene3701_All, Unigene3506_All, Unigene11644_All, Unigene608_All
nucleobase-containing small molecule metabolic process	Unigene23316_All, Unigene1464_All, Unigene608_All, Unigene454_All, CL6046.Contig3_All, Unigene1270_All, Unigene25919_All, CL2156.Contig2_All, Unigene3660_All, Unigene1032_All, Unigene523_All, Unigene20305_All, Unigene15126_All, CL14.Contig1_All, Unigene26663_All, CL1018.Contig1_All, CL294.Contig5_All, Unigene18531_All, Unigene12371_All, CL769.Contig1_All, CL3832.Contig1_All, CL5629.Contig2_All, U…
response to light stimulus	Unigene23316_All, Unigene7259_All, Unigene608_All, Unigene25828_All, Unigene1270_All, CL3673.Contig2_All, CL1819.Contig1_All, Unigene25268_All, Unigene15166_All, Unigene9113_All, Unigene12380_All, Unigene3506_All, Unigene14752_All, Unigene6999_All, Unigene9185_All, Unigene258_All, CL3188.Contig1_All, CL4066.Contig1_All, Unigene20155_All, Unigene23131_All, Unigene26663_All, Unigene15233_All, Unige…
single-organism carbohydrate catabolic process	CL3832.Contig1_All, CL4248.Contig2_All, Unigene1077_All, Unigene608_All, Unigene11868_All, CL1157.Contig3_All, Unigene1270_All, CL5751.Contig1_All, CL2035.Contig1_All, CL2808.Contig1_All, Unigene3660_All, Unigene11843_All, Unigene797_All, Unigene523_All, Unigene20305_All, Unigene14814_All, CL1018.Contig1_All, Unigene26663_All, Unigene18531_All, CL1157.Contig5_All, Unigene17054_All
polysaccharide biosynthetic process	CL3832.Contig1_All, CL1351.Contig1_All, Unigene6213_All, Unigene25919_All, Unigene9811_All, Unigene6620_All, Unigene523_All, CL5029.Contig3_All, Unigene9185_All, Unigene25200_All, CL1379.Contig1_All, CL1375.Contig2_All, CL1741.Contig2_All, Unigene17241_All, CL54.Contig2_All, CL54.Contig4_All, Unigene17275_All
cellular response to abscisic acid stimulus	Unigene608_All, Unigene6115_All, CL283.Contig1_All
cell wall polysaccharide metabolic process	CL4583.Contig1_All, CL5029.Contig3_All, Unigene17241_All, Unigene25919_All
regulation of cellular component size	Unigene9185_All, Unigene25268_All, CL2822.Contig2_All, Unigene17970_All
regulation of anatomical structure size	Unigene9185_All, Unigene25268_All, CL2822.Contig2_All, Unigene17970_All
response to osmotic stress	Unigene12204_All, CL3889.Contig1_All, Unigene20325_All, CL3103.Contig3_All, Unigene23071_All, Unigene26749_All, Unigene11868_All, CL3889.Contig2_All, CL1157.Contig3_All, Unigene20771_All, Unigene25919_All, CL2035.Contig1_All, Unigene11843_All, Unigene11757_All, Unigene22976_All, CL283.Contig1_All, Unigene23131_All, CL294.Contig5_All, CL1157.Contig5_All, Unigene631_All, Unigene17904_All, Unigene15…
tryptophan metabolic process	Unigene4796_All, Unigene4417_All
indolalkylamine metabolic process	Unigene4796_All, Unigene4417_All
amine catabolic process	Unigene4796_All, Unigene4417_All
indoleacetic acid metabolic process	Unigene4796_All, Unigene4417_All
regulation of secondary metabolic process	CL1157.Contig5_All, CL1157.Contig3_All
positive regulation of cellular metabolic process	CL3832.Contig1_All, CL754.Contig1_All, Unigene258_All, Unigene608_All, CL1018.Contig1_All, CL1157.Contig3_All, Unigene1270_All, CL4683.Contig2_All, CL1157.Contig5_All
immune response	Unigene11766_All, Unigene25546_All, Unigene523_All, Unigene608_All, Unigene25828_All, CL2951.Contig2_All, CL283.Contig1_All, Unigene12186_All, CL1819.Contig1_All, Unigene17054_All, Unigene9811_All, Unigene14744_All, CL699.Contig4_All
regulation of nucleobase-containing compound metabolic process	CL3832.Contig1_All, CL754.Contig1_All, Unigene25160_All, CL5629.Contig2_All, Unigene1072_All, Unigene608_All, Unigene26749_All, Unigene8157_All, Unigene9763_All, CL1157.Contig3_All, Unigene1270_All, Unigene22092_All, Unigene9811_All, Unigene17655_All, Unigene6333_All, Unigene12092_All, Unigene25546_All, Unigene258_All, CL1018.Contig1_All, CL4683.Contig2_All, CL1157.Contig5_All
immune system process	Unigene11766_All, Unigene25546_All, Unigene1072_All, Unigene523_All, Unigene608_All, Unigene25828_All, CL2951.Contig2_All, CL283.Contig1_All, Unigene22092_All, Unigene12186_All, CL1819.Contig1_All, Unigene17054_All, Unigene9811_All, Unigene14744_All, CL699.Contig4_All
positive regulation of metabolic process	CL3832.Contig1_All, CL754.Contig1_All, Unigene258_All, Unigene608_All, CL1018.Contig1_All, CL1157.Contig3_All, Unigene1270_All, CL4683.Contig2_All, CL1157.Contig5_All
mRNA metabolic process	Unigene14871_All, Unigene25916_All, Unigene258_All, CL4683.Contig2_All, Unigene19798_All, Unigene15685_All, Unigene25676_All
carbohydrate mediated signaling	Unigene3506_All, Unigene19798_All, Unigene608_All
sugar mediated signaling pathway	Unigene3506_All, Unigene19798_All, Unigene608_All
stomatal complex development	Unigene18531_All, Unigene14871_All, CL3257.Contig3_All
regulation of protein polymerization	Unigene25268_All, CL2822.Contig2_All, CL1375.Contig2_All
regulation of protein complex assembly	Unigene25268_All, CL2822.Contig2_All, CL1375.Contig2_All
cell wall macromolecule biosynthetic process	CL5029.Contig3_All, Unigene17241_All, Unigene25919_All
regulation of cytoskeleton organization	Unigene25268_All, CL2822.Contig2_All, CL1375.Contig2_All
cellular component macromolecule biosynthetic process	CL5029.Contig3_All, Unigene17241_All, Unigene25919_All
epidermis development	Unigene9185_All, CL2822.Contig2_All, CL14.Contig1_All, CL4696.Contig1_All, Unigene19674_All, Unigene1977_All, Unigene25268_All, Unigene20397_All, CL259.Contig2_All, Unigene17275_All
epidermal cell differentiation	Unigene9185_All, CL2822.Contig2_All, CL14.Contig1_All, CL4696.Contig1_All, Unigene19674_All, Unigene1977_All, Unigene25268_All, Unigene20397_All, CL259.Contig2_All, Unigene17275_All
amino acid transport	Unigene15651_All, CL2739.Contig2_All, CL4054.Contig2_All, Unigene14744_All
carbohydrate biosynthetic process	CL3832.Contig1_All, Unigene5887_All, Unigene25504_All, CL2951.Contig2_All, CL1157.Contig3_All, CL1351.Contig1_All, Unigene6213_All, Unigene25919_All, CL2035.Contig1_All, Unigene9811_All, Unigene6620_All, CL2339.Contig1_All, Unigene5966_All, Unigene9185_All, Unigene523_All, CL5029.Contig3_All, Unigene26663_All, Unigene25200_All, CL1379.Contig1_All, CL1375.Contig2_All, CL294.Contig5_All, CL1741.Con…
single-organism process	Unigene20325_All, CL754.Contig1_All, Unigene1072_All, Unigene608_All, CL6046.Contig3_All, CL5328.Contig2_All, CL2951.Contig2_All, Unigene14742_All, CL2596.Contig3_All, Unigene17435_All, Unigene22884_All, Unigene12273_All, Unigene12055_All, Unigene523_All, Unigene7350_All, CL1914.Contig2_All, CL6066.Contig1_All, Unigene588_All, Unigene20397_All, CL2732.Contig2_All, Unigene22793_All, CL6164.Contig2…
purine-containing compound metabolic process	Unigene454_All, CL6046.Contig3_All, CL1668.Contig2_All, Unigene1270_All, Unigene25268_All, CL3727.Contig2_All, Unigene25664_All, CL1360.Contig2_All, Unigene1032_All, Unigene523_All, CL14.Contig1_All, Unigene268_All, CL3738.Contig1_All, CL294.Contig5_All, Unigene3434_All, CL415.Contig2_All, Unigene17054_All
DNA repair	Unigene22092_All, CL3325.Contig2_All, Unigene1072_All, Unigene6719_All, Unigene17356_All
pentose metabolic process	Unigene268_All, Unigene15126_All
response to cadmium ion	Unigene20325_All, Unigene17232_All, CL5365.Contig1_All, Unigene715_All, Unigene26749_All, CL3846.Contig2_All, CL2951.Contig2_All, Unigene11868_All, CL6230.Contig2_All, CL1157.Contig3_All, CL1351.Contig1_All, Unigene25919_All, CL2035.Contig1_All, Unigene9811_All, Unigene11766_All, CL1157.Contig1_All, Unigene14752_All, Unigene11843_All, Unigene7350_All, Unigene26663_All, CL4583.Contig1_All, Unigene…
purine ribonucleoside metabolic process	Unigene25664_All, CL1360.Contig2_All, Unigene1032_All, Unigene523_All, Unigene268_All, CL14.Contig1_All, CL6046.Contig3_All, CL294.Contig5_All, CL3738.Contig1_All, Unigene1270_All, Unigene3434_All, Unigene25268_All, CL415.Contig2_All, Unigene17054_All
vitamin metabolic process	CL5029.Contig3_All, CL2156.Contig2_All, CL769.Contig1_All
regulation of cellular component biogenesis	Unigene25268_All, CL2822.Contig2_All, CL1375.Contig2_All
regulation of cell differentiation	Unigene25664_All, Unigene5887_All, Unigene258_All
cellular response to carbohydrate stimulus	Unigene3506_All, Unigene19798_All, Unigene608_All
purine nucleoside metabolic process	Unigene25664_All, CL1360.Contig2_All, Unigene1032_All, Unigene523_All, Unigene268_All, CL14.Contig1_All, CL6046.Contig3_All, CL294.Contig5_All, CL3738.Contig1_All, Unigene1270_All, Unigene3434_All, Unigene25268_All, CL415.Contig2_All, Unigene17054_All
reactive oxygen species metabolic process	Unigene1270_All, CL2822.Contig2_All, Unigene17970_All, CL2141.Contig1_All, Unigene26663_All
porphyrin-containing compound metabolic process	Unigene3660_All, Unigene11644_All, Unigene523_All, Unigene608_All, Unigene26663_All, CL1018.Contig1_All, CL769.Contig1_All
positive regulation of macromolecule metabolic process	CL3832.Contig1_All, Unigene1270_All, CL754.Contig1_All, Unigene258_All, CL4683.Contig2_All, Unigene608_All, CL1018.Contig1_All
tetrapyrrole metabolic process	Unigene3660_All, Unigene11644_All, Unigene523_All, Unigene608_All, Unigene26663_All, CL1018.Contig1_All, CL769.Contig1_All
response to abiotic stimulus	Unigene7259_All, CL3480.Contig2_All, Unigene20325_All, Unigene6156_All, Unigene608_All, Unigene26749_All, CL3889.Contig2_All, Unigene22994_All, Unigene20285_All, Unigene6532_All, Unigene12273_All, Unigene9113_All, Unigene14752_All, Unigene9185_All, Unigene523_All, Unigene17320_All, Unigene15233_All, Unigene19810_All, CL6066.Contig1_All, Unigene588_All, CL769.Contig1_All, CL3103.Contig3_All, Unige…
response to oxidative stress	Unigene7259_All, Unigene20325_All, Unigene6933_All, Unigene25828_All, Unigene1270_All, CL4548.Contig2_All, CL1819.Contig1_All, Unigene1032_All, Unigene12027_All, CL4637.Contig2_All, Unigene18205_All, Unigene17320_All, Unigene15233_All, Unigene26663_All, Unigene19810_All, Unigene17970_All
hydrogen peroxide metabolic process	Unigene1270_All, CL2822.Contig2_All, Unigene17970_All, Unigene26663_All
monocarboxylic acid metabolic process	CL754.Contig1_All, Unigene19705_All, Unigene608_All, Unigene715_All, CL2160.Contig2_All, Unigene14742_All, Unigene22884_All, CL6196.Contig2_All, CL3810.Contig2_All, Unigene25919_All, CL2156.Contig2_All, Unigene11766_All, Unigene3660_All, Unigene523_All, Unigene14814_All, Unigene23131_All, Unigene26663_All, CL1018.Contig1_All, Unigene4417_All, Unigene18531_All, CL769.Contig1_All, Unigene14871_All,…
protein complex subunit organization	CL3832.Contig1_All, CL754.Contig1_All, Unigene608_All, Unigene23071_All, CL5328.Contig2_All, Unigene1270_All, CL4696.Contig1_All, Unigene25268_All, CL6196.Contig2_All, Unigene15166_All, Unigene3660_All, Unigene523_All, CL2822.Contig2_All, Unigene26663_All, CL3747.Contig1_All, CL1375.Contig2_All, CL294.Contig5_All, Unigene588_All, Unigene631_All, Unigene17054_All, CL3747.Contig2_All, Unigene6611_A…
response to carbohydrate stimulus	Unigene3506_All, Unigene1077_All, Unigene19798_All, Unigene608_All, Unigene26663_All, CL1157.Contig3_All, CL1157.Contig5_All, Unigene15166_All
cellular polysaccharide biosynthetic process	CL3832.Contig1_All, CL5029.Contig3_All, Unigene523_All, Unigene25200_All, CL1375.Contig2_All, CL1379.Contig1_All, CL1351.Contig1_All, Unigene6213_All, CL1741.Contig2_All, Unigene17241_All, Unigene25919_All, Unigene9811_All, Unigene6620_All, CL54.Contig4_All, CL54.Contig2_All
chloroplast organization	CL4748.Contig2_All, Unigene1270_All, CL754.Contig1_All, Unigene18205_All, Unigene608_All, Unigene17970_All, Unigene26663_All
lipid catabolic process	Unigene3701_All, Unigene12854_All, CL4696.Contig1_All, CL5365.Contig1_All, CL4460.Contig2_All, Unigene715_All, CL3810.Contig2_All
regulation of nitrogen compound metabolic process	CL3832.Contig1_All, CL754.Contig1_All, Unigene25160_All, CL5629.Contig2_All, Unigene1072_All, Unigene608_All, Unigene26749_All, Unigene8157_All, Unigene9763_All, CL1157.Contig3_All, Unigene1270_All, Unigene22092_All, Unigene9811_All, Unigene17655_All, Unigene6333_All, Unigene12092_All, Unigene25546_All, Unigene258_All, CL1018.Contig1_All, CL4683.Contig2_All, CL1157.Contig5_All
organic acid transport	Unigene15651_All, CL2739.Contig2_All, CL4054.Contig2_All, Unigene14744_All
carboxylic acid transport	Unigene15651_All, CL2739.Contig2_All, CL4054.Contig2_All, Unigene14744_All
response to hydrogen peroxide	Unigene1270_All, Unigene19810_All, CL1819.Contig1_All, Unigene17970_All, Unigene25828_All, Unigene26663_All
biological regulation	CL3480.Contig2_All, CL754.Contig1_All, Unigene14149_All, Unigene1072_All, Unigene608_All, Unigene715_All, Unigene26749_All, CL6046.Contig3_All, CL3257.Contig3_All, Unigene17435_All, Unigene11710_All, Unigene8897_All, Unigene9811_All, CL2156.Contig2_All, Unigene12273_All, Unigene9113_All, Unigene25546_All, Unigene9185_All, Unigene12055_All, Unigene3779_All, Unigene19798_All, Unigene523_All, CL2822…
response to radiation	Unigene23316_All, Unigene7259_All, Unigene608_All, Unigene25828_All, Unigene1270_All, CL3673.Contig2_All, CL1819.Contig1_All, Unigene25268_All, Unigene15166_All, Unigene9113_All, Unigene12380_All, Unigene3506_All, Unigene14752_All, Unigene6999_All, Unigene9185_All, Unigene258_All, CL3188.Contig1_All, CL4066.Contig1_All, Unigene20155_All, Unigene23131_All, Unigene26663_All, Unigene15233_All, Unige…
regulation of anatomical structure morphogenesis	Unigene3779_All, Unigene631_All
cell cycle	Unigene23316_All, Unigene5887_All, CL5629.Contig2_All, Unigene1072_All, Unigene8157_All, Unigene683_All, Unigene22092_All, Unigene10378_All, CL259.Contig2_All, Unigene6333_All, Unigene12380_All, Unigene258_All, Unigene3758_All, CL14.Contig1_All, Unigene14929_All, CL1375.Contig2_All, CL6066.Contig1_All, Unigene631_All, Unigene6611_All
nitrogen compound transport	Unigene23316_All, Unigene5887_All, Unigene3506_All, Unigene1288_All, Unigene258_All, CL1914.Contig2_All, CL4054.Contig2_All, Unigene15651_All, CL2739.Contig2_All, Unigene14744_All
carbohydrate derivative metabolic process	Unigene23316_All, CL3889.Contig1_All, CL754.Contig1_All, Unigene1464_All, Unigene608_All, CL6073.Contig1_All, CL6046.Contig3_All, Unigene14742_All, CL3889.Contig2_All, Unigene1270_All, Unigene30853_All, Unigene9273_All, CL6196.Contig2_All, CL2156.Contig2_All, CL4821.Contig2_All, Unigene3660_All, Unigene1032_All, Unigene523_All, Unigene19798_All, CL2822.Contig2_All, Unigene15126_All, CL14.Contig1_…
signal transduction	Unigene12204_All, Unigene9380_All, Unigene489_All, Unigene11644_All, Unigene608_All, Unigene715_All, Unigene25828_All, CL1157.Contig3_All, Unigene15651_All, Unigene20001_All, CL3257.Contig3_All, Unigene12186_All, CL1819.Contig1_All, Unigene25268_All, Unigene9811_All, Unigene3506_All, Unigene1032_All, Unigene9185_All, Unigene523_All, Unigene19798_All, Unigene12055_All, Unigene7350_All, CL283.Conti…
cell differentiation	CL3832.Contig1_All, Unigene5887_All, Unigene608_All, CL6073.Contig1_All, CL4696.Contig1_All, CL5751.Contig1_All, Unigene6213_All, Unigene25268_All, CL259.Contig2_All, Unigene9811_All, Unigene12380_All, Unigene9185_All, Unigene258_All, CL2822.Contig2_All, CL14.Contig1_All, CL3747.Contig1_All, Unigene19674_All, Unigene1977_All, Unigene20397_All, CL3747.Contig2_All, Unigene17275_All
[truncated: 273 more rows]
